# Supplementary material for: Distinct regulatory machineries underlying divergent chromatin landscapes distinguish innate lymphoid cells from T helper cells
Source: Front Immunol. 2023 Dec 1;14:1271879. doi: 10.3389/fimmu.2023.1271879 (PMC10722145; doi:10.3389/fimmu.2023.1271879)
Supplement: Supplementary file 2 [file Table_1.xlsx]

## Sheet: sourcedata
Table 1 Data source of bulk RNA-seq sample from Sequence Read Archive
Sample	Dataset	SRA	Celltype	Tissue Source	Differentiation	Condition	Species
GSM523209	GSE20898	SRP002148	Th1	Spleen	in vitro differentiation	IL-12+IL-2+anti IL-4, 96h	Mus musculus
GSM523211	GSE20898	SRP002148	Th2	Spleen	in vitro differentiation	IL-4+IL-2+anti IL-12+anti IFN-γ, 96h	Mus musculus
GSM523213	GSE20898	SRP002148	Th17	Spleen	in vitro differentiation	IL-6+IL-1β+TGF-β+anti IL-12+anti IFN-γ+anti IL-4, 96h	Mus musculus
GSM661234	GSE20898	SRP002148	Th17	Spleen	in vitro differentiation	IL-6+IL-1β+TGF-β+anti IL-12+anti IFN-γ+anti IL-4, 96h	Mus musculus
GSM661236	GSE20898	SRP002148	Th1	Spleen	in vitro differentiation	IL-12+IL-2+anti IL-4, 96h	Mus musculus
GSM661238	GSE20898	SRP002148	Th2	Spleen	in vitro differentiation	IL-4+IL-2+anti IL-12+anti IFN-γ, 96h	Mus musculus
GSM978773	GSE39756	SRP014628	Th1	Spleen	in vitro differentiation	not mentioned, 96h	Mus musculus
GSM978774	GSE39756	SRP014628	Th2	Spleen	in vitro differentiation	not mentioned, 96h	Mus musculus
GSM978776	GSE39756	SRP014628	Th17	Spleen	in vitro differentiation	IL-6+TGF-β+anti IFN-γ+anti IL-4, 96h	Mus musculus
GSM1120731	GSE45975	SRP020940	Th1	Spleen	in vitro differentiation	IL-12+anti IL-4, 72h	Mus musculus
GSM1120732	GSE45975	SRP020940	Th2	Spleen	in vitro differentiation	IL-4+anti IFN-γ, 72h	Mus musculus
GSM1120733	GSE45975	SRP020940	Th17	Spleen	in vitro differentiation	IL-6+TGF-β, 72h	Mus musculus
GSM1257948	GSE52043	SRP032515	ILC1	Liver	in vivo		Mus musculus
GSM1257949	GSE52043	SRP032515	ILC1	Liver	in vivo		Mus musculus
GSM1257960	GSE52045	SRP032516	ILC1	Liver	in vivo		Mus musculus
GSM1257961	GSE52045	SRP032516	ILC1	Liver	in vivo		Mus musculus
GSM1262101	GSE52260	SRP032926	Th17	Spleen	in vitro differentiation	IL-6+IL-1β+TGF-β, 48h	Mus musculus
GSM1262102	GSE52260	SRP032926	Th17	Spleen	in vitro differentiation	IL-6+IL-1β+TGF-β, 72h	Mus musculus
GSM1262110	GSE52260	SRP032926	Th17	Spleen	in vitro differentiation	IL-6+IL-1β+TGF-β, 48h	Mus musculus
GSM1262111	GSE52260	SRP032926	Th17	Spleen	in vitro differentiation	IL-6+IL-1β+TGF-β, 72h	Mus musculus
GSM1262119	GSE52260	SRP032926	Th17	Spleen	in vitro differentiation	IL-6+IL-1β+TGF-β, 48h	Mus musculus
GSM1262120	GSE52260	SRP032926	Th17	Spleen	in vitro differentiation	IL-6+IL-1β+TGF-β, 72h	Mus musculus
GSM1301657	GSE47851	SRP025506	ILC2	SiLP	in vitro stimulation	IL-7+IL-33+IL-25, 120h	Mus musculus
GSM1350467	GSE56018	SRP040294	Th17	Spleen	in vitro differentiation	IL-6+IL-23+TGF-β, 48h	Mus musculus
GSM1811389	GSE70596	SRP060453	Th17	Small Intestine	in vivo		Mus musculus
GSM1811390	GSE70596	SRP060453	ILC3	Small Intestine	in vivo		Mus musculus
GSM1829634	GSE71198	SRP060453	ILC3	SiLP	in vivo		Mus musculus
GSM1829635	GSE71198	SRP060453	ILC3	SiLP	in vivo		Mus musculus
GSM1829638	GSE71198	SRP060453	ILC3	SiLP	in vivo		Mus musculus
GSM1829639	GSE71198	SRP060453	ILC3	SiLP	in vivo		Mus musculus
GSM1874407	GSE72909	SRP063567	ILC3	Small Intestine	in vivo		Mus musculus
GSM1874408	GSE72909	SRP063567	ILC3	Small Intestine	in vivo		Mus musculus
GSM1874411	GSE72909	SRP063567	ILC3	Small Intestine	in vivo		Mus musculus
GSM1874412	GSE72909	SRP063567	ILC3	Small Intestine	in vivo		Mus musculus
GSM1874415	GSE72909	SRP063567	ILC3	Small Intestine	in vivo		Mus musculus
GSM1874416	GSE72909	SRP063567	ILC3	Small Intestine	in vivo		Mus musculus
GSM1874698	GSE72921	SRP063579	Th2	Small Intestine	in vivo		Mus musculus
GSM1874699	GSE72921	SRP063579	ILC2	Small Intestine	in vivo		Mus musculus
GSM1889951	GSE73272	SRP063941	ILC2	Fat-asociated lymphoid clusters	in vitro stimulation	IL-33, 48h	Mus musculus
GSM1889952	GSE73272	SRP063941	ILC2	Fat-asociated lymphoid clusters	in vitro stimulation	IL-33, 48h	Mus musculus
GSM1889953	GSE73272	SRP063941	ILC2	Fat-asociated lymphoid clusters	in vitro stimulation	IL-33, 48h	Mus musculus
GSM1889954	GSE73272	SRP063941	ILC2	Fat-asociated lymphoid clusters	in vitro stimulation	IL-33+IFNγ, 48h	Mus musculus
GSM1889955	GSE73272	SRP063941	ILC2	Fat-asociated lymphoid clusters	in vitro stimulation	IL-33+IFNγ, 48h	Mus musculus
GSM1889956	GSE73272	SRP063941	ILC2	Fat-asociated lymphoid clusters	in vitro stimulation	IL-33+IFNγ, 48h	Mus musculus
GSM1889957	GSE73272	SRP063941	ILC2	Fat-asociated lymphoid clusters	in vitro stimulation	IL-33+IL-27, 48h	Mus musculus
GSM1889958	GSE73272	SRP063941	ILC2	Fat-asociated lymphoid clusters	in vitro stimulation	IL-33+IL-27, 48h	Mus musculus
GSM1889959	GSE73272	SRP063941	ILC2	Fat-asociated lymphoid clusters	in vitro stimulation	IL-33+IL-27, 48h	Mus musculus
GSM2056340	GSE77695	SRP069783	ILC1	Liver	in vivo		Mus musculus
GSM2056341	GSE77695	SRP069783	ILC1	Liver	in vivo		Mus musculus
GSM2056342	GSE77695	SRP069783	ILC2	Small Intestine	in vivo		Mus musculus
GSM2056343	GSE77695	SRP069783	ILC2	Small Intestine	in vivo		Mus musculus
GSM2056344	GSE77695	SRP069783	ILC3	Small Intestine	in vivo		Mus musculus
GSM2056345	GSE77695	SRP069783	ILC3	Small Intestine	in vivo		Mus musculus
GSM2056346	GSE77695	SRP069783	ILC3	Small Intestine	in vivo		Mus musculus
GSM2056347	GSE77695	SRP069783	ILC3	Small Intestine	in vivo		Mus musculus
GSM2056350	GSE77695	SRP069783	ILC2	Small Intestine	in vitro stimulation	IL-33+IL-25, 4h	Mus musculus
GSM2056351	GSE77695	SRP069783	ILC2	Small Intestine	in vitro stimulation	IL-33+IL-25, 4h	Mus musculus
GSM2056352	GSE77695	SRP069783	ILC3	Small Intestine	in vitro stimulation	IL-23, 4h	Mus musculus
GSM2056353	GSE77695	SRP069783	ILC3	Small Intestine	in vitro stimulation	IL-23, 4h	Mus musculus
GSM2056366	GSE77695	SRP069783	ILC2	Lung	in vivo		Mus musculus
GSM2056367	GSE77695	SRP069783	ILC2	Lung	in vivo		Mus musculus
GSM2056368	GSE77695	SRP069783	Th2	Lung	in vivo		Mus musculus
GSM2056369	GSE77695	SRP069783	Th2	Lung	in vivo		Mus musculus
GSM2071728	GSE78505	SRP070814	Th17	Spleen	in vitro differentiation	IL-6+TGF-β+IL-23+IL-1β+anti IFN-γ+anti IL-4, 96h	Mus musculus
GSM2071730	GSE78505	SRP070814	Th17	Spleen	in vitro differentiation	IL-6+TGF-β+IL-23+IL-1β+anti IFN-γ+anti IL-4, 96h	Mus musculus
GSM2071732	GSE78505	SRP070814	Th17	Spleen	in vitro differentiation	IL-6+TGF-β+IL-23+IL-1β+anti IFN-γ+anti IL-4, 96h	Mus musculus
GSM2071734	GSE78505	SRP070814	Th17	Spleen	in vitro differentiation	IL-6+TGF-β+IL-23+IL-1β+anti IFN-γ+anti IL-4, 96h	Mus musculus
GSM2094899	GSE79410	SRP072073	ILC3	SiLP	in vivo		Mus musculus
GSM2094900	GSE79410	SRP072073	ILC3	SiLP	in vivo		Mus musculus
GSM2094901	GSE79410	SRP072073	ILC3	SiLP	in vivo		Mus musculus
GSM2094902	GSE79410	SRP072073	ILC3	SiLP	in vivo		Mus musculus
GSM2094903	GSE79410	SRP072073	ILC3	SiLP	in vivo		Mus musculus
GSM2110256	GSE80010	SRP072989	Th17	Spleen	in vitro differentiation	IL-6+TGF-β, 48h	Mus musculus
GSM2110257	GSE80010	SRP072989	Th17	Spleen	in vitro differentiation	IL-6+TGF-β, 48h	Mus musculus
GSM2151583	GSE81384	SRP074895	Th2	Spleen & LN	in vitro differentiation	IL-4, 48h	Mus musculus
GSM2151586	GSE81384	SRP074895	Th2	Spleen & LN	in vitro differentiation	IL-4, 72h	Mus musculus
GSM2176978	GSE81882	SRP075699	ILC2	Lung	in vivo		Mus musculus
GSM2176980	GSE81882	SRP075699	ILC2	Lung	in vivo		Mus musculus
GSM2176984	GSE81882	SRP075699	ILC2	Lung	in vivo		Mus musculus
GSM2176988	GSE81882	SRP075699	ILC2	Lung	in vitro stimulation	IL-7, 96h	Mus musculus
GSM2176989	GSE81882	SRP075699	ILC2	Lung	in vitro stimulation	IL-7, 96h	Mus musculus
GSM2176990	GSE81882	SRP075699	ILC2	Lung	in vitro stimulation	IL-7+IL-33, 96h	Mus musculus
GSM2176991	GSE81882	SRP075699	ILC2	Lung	in vitro stimulation	IL-7+IL-33, 96h	Mus musculus
GSM2176992	GSE81882	SRP075699	ILC2	Lung	in vitro stimulation	IL-7+IL-33, 96h	Mus musculus
GSM2247806	GSE84699	SRP079236	Th1	Spleen	in vitro differentiation	IL-12+anti IL-4, 120h	Mus musculus
GSM2247807	GSE84699	SRP079236	Th1	Spleen	in vitro differentiation	IL-12+anti IL-4, 120h	Mus musculus
GSM2247810	GSE84699	SRP079236	Th1	Spleen	in vitro differentiation	IL-12+anti IL-4, 120h	Mus musculus
GSM2247811	GSE84699	SRP079236	Th1	Spleen	in vitro differentiation	IL-12+anti IL-4, 120h	Mus musculus
GSM2258612	GSE85154	SRP080958	ILC1	SiLP	in vivo		Mus musculus
GSM2258613	GSE85154	SRP080958	ILC1	SiLP	in vivo		Mus musculus
GSM2258614	GSE85154	SRP080958	ILC1	SiLP	in vivo		Mus musculus
GSM2258615	GSE85154	SRP080958	ILC1	SiLP	in vivo		Mus musculus
GSM2258616	GSE85154	SRP080958	ILC1	SiLP	in vivo		Mus musculus
GSM2258617	GSE85154	SRP080958	ILC1	SiLP	in vivo		Mus musculus
GSM2258620	GSE85154	SRP080958	ILC2	SiLP	in vivo		Mus musculus
GSM2258621	GSE85154	SRP080958	ILC2	SiLP	in vivo		Mus musculus
GSM2258622	GSE85154	SRP080958	ILC2	SiLP	in vivo		Mus musculus
GSM2258623	GSE85154	SRP080958	ILC2	SiLP	in vivo		Mus musculus
GSM2258624	GSE85154	SRP080958	ILC2	SiLP	in vivo		Mus musculus
GSM2258625	GSE85154	SRP080958	ILC2	SiLP	in vivo		Mus musculus
GSM2258628	GSE85154	SRP080958	ILC3	SiLP	in vivo		Mus musculus
GSM2258629	GSE85154	SRP080958	ILC3	SiLP	in vivo		Mus musculus
GSM2258630	GSE85154	SRP080958	ILC3	SiLP	in vivo		Mus musculus
GSM2258631	GSE85154	SRP080958	ILC3	SiLP	in vivo		Mus musculus
GSM2258632	GSE85154	SRP080958	ILC3	SiLP	in vivo		Mus musculus
GSM2258633	GSE85154	SRP080958	ILC3	SiLP	in vivo		Mus musculus
GSM2264595	GSE85316	SRP081089	Th1	Spleen	in vitro differentiation	IL-12+anti IL-4, 120h	Mus musculus
GSM2264596	GSE85316	SRP081089	Th2	Spleen	in vitro differentiation	not mentioned, 120h	Mus musculus
GSM2264599	GSE85316	SRP081089	Th17	Spleen	in vitro differentiation	not mentioned, 120h	Mus musculus
GSM2264600	GSE85316	SRP081089	Th1	Spleen	in vitro differentiation	IL-12+anti IL-4, 120h	Mus musculus
GSM2264609	GSE85316	SRP081089	Th1	Spleen	in vitro differentiation	IL-12+anti IL-4, 120h	Mus musculus
GSM2264612	GSE85316	SRP081089	Th1	Spleen	in vitro differentiation	IL-12+anti IL-4, 120h	Mus musculus
GSM2297094	GSE86188	SRP083279	Th1	Spleen	in vitro differentiation	IL-12+IL-2+anti IL-4, 72h	Mus musculus
GSM2297095	GSE86188	SRP083279	Th1	Spleen	in vitro differentiation	IL-12+IL-2+anti IL-4, 72h	Mus musculus
GSM2349806	GSE88829	SRP093393	Th1	Spleen	in vitro differentiation	IL-12+anti IL-4+High IL-2, 120h	Mus musculus
GSM2349807	GSE88829	SRP093393	Th1	Spleen	in vitro differentiation	IL-12+anti IL-4+High IL-2, 120h	Mus musculus
GSM2349808	GSE88829	SRP093393	Th1	Spleen	in vitro differentiation	IL-12+anti IL-4+High IL-2, 120h	Mus musculus
GSM2349809	GSE88829	SRP093393	Th1	Spleen	in vitro differentiation	IL-12+anti IL-4+Low IL-2, 120h	Mus musculus
GSM2349810	GSE88829	SRP093393	Th1	Spleen	in vitro differentiation	IL-12+anti IL-4+Low IL-2, 120h	Mus musculus
GSM2349811	GSE88829	SRP093393	Th1	Spleen	in vitro differentiation	IL-12+anti IL-4+Low IL-2, 120h	Mus musculus
GSM2349812	GSE88829	SRP093393	Th1	Spleen	in vitro differentiation	IL-12+anti IL-4+Low IL-2+aKG, 120h	Mus musculus
GSM2349813	GSE88829	SRP093393	Th1	Spleen	in vitro differentiation	IL-12+anti IL-4+Low IL-2+aKG, 120h	Mus musculus
GSM2349814	GSE88829	SRP093393	Th1	Spleen	in vitro differentiation	IL-12+anti IL-4+Low IL-2+aKG, 120h	Mus musculus
GSM2349827	GSE88829	SRP093393	Th1	Spleen	in vitro differentiation	IL-12+anti IL-4+High IL-2+glutamine, 120h	Mus musculus
GSM2349828	GSE88829	SRP093393	Th1	Spleen	in vitro differentiation	IL-12+anti IL-4+High IL-2+glutamine, 120h	Mus musculus
GSM2349829	GSE88829	SRP093393	Th1	Spleen	in vitro differentiation	IL-12+anti IL-4+High IL-2+glutamine, 120h	Mus musculus
GSM2349830	GSE88829	SRP093393	Th1	Spleen	in vitro differentiation	IL-12+anti IL-4+High IL-2+aKG+glutamine, 120h	Mus musculus
GSM2349831	GSE88829	SRP093393	Th1	Spleen	in vitro differentiation	IL-12+anti IL-4+High IL-2+aKG+glutamine, 120h	Mus musculus
GSM2349832	GSE88829	SRP093393	Th1	Spleen	in vitro differentiation	IL-12+anti IL-4+High IL-2+aKG+glutamine, 120h	Mus musculus
GSM2349833	GSE88829	SRP093393	Th1	Spleen	in vitro differentiation	IL-12+anti IL-4+Low IL-2+glutamine, 120h	Mus musculus
GSM2349834	GSE88829	SRP093393	Th1	Spleen	in vitro differentiation	IL-12+anti IL-4+Low IL-2+glutamine, 120h	Mus musculus
GSM2349835	GSE88829	SRP093393	Th1	Spleen	in vitro differentiation	IL-12+anti IL-4+Low IL-2+glutamine, 120h	Mus musculus
GSM2349836	GSE88829	SRP093393	Th1	Spleen	in vitro differentiation	IL-12+anti IL-4+Low IL-2+aKG+glutamine, 120h	Mus musculus
GSM2349837	GSE88829	SRP093393	Th1	Spleen	in vitro differentiation	IL-12+anti IL-4+Low IL-2+aKG+glutamine, 120h	Mus musculus
GSM2349838	GSE88829	SRP093393	Th1	Spleen	in vitro differentiation	IL-12+anti IL-4+Low IL-2+aKG+glutamine, 120h	Mus musculus
GSM2349839	GSE88829	SRP093393	Th1	Spleen	in vitro differentiation	IL-12+anti IL-4+High IL-2, 120h	Mus musculus
GSM2349840	GSE88829	SRP093393	Th1	Spleen	in vitro differentiation	IL-12+anti IL-4+High IL-2, 120h	Mus musculus
GSM2349841	GSE88829	SRP093393	Th1	Spleen	in vitro differentiation	IL-12+anti IL-4+High IL-2, 120h	Mus musculus
GSM2349842	GSE88829	SRP093393	Th1	Spleen	in vitro differentiation	IL-12+anti IL-4+aKG, 120h	Mus musculus
GSM2349843	GSE88829	SRP093393	Th1	Spleen	in vitro differentiation	IL-12+anti IL-4+aKG, 120h	Mus musculus
GSM2349844	GSE88829	SRP093393	Th1	Spleen	in vitro differentiation	IL-12+anti IL-4+aKG, 120h	Mus musculus
GSM2349845	GSE88829	SRP093393	Th1	Spleen	in vitro differentiation	IL-12+anti IL-4+Low IL-2, 120h	Mus musculus
GSM2349846	GSE88829	SRP093393	Th1	Spleen	in vitro differentiation	IL-12+anti IL-4+Low IL-2, 120h	Mus musculus
GSM2349847	GSE88829	SRP093393	Th1	Spleen	in vitro differentiation	IL-12+anti IL-4+Low IL-2, 120h	Mus musculus
GSM2349848	GSE88829	SRP093393	Th1	Spleen	in vitro differentiation	IL-12+anti IL-4+Low IL-2+aKG, 120h	Mus musculus
GSM2349849	GSE88829	SRP093393	Th1	Spleen	in vitro differentiation	IL-12+anti IL-4+Low IL-2+aKG, 120h	Mus musculus
GSM2349850	GSE88829	SRP093393	Th1	Spleen	in vitro differentiation	IL-12+anti IL-4+Low IL-2+aKG, 120h	Mus musculus
GSM2417350	GSE90908	SRP094587	ILC2	Brain Meninges	in vivo		Mus musculus
GSM2417351	GSE90908	SRP094587	ILC2	Brain Meninges	in vivo		Mus musculus
GSM2417352	GSE90908	SRP094587	ILC2	Brain Meninges	in vivo		Mus musculus
GSM2478105	GSE94554	SRP098910	Th2	Spleen	in vitro differentiation	IL-4+IL-2+anti IFN-γ, 120h	Mus musculus
GSM2478106	GSE94554	SRP098910	Th2	Spleen	in vitro differentiation	IL-4+IL-2+anti IFN-γ, 120h	Mus musculus
GSM2589766	GSE98242	SRP105275	Th17	Spleen	in vitro differentiation	IL-6+TGF-β+anti IFN-γ+anti IL-4, 72h	Mus musculus
GSM2589767	GSE98242	SRP105275	Th17	Spleen	in vitro differentiation	IL-6+TGF-β+anti IFN-γ+anti IL-4, 72h	Mus musculus
GSM2634709	GSE99166	SRP107778	Th1	Spleen	in vitro differentiation	IL-12+anti IL-4, 48h	Mus musculus
GSM2634710	GSE99166	SRP107778	Th1	Spleen	in vitro differentiation	IL-12+anti IL-4, 48h	Mus musculus
GSM2634711	GSE99166	SRP107778	Th2	Spleen	in vitro differentiation	IL-4+anti IFN-γ, 48h	Mus musculus
GSM2634712	GSE99166	SRP107778	Th2	Spleen	in vitro differentiation	IL-4+anti IFN-γ, 48h	Mus musculus
GSM2634715	GSE99166	SRP107778	Th17	Spleen	in vitro differentiation	IL-6+TGF-β+anti IFN-γ+anti IL-4, 48h	Mus musculus
GSM2634716	GSE99166	SRP107778	Th17	Spleen	in vitro differentiation	IL-6+TGF-β+anti IFN-γ+anti IL-4, 48h	Mus musculus
GSM2639659	GSE99260	SRP108067	Th2	Spleen	in vitro differentiation	IL-4+IL-2+120h	Mus musculus
GSM2639661	GSE99260	SRP108067	Th2	Spleen	in vitro differentiation	IL-4+IL-2+120h	Mus musculus
GSM2711098	GSE101623	SRP112885	ILC2	SiLP	in vivo		Mus musculus
GSM2711099	GSE101623	SRP112885	ILC2	SiLP	in vivo		Mus musculus
GSM2711100	GSE101623	SRP112885	ILC2	SiLP	in vivo		Mus musculus
GSM2711101	GSE101623	SRP112885	ILC3	SiLP	in vivo		Mus musculus
GSM2711102	GSE101623	SRP112885	ILC3	SiLP	in vivo		Mus musculus
GSM2711103	GSE101623	SRP112885	ILC3	SiLP	in vivo		Mus musculus
GSM2714451	GSE101546	SRP113313	Th2	Spleen	in vitro differentiation	IL-4+anti IFN-γ, 144h	Mus musculus
GSM2714452	GSE101546	SRP113313	Th2	Spleen	in vitro differentiation	IL-4+anti IFN-γ, 144h	Mus musculus
GSM2714453	GSE101546	SRP113313	Th2	Spleen	in vitro differentiation	IL-4+anti IFN-γ, 144h	Mus musculus
GSM2756567	GSE103173	SRP116313	Th1	Lymph Node	in vitro differentiation	IL-12+IL-2+anti IL-4, 96h	Mus musculus
GSM2756568	GSE103173	SRP116313	Th1	Lymph Node	in vitro differentiation	IL-12+IL-2+anti IL-4, 96h	Mus musculus
GSM2785754	GSE103901	SRP117731	ILC1	Spleen	in vivo		Mus musculus
GSM2785755	GSE103901	SRP117731	ILC1	Spleen	in vivo		Mus musculus
GSM2785759	GSE103901	SRP117731	ILC1	Liver	in vivo		Mus musculus
GSM2785760	GSE103901	SRP117731	ILC1	Liver	in vivo		Mus musculus
GSM2785761	GSE103901	SRP117731	ILC1	Liver	in vivo		Mus musculus
GSM2785765	GSE103901	SRP117731	ILC1	Peritoneal Cavity	in vivo		Mus musculus
GSM2789703	GSE104096	SRP118470	Th2	Spleen	in vitro differentiation	IL-4+IL-2+anti IFN-γ, 120h	Mus musculus
GSM2806496	GSE104708	SRP119537	ILC2	Lung	in vivo		Mus musculus
GSM2806497	GSE104708	SRP119537	ILC2	Lung	in vivo		Mus musculus
GSM2806500	GSE104708	SRP119537	ILC2	SiLP	in vivo		Mus musculus
GSM2806501	GSE104708	SRP119537	ILC2	SiLP	in vivo		Mus musculus
GSM2885024	GSE107981	SRP126562	Th1	Spleen	in vitro differentiation	IL-12+IL-2+anti IL-4, 72h	Mus musculus
GSM2885025	GSE107981	SRP126562	Th1	Spleen	in vitro differentiation	IL-12+IL-2+anti IL-4, 72h	Mus musculus
GSM2885026	GSE107981	SRP126562	Th1	Spleen	in vitro differentiation	IL-12+IL-2+anti IL-4, 72h	Mus musculus
GSM2885027	GSE107981	SRP126562	Th2	Spleen	in vitro differentiation	IL-4+IL-2+anti IFN-γ+anti IL-12, 72h	Mus musculus
GSM2885028	GSE107981	SRP126562	Th2	Spleen	in vitro differentiation	IL-4+IL-2+anti IFN-γ+anti IL-12, 72h	Mus musculus
GSM2885029	GSE107981	SRP126562	Th17	Spleen	in vitro differentiation	IL-6+TGF-β+anti IFN-γ+anti IL-4, 72h	Mus musculus
GSM2885030	GSE107981	SRP126562	Th17	Spleen	in vitro differentiation	IL-6+TGF-β+anti IFN-γ+anti IL-4, 72h	Mus musculus
GSM2885031	GSE107981	SRP126562	Th17	Spleen	in vitro differentiation	IL-6+TGF-β+anti IFN-γ+anti IL-4, 72h	Mus musculus
GSM2931793	GSE109107	SRP104190	Th2	Spleen	in vitro differentiation	IL-4+anti IFN-γ+anti IL-12, 96h	Mus musculus
GSM2931794	GSE109107	SRP104190	Th2	Spleen	in vitro differentiation	IL-4+anti IFN-γ+anti IL-12, 96h	Mus musculus
GSM2931797	GSE109107	SRP104190	Th2	Spleen	in vitro differentiation	IL-4+anti IFN-γ+anti IL-12, 120h	Mus musculus
GSM2931798	GSE109107	SRP104190	Th2	Spleen	in vitro differentiation	IL-4+anti IFN-γ+anti IL-12, 120h	Mus musculus
GSM2931801	GSE109107	SRP104190	Th2	Spleen	in vitro differentiation	IL-4+anti IFN-γ+anti IL-12, 96h	Mus musculus
GSM2931802	GSE109107	SRP104190	Th2	Spleen	in vitro differentiation	IL-4+anti IFN-γ+anti IL-12, 96h	Mus musculus
GSM2931805	GSE109107	SRP104190	Th2	Spleen	in vitro differentiation	IL-4+anti IFN-γ+anti IL-12, 120h	Mus musculus
GSM2931806	GSE109107	SRP104190	Th2	Spleen	in vitro differentiation	IL-4+anti IFN-γ+anti IL-12, 120h	Mus musculus
GSM2932539	GSE109125	SRP128986	ILC2	Small Intestine	in vivo		Mus musculus
GSM2932540	GSE109125	SRP128986	ILC2	Small Intestine	in vivo		Mus musculus
GSM2932541	GSE109125	SRP128986	ILC2	Small Intestine	in vivo		Mus musculus
GSM2932542	GSE109125	SRP128986	ILC2	Small Intestine	in vivo		Mus musculus
GSM2932543	GSE109125	SRP128986	ILC3	Small Intestine	in vivo		Mus musculus
GSM2932544	GSE109125	SRP128986	ILC3	Small Intestine	in vivo		Mus musculus
GSM2932545	GSE109125	SRP128986	ILC3	Small Intestine	in vivo		Mus musculus
GSM2932546	GSE109125	SRP128986	ILC3	Small Intestine	in vivo		Mus musculus
GSM2932547	GSE109125	SRP128986	ILC3	Small Intestine	in vivo		Mus musculus
GSM3027052	GSE111244	SRP133655	Th17	Spleen	in vitro differentiation	IL-6+TGF-β, 48h	Mus musculus
GSM3061549	GSE112244	SRP133655	Th1	Spleen	in vitro differentiation	IL-12+IFN-γ+anti IL-4, 120h	Mus musculus
GSM3061550	GSE112244	SRP133655	Th1	Spleen	in vitro differentiation	IL-12+IFN-γ+anti IL-4, 120h	Mus musculus
GSM3061551	GSE112244	SRP133655	Th1	Spleen	in vitro differentiation	IL-12+IFN-γ+anti IL-4, 120h	Mus musculus
GSM3061555	GSE112244	SRP133655	Th17	Spleen	in vitro differentiation	IL-6+TGF-β+anti IFN-γ, 120h	Mus musculus
GSM3061556	GSE112244	SRP133655	Th17	Spleen	in vitro differentiation	IL-6+TGF-β+anti IFN-γ, 120h	Mus musculus
GSM3061557	GSE112244	SRP133655	Th17	Spleen	in vitro differentiation	IL-6+TGF-β+anti IFN-γ, 120h	Mus musculus
GSM3091631	GSE112937	SRP139355	ILC2	Lung	in vitro stimulation	IL-2+IL-7, 72h	Mus musculus
GSM3091632	GSE112937	SRP139355	ILC2	Lung	in vitro stimulation	IL-2+IL-7, 72h	Mus musculus
GSM3091633	GSE112937	SRP139355	ILC2	Lung	in vitro stimulation	IL-2+IL-7+IL-33, 72h	Mus musculus
GSM3091634	GSE112937	SRP139355	ILC2	Lung	in vitro stimulation	IL-2+IL-7+IL-33, 72h	Mus musculus
GSM3091635	GSE112937	SRP139355	Th2	Lung	in vitro stimulation	not mentioned, 72h	Mus musculus
GSM3091636	GSE112937	SRP139355	Th2	Lung	in vitro stimulation	not mentioned, 72h	Mus musculus
GSM3091637	GSE112937	SRP139355	Th2	Lung	in vitro stimulation	IL-33, 72h	Mus musculus
GSM3091638	GSE112937	SRP139355	Th2	Lung	in vitro stimulation	IL-33, 72h	Mus musculus
GSM3112843	GSE113720	SRP143395	Th17	Spleen	in vitro differentiation	IL-6+TGF-β, 48h	Mus musculus
GSM3112844	GSE113720	SRP143395	Th17	Spleen	in vitro differentiation	IL-6+TGF-β, 48h	Mus musculus
GSM3112845	GSE113720	SRP143395	Th17	Spleen	in vitro differentiation	IL-6+TGF-β, 96h	Mus musculus
GSM3112846	GSE113720	SRP143395	Th17	Spleen	in vitro differentiation	IL-6+TGF-β, 96h	Mus musculus
GSM3112847	GSE113720	SRP143395	Th17	Spleen	in vitro differentiation	IL-6+TGF-β, 96h	Mus musculus
GSM3112848	GSE113720	SRP143395	Th17	Spleen	in vitro differentiation	IL-6+TGF-β, 48h	Mus musculus
GSM3112849	GSE113720	SRP143395	Th17	Spleen	in vitro differentiation	IL-6+TGF-β, 48h	Mus musculus
GSM3112850	GSE113720	SRP143395	Th17	Spleen	in vitro differentiation	IL-6+TGF-β, 96h	Mus musculus
GSM3112851	GSE113720	SRP143395	Th17	Spleen	in vitro differentiation	IL-6+TGF-β, 96h	Mus musculus
GSM3112852	GSE113720	SRP143395	Th17	Spleen	in vitro differentiation	IL-6+IL-23, 48h	Mus musculus
GSM3112853	GSE113720	SRP143395	Th17	Spleen	in vitro differentiation	IL-6+IL-23, 48h	Mus musculus
GSM3112854	GSE113720	SRP143395	Th17	Spleen	in vitro differentiation	IL-6+IL-23, 96h	Mus musculus
GSM3112855	GSE113720	SRP143395	Th17	Spleen	in vitro differentiation	IL-6+IL-23, 96h	Mus musculus
GSM3112856	GSE113720	SRP143395	Th17	Spleen	in vitro differentiation	IL-6+IL-23, 96h	Mus musculus
GSM3112857	GSE113720	SRP143395	Th17	Spleen	in vitro differentiation	IL-6+IL-23, 48h	Mus musculus
GSM3112858	GSE113720	SRP143395	Th17	Spleen	in vitro differentiation	IL-6+IL-23, 48h	Mus musculus
GSM3112859	GSE113720	SRP143395	Th17	Spleen	in vitro differentiation	IL-6+IL-23, 96h	Mus musculus
GSM3112860	GSE113720	SRP143395	Th17	Spleen	in vitro differentiation	IL-6+IL-23, 96h	Mus musculus
GSM3154832	GSE114921	SRP148972	Th2	Lung	in vitro stimulation	IL-2, 72h	Mus musculus
GSM3154833	GSE114921	SRP148972	Th2	Lung	in vitro stimulation	IL-2+IL-33, 72h	Mus musculus
GSM3154834	GSE114921	SRP148972	Th2	Lung	in vitro stimulation	IL-2, 72h	Mus musculus
GSM3154835	GSE114921	SRP148972	Th2	Lung	in vitro stimulation	IL-2+IL-33, 72h	Mus musculus
GSM3154836	GSE114921	SRP148972	Th2	Lung	in vitro stimulation	IL-2, 72h	Mus musculus
GSM3154837	GSE114921	SRP148972	Th2	Lung	in vitro stimulation	IL-2+IL-33, 72h	Mus musculus
GSM3262714	GSE116842	SRP152919	Th2	Spleen	in vitro differentiation	IL-4+IL-2+anti IFN-γ+anti IL-12, 120h	Mus musculus
GSM3301523	GSE117470	SRP154731	ILC2	Small Intestine	in vivo		Mus musculus
GSM3301524	GSE117470	SRP154731	ILC2	Small Intestine	in vivo		Mus musculus
GSM3301525	GSE117470	SRP154731	ILC2	Small Intestine	in vivo		Mus musculus
GSM3301526	GSE117470	SRP154731	ILC2	Small Intestine	in vivo		Mus musculus
GSM3301527	GSE117470	SRP154731	ILC2	Small Intestine	in vivo		Mus musculus
GSM3301528	GSE117470	SRP154731	ILC2	Small Intestine	in vivo		Mus musculus
GSM3301532	GSE117470	SRP154731	ILC2	Lung	in vivo		Mus musculus
GSM3301533	GSE117470	SRP154731	ILC2	Lung	in vivo		Mus musculus
GSM3301534	GSE117470	SRP154731	ILC2	Lung	in vivo		Mus musculus
GSM3301535	GSE117470	SRP154731	ILC2	Lung	in vivo		Mus musculus
GSM3301536	GSE117470	SRP154731	ILC2	Lung	in vivo		Mus musculus
GSM3374931	GSE119461	SRP159568	ILC2	LiLP	in vivo		Mus musculus
GSM3374933	GSE119461	SRP159568	ILC2	LiLP	in vivo		Mus musculus
GSM3374935	GSE119461	SRP159568	ILC2	SiLP	in vivo		Mus musculus
GSM3374937	GSE119461	SRP159568	ILC2	SiLP	in vivo		Mus musculus
GSM3409372	GSE120723	SRP163086	ILC3	SiLP	in vivo		Mus musculus
GSM3409374	GSE120723	SRP163086	ILC3	SiLP	in vivo		Mus musculus
GSM3486587	GSE122828	SRP170071	ILC1	Liver	in vivo		Mus musculus
GSM3486589	GSE122828	SRP170071	ILC1	Liver	in vivo		Mus musculus
GSM3486591	GSE122828	SRP170071	ILC1	Liver	in vivo		Mus musculus
GSM3505629	GSE123501	SRP173192	Th17	Spleen	in vitro differentiation	IL-6+TGF-β+anti IFN-γ+anti IL-4, 72h	Mus musculus
GSM3505635	GSE123501	SRP173192	Th2	Spleen	in vitro differentiation	IL-4+anti IFN-γ, 72h	Mus musculus
GSM3505651	GSE123501	SRP173192	Th2	Spleen	in vitro differentiation	IL-4+anti IFN-γ, 72h	Mus musculus
GSM3505665	GSE123501	SRP173192	Th17	Spleen	in vitro differentiation	IL-6+TGF-β+anti IFN-γ+anti IL-4, 72h	Mus musculus
GSM3505669	GSE123501	SRP173192	Th1	Spleen	in vitro differentiation	IL-12+anti IL-4, 72h	Mus musculus
GSM3505673	GSE123501	SRP173192	Th1	Spleen	in vitro differentiation	IL-12+anti IL-4, 72h	Mus musculus
GSM3608109	GSE126580	SRP185913	ILC3	Small Intestine	in vivo		Mus musculus
GSM3608110	GSE126580	SRP185913	ILC3	Small Intestine	in vivo		Mus musculus
GSM3608111	GSE126580	SRP185913	ILC3	Small Intestine	in vivo		Mus musculus
GSM4989542	GSE163894	SRP299648	Th2	Spleen & LN	in vitro differentiation	IL-4+anti IFN-γ, 48h	Mus musculus
GSM4989544	GSE163894	SRP299648	Th2	Spleen & LN	in vitro differentiation	IL-4+anti IFN-γ, 48h	Mus musculus
GSM4989553	GSE163894	SRP299648	Th2	Spleen & LN	in vitro differentiation	IL-4+anti IFN-γ, 48h	Mus musculus
GSM4989555	GSE163894	SRP299648	Th2	Spleen & LN	in vitro differentiation	IL-4+anti IFN-γ, 48h	Mus musculus
GSM5335078	GSE175470	SRP321189	Th17	Spleen & LN	in vitro differentiation	IL-6+IL-23+IL-1β+anti IFN-γ+anti IL-4, 18h	Mus musculus
GSM5335079	GSE175470	SRP321189	Th17	Spleen & LN	in vitro differentiation	IL-6+IL-23+IL-1β+anti IFN-γ+anti IL-4, 18h	Mus musculus
GSM5335080	GSE175470	SRP321189	Th17	Spleen & LN	in vitro differentiation	IL-6+IL-23+IL-1β+anti IFN-γ+anti IL-4, 18h	Mus musculus
GSM5335084	GSE175470	SRP321189	Th17	Spleen & LN	in vitro differentiation	IL-6+IL-23+IL-1β+anti IFN-γ+anti IL-4, 18h	Mus musculus
GSM5335085	GSE175470	SRP321189	Th17	Spleen & LN	in vitro differentiation	IL-6+IL-23+IL-1β+anti IFN-γ+anti IL-4, 18h	Mus musculus
GSM5335086	GSE175470	SRP321189	Th17	Spleen & LN	in vitro differentiation	IL-6+IL-23+IL-1β+anti IFN-γ+anti IL-4, 18h	Mus musculus
GSM5598082	GSE184841	SRP338899	Th1	Spleen	in vitro differentiation	IL-12+anti IL-4, 168h	Mus musculus
GSM5598083	GSE184841	SRP338899	Th1	Spleen	in vitro differentiation	IL-12+anti IL-4, 168h	Mus musculus
GSM5598084	GSE184841	SRP338899	Th2	Spleen	in vitro differentiation	IL-4+anti IL-12+anti IFN-γ, 168h	Mus musculus
GSM5598085	GSE184841	SRP338899	Th2	Spleen	in vitro differentiation	IL-4+anti IL-12+anti IFN-γ, 168h	Mus musculus
GSM5598086	GSE184841	SRP338899	Th17	Spleen	in vitro differentiation	IL-6+TGF-β, 168h	Mus musculus
GSM5598087	GSE184841	SRP338899	Th17	Spleen	in vitro differentiation	IL-6+TGF-β, 168h	Mus musculus
