# Supplementary material for: Distinct regulatory machineries underlying divergent chromatin landscapes distinguish innate lymphoid cells from T helper cells
Source: Front Immunol. 2023 Dec 1;14:1271879. doi: 10.3389/fimmu.2023.1271879 (PMC10722145; doi:10.3389/fimmu.2023.1271879)
Supplement: Supplementary file 3 [file Table_2.xlsx]

## Sheet: Sheet1
Table 2 ILC geneset and Th geneset
GeneSymbol	Geneset	TypeI_avg_log2FC	TypeI_p_val	TypeI_pct.1	TypeI_pct.2	TypeII_avg_log2FC	TypeII_p_val	TypeII_pct.1	TypeII_pct.2	TypeIII_avg_log2FC	TypeIII_p_val	TypeIII_pct.1	TypeIII_pct.2	min_log2FC	max_p_val
Stab2	ILC	2.99824	1.20725e-11	1	0.213	2.13173	1.55106e-19	1	0.918	2.48882	3.09683e-17	1	0.845	2.13173	1.20725e-11
Colgalt2	ILC	2.79891	9.07102e-11	0.952	0.295	2.58483	1.17593e-19	1	0.143	2.11307	3.07408e-17	1	0.897	2.11307	9.07102e-11
Bmp2	ILC	2.83199	1.51483e-11	1	0.197	2.05746	1.0594e-19	1	0.878	2.75033	3.01282e-17	1	0.31	2.05746	1.51483e-11
1700113H08Rik	ILC	3.41821	2.00345e-12	1	0.033	1.90804	1.16822e-19	1	0.694	2.83396	2.6064e-17	1	0.017	1.90804	2.00345e-12
Ret	ILC	2.50456	1.71125e-10	1	0.508	1.83454	1.2559e-19	1	0.98	2.32704	3.0996e-17	1	0.879	1.83454	1.71125e-10
Pde7b	ILC	2.89431	1.05076e-11	1	0.033	1.81171	1.12685e-19	1	0.939	2.63649	3.09545e-17	1	0.069	1.81171	1.05076e-11
Klf5	ILC	3.06351	1.05184e-11	1	0.115	1.73497	1.32465e-19	1	0.816	6.10466	3.0996e-17	1	0.069	1.73497	1.05184e-11
Igsf5	ILC	2.04944	9.90857e-12	1	0.951	1.72072	1.06327e-19	1	0.939	2.4435	2.99065e-17	1	0.328	1.72072	9.90857e-12
Hs6st2	ILC	1.89819	3.08149e-08	0.905	0.262	1.9258	7.09735e-19	0.969	0.306	1.58425	3.09406e-17	1	0.948	1.58425	3.08149e-08
Cntn1	ILC	1.53714	1.71533e-10	1	1	1.54422	5.28631e-18	1	0.939	1.50205	3.41771e-15	1	1	1.50205	1.71533e-10
Spry2	ILC	1.46334	1.05211e-11	1	1	1.55617	1.07086e-19	1	1	1.77178	3.0996e-17	1	0.983	1.46334	1.05211e-11
Lpcat2	ILC	1.84603	1.6232e-11	1	0.934	1.43872	1.18889e-18	1	0.939	2.05618	5.56011e-17	1	0.345	1.43872	1.6232e-11
Ccdc184	ILC	1.36967	7.67822e-10	1	1	1.38555	1.91952e-19	1	0.98	1.62244	3.09891e-17	1	0.966	1.36967	7.67822e-10
Alox5	ILC	2.00739	2.9097e-11	1	0.344	1.35731	4.53977e-18	1	0.98	2.94496	5.65877e-17	1	0.276	1.35731	2.9097e-11
Emid1	ILC	1.37917	1.05157e-11	1	0.984	1.34652	2.16099e-17	1	0.898	1.51405	3.09614e-17	1	0.983	1.34652	1.05157e-11
Hes1	ILC	1.56991	1.31235e-11	1	0.967	1.32	9.72666e-19	1	0.98	2.06506	5.02975e-17	1	0.707	1.32	1.31235e-11
Klrb1b	ILC	1.30229	9.34339e-12	1	1	1.6926	9.08568e-19	1	0.796	1.38225	2.90545e-17	1	0.983	1.30229	9.34339e-12
Ncr1	ILC	1.26146	2.19508e-12	1	1	2.09483	4.38606e-16	0.938	0.327	1.37689	3.78963e-17	1	0.983	1.26146	2.19508e-12
Clnk	ILC	1.26034	1.0478e-11	1	1	1.79783	1.25095e-18	1	0.816	1.45405	2.96e-17	1	1	1.26034	1.0478e-11
Gjb2	ILC	1.23093	3.08014e-11	1	1	1.35067	7.45452e-12	1	0.959	1.24398	3.09268e-17	1	1	1.23093	3.08014e-11
Mras	ILC	1.68392	7.91629e-11	1	0.246	1.21924	2.38412e-16	1	0.98	1.87482	1.66656e-16	0.976	0.241	1.21924	7.91629e-11
Tcrg-C4	ILC	1.20421	1.05184e-11	1	1	1.19965	1.07012e-19	1	1	1.22734	3.06858e-17	1	0.983	1.19965	1.05184e-11
Rbpms	ILC	1.1929	1.05211e-11	1	1	1.28415	2.02336e-19	1	0.939	1.17787	3.0996e-17	1	1	1.17787	1.05211e-11
Ptgs2	ILC	1.16708	3.72048e-08	0.905	1	1.21037	1.19591e-18	1	0.939	1.43153	5.67247e-17	1	0.931	1.16708	3.72048e-08
Slc6a13	ILC	1.1615	7.4966e-09	0.952	0.82	1.24491	1.04583e-17	1	1	1.34517	3.0996e-17	1	0.983	1.1615	7.4966e-09
Impg1	ILC	1.16752	3.18305e-10	1	0.934	1.10158	9.91137e-14	0.969	0.939	1.28893	3.03379e-17	1	0.966	1.10158	3.18305e-10
Fbxl21	ILC	1.30811	3.88272e-10	1	0.459	1.09711	4.08882e-18	1	0.959	1.36571	1.76738e-16	1	0.5	1.09711	3.88272e-10
Cryaa	ILC	1.0608	4.21089e-08	0.905	0.984	1.47374	1.15162e-14	0.922	0.347	1.1366	2.9853e-17	1	0.983	1.0608	4.21089e-08
Hs3st1	ILC	2.13259	7.08812e-10	0.905	0.279	1.06047	2.37097e-19	1	1	3.57397	1.98867e-16	0.976	0.224	1.06047	7.08812e-10
Vipr2	ILC	1.11204	4.45371e-08	0.952	1	1.04213	1.39277e-18	1	0.98	1.04007	7.82469e-10	0.951	1	1.04007	4.45371e-08
Arap3	ILC	1.0277	1.21902e-11	1	0.984	1.12473	9.98334e-16	1	0.816	1.16428	3.09891e-17	1	0.966	1.0277	1.21902e-11
Zmat4	ILC	1.03072	6.01255e-10	1	1	1.15942	1.49392e-10	0.875	0.347	1.02392	2.54766e-17	1	0.983	1.02392	6.01255e-10
G0s2	ILC	1.00984	3.26908e-09	0.952	0.984	1.29218	2.06431e-15	0.984	0.898	1.12126	6.08698e-16	1	0.983	1.00984	3.26908e-09
Cx3cl1	ILC	0.991724	5.46452e-08	0.905	1	1.0718	5.50852e-12	0.984	0.837	1.11675	6.13785e-14	1	0.983	0.991724	5.46452e-08
Eepd1	ILC	1.11852	3.96588e-09	1	0.82	0.979254	2.86922e-18	1	1	1.1261	5.69417e-15	1	0.845	0.979254	3.96588e-09
Naip5	ILC	0.998205	1.51905e-11	1	0.984	0.977328	1.12842e-19	1	0.98	1.23921	1.57108e-16	1	0.603	0.977328	1.51905e-11
Tnfsf12	ILC	0.971025	8.41049e-12	1	1	1.00803	6.20264e-10	0.906	0.694	1.0017	3.05763e-17	1	0.983	0.971025	6.20264e-10
Npnt	ILC	0.965988	6.37609e-08	0.905	1	0.99976	2.777e-19	1	0.98	1.23116	6.83915e-16	1	0.966	0.965988	6.37609e-08
Chad	ILC	0.961952	1.8901e-11	1	1	1.28028	2.10906e-10	0.938	0.408	0.964249	3.09891e-17	1	1	0.961952	2.10906e-10
Rln3	ILC	0.948495	2.33086e-11	1	1	1.04919	4.77424e-18	1	0.98	1.1235	5.67746e-17	1	0.983	0.948495	2.33086e-11
Kcnk1	ILC	0.941852	9.52392e-08	0.952	1	1.42375	1.32972e-13	0.938	0.327	1.10439	2.65085e-17	1	1	0.941852	9.52392e-08
Csf2	ILC	0.920655	1.51828e-11	1	1	0.924351	1.1294e-19	1	1	1.13345	6.40588e-17	1	1	0.920655	1.51828e-11
Arg1	ILC	1.03349	5.97365e-11	1	1	0.904305	1.47154e-18	1	1	1.04905	5.67621e-17	1	1	0.904305	5.97365e-11
Dkk3	ILC	0.901348	4.52278e-08	0.905	1	0.983347	2.74935e-19	1	0.98	1.02796	3.0782e-17	1	1	0.901348	4.52278e-08
Cd200r2	ILC	0.981515	3.15534e-10	1	1	0.983057	1.46956e-11	0.938	0.694	0.900201	2.07495e-15	1	1	0.900201	3.15534e-10
D330045A20Rik	ILC	1.24883	4.60319e-12	1	0.951	0.882812	1.37868e-17	1	0.959	1.38727	5.86219e-17	1	0.931	0.882812	4.60319e-12
Kit	ILC	0.87259	4.74536e-08	1	1	1.24768	1.55026e-19	1	0.98	0.948739	4.45996e-17	1	1	0.87259	4.74536e-08
Zfp516	ILC	0.867098	1.21018e-10	1	1	0.943648	3.01975e-18	1	1	0.899118	3.0996e-17	1	1	0.867098	1.21018e-10
Klrb1c	ILC	0.857189	3.42301e-11	1	0.984	1.14775	3.7984e-08	0.844	0.286	0.933444	9.64818e-15	1	0.966	0.857189	3.7984e-08
2510009E07Rik	ILC	0.856925	8.24668e-07	1	0.803	1.08323	2.77512e-19	1	0.98	0.915916	2.7069e-14	1	1	0.856925	8.24668e-07
Laptm4b	ILC	0.881942	8.51327e-11	1	1	0.839311	1.72649e-19	1	1	0.908695	3.0996e-17	1	1	0.839311	8.51327e-11
Nrgn	ILC	1.59489	1.05211e-11	1	0.918	0.82323	2.59005e-18	1	1	1.60563	3.09891e-17	1	0.931	0.82323	1.05211e-11
Gpr157	ILC	0.816928	1.05214e-10	1	1	0.880638	7.33423e-12	1	0.735	0.888813	3.0996e-17	1	1	0.816928	1.05214e-10
Cited4	ILC	0.972495	1.2184e-11	1	0.984	1.17983	5.82754e-14	0.953	0.959	0.805122	3.49921e-17	1	1	0.805122	1.2184e-11
Ddx43	ILC	0.80364	3.14043e-11	1	0.984	0.833738	3.01734e-18	1	0.98	0.96433	2.30069e-12	1	0.966	0.80364	3.14043e-11
Cxxc5	ILC	0.80224	1.05211e-11	1	1	0.917157	2.62746e-16	1	1	0.918671	3.0996e-17	1	1	0.80224	1.05211e-11
Enpp5	ILC	0.781168	1.75809e-11	1	1	1.01652	6.41869e-19	1	1	1.0829	3.0996e-17	1	1	0.781168	1.75809e-11
Zc3h12c	ILC	0.809248	2.43846e-08	1	0.984	0.848434	5.02622e-18	1	1	0.780883	1.23742e-13	1	1	0.780883	2.43846e-08
Pygl	ILC	0.876288	1.05211e-11	1	0.885	0.987273	5.02622e-18	1	0.98	0.777637	1.22097e-15	1	1	0.777637	1.05211e-11
Plekhg1	ILC	0.768294	4.45671e-08	0.905	1	0.938308	4.93519e-11	0.938	0.429	0.908171	3.09891e-17	1	1	0.768294	4.45671e-08
Asphd2	ILC	0.764714	4.20842e-09	1	1	0.971926	2.35663e-09	0.891	0.735	0.972424	3.08785e-17	1	0.983	0.764714	4.20842e-09
Cxcl2	ILC	0.778761	6.64479e-07	0.905	1	0.76393	2.62783e-16	1	1	0.918417	1.16636e-16	1	1	0.76393	6.64479e-07
Psd2	ILC	0.739329	6.28636e-10	1	1	0.782762	0.0097425	0.819	0.327	0.891838	3.49921e-17	1	0.983	0.739329	0.0097425
Cnksr3	ILC	0.834721	3.13966e-11	1	1	0.707796	6.97944e-14	1	1	0.80183	3.0996e-17	1	1	0.707796	3.13966e-11
2810459M11Rik	ILC	0.702149	4.12056e-08	0.905	1	0.739631	5.03018e-10	0.969	0.816	0.782848	2.02059e-14	1	1	0.702149	4.12056e-08
Eng	ILC	0.818707	1.41142e-11	1	1	0.765059	5.92773e-16	1	1	0.69728	4.73798e-17	1	1	0.69728	1.41142e-11
Amph	ILC	0.718856	9.87771e-08	0.952	1	0.761542	3.86606e-18	1	1	0.68114	1.28803e-15	1	1	0.68114	9.87771e-08
Cd72	ILC	0.883955	1.63429e-11	1	1	0.905388	9.69931e-18	1	1	0.679335	7.54467e-15	1	1	0.679335	1.63429e-11
Tmem273	ILC	0.842569	3.62364e-10	1	1	0.674338	3.73078e-17	1	1	0.864692	4.99508e-17	1	0.983	0.674338	3.62364e-10
Ctsf	ILC	0.69242	3.61892e-06	1	0.934	0.817506	1.21123e-16	1	1	0.671364	4.81885e-16	1	1	0.671364	3.61892e-06
Trf	ILC	0.725	8.48737e-12	1	1	0.664859	8.12597e-11	0.984	0.98	0.710491	3.91552e-17	1	1	0.664859	8.12597e-11
Zbed3	ILC	0.768668	1.05211e-11	1	1	0.662095	1.19689e-18	1	1	0.697452	3.2938e-17	1	1	0.662095	1.05211e-11
Dennd3	ILC	0.735021	1.41178e-11	1	1	0.653153	1.0467e-16	1	1	0.84716	1.09898e-16	1	1	0.653153	1.41178e-11
Prrt1	ILC	0.651051	4.80643e-09	1	1	0.95743	1.24173e-17	1	0.939	0.718132	5.98535e-17	1	0.983	0.651051	4.80643e-09
Cdc42ep1	ILC	0.750653	7.79797e-07	0.952	1	0.766291	2.87702e-07	0.844	0.796	0.640686	1.58797e-10	0.976	1	0.640686	7.79797e-07
Coro2b	ILC	0.637859	3.93257e-05	0.857	0.984	0.84637	4.7769e-17	1	0.959	0.913355	3.49921e-17	1	1	0.637859	3.93257e-05
Plxdc2	ILC	0.636523	4.76167e-07	0.952	1	0.72335	1.60214e-17	1	1	0.865269	3.0996e-17	1	1	0.636523	4.76167e-07
Gas7	ILC	0.757797	1.63388e-11	1	1	0.6781	1.07496e-09	0.953	0.939	0.630787	5.45342e-12	0.976	1	0.630787	1.07496e-09
Rnf128	ILC	1.007	1.05184e-11	1	0.967	0.626857	5.02622e-18	1	1	1.15407	5.6787e-17	1	0.966	0.626857	1.05184e-11
Nr1d1	ILC	0.734487	1.44951e-07	1	1	0.807001	3.01927e-18	1	1	0.625237	3.0996e-17	1	1	0.625237	1.44951e-07
Klrb1a	ILC	0.855257	3.10734e-12	1	1	0.620653	0.00570261	0.825	0.327	0.711159	1.16869e-15	0.976	0.983	0.620653	0.00570261
Tnfsf14	ILC	0.724114	1.05211e-11	1	1	0.619576	1.63772e-19	1	1	0.71998	6.03149e-17	1	1	0.619576	1.05211e-11
Hoxa5	ILC	0.765153	1.5221e-07	0.952	1	0.613032	0.000454506	0.812	0.429	0.796279	9.13261e-16	1	0.983	0.613032	0.000454506
Tifa	ILC	0.612705	0.000757315	1	1	0.703251	5.71638e-05	0.812	0.429	0.857939	3.49999e-17	1	1	0.612705	0.000757315
Epcam	ILC	0.737782	1.71553e-10	1	1	0.60457	4.24488e-15	1	1	0.664104	2.56204e-14	1	1	0.60457	1.71553e-10
Tnfrsf21	ILC	0.645823	8.22367e-10	1	1	0.601727	5.59759e-15	1	1	0.72505	3.2938e-17	1	1	0.601727	8.22367e-10
Wls	ILC	0.600686	4.82985e-11	1	1	0.6235	1.32722e-18	1	1	0.704601	3.0996e-17	1	1	0.600686	4.82985e-11
Bambi	ILC	0.821124	1.29812e-10	1	0.984	0.756153	2.27415e-16	1	1	0.599014	2.74891e-13	1	1	0.599014	1.29812e-10
Arrdc4	ILC	0.597071	1.70522e-09	1	1	0.776223	1.44952e-17	1	1	0.86718	3.0996e-17	1	1	0.597071	1.70522e-09
Cnrip1	ILC	0.593366	1.97061e-10	1	1	0.599094	3.51918e-12	1	0.939	0.65313	3.5604e-14	1	1	0.593366	1.97061e-10
Lyn	ILC	0.59248	4.82985e-11	1	1	0.64745	3.80552e-19	1	1	0.682183	3.38927e-16	1	1	0.59248	4.82985e-11
Klrb1	ILC	0.763086	2.19874e-07	1	1	0.587539	0.00223922	0.834	0.327	0.734729	1.02232e-16	1	1	0.587539	0.00223922
Nedd4	ILC	0.568028	1.05211e-11	1	1	0.61217	1.07086e-19	1	1	0.610825	3.0996e-17	1	1	0.568028	1.05211e-11
Tpbgl	ILC	0.565803	3.89463e-11	1	0.984	0.629247	3.8208e-12	1	0.959	0.710069	7.67036e-17	1	1	0.565803	3.89463e-11
Basp1	ILC	0.561638	2.59409e-08	1	1	0.626419	2.27204e-17	1	1	0.65674	4.73798e-17	1	1	0.561638	2.59409e-08
Klf4	ILC	0.560938	2.39423e-06	1	0.984	0.638396	7.90547e-19	1	1	0.64646	3.0996e-17	1	1	0.560938	2.39423e-06
Hbegf	ILC	0.560192	1.02428e-06	1	1	0.583632	1.67166e-14	1	1	0.637465	3.0996e-17	1	1	0.560192	1.02428e-06
Dusp23	ILC	0.559196	8.58599e-08	1	1	0.571592	4.05377e-15	1	1	0.581847	7.67036e-17	1	1	0.559196	8.58599e-08
Tnfrsf11a	ILC	0.555651	5.66283e-05	0.905	0.852	0.782205	2.54938e-15	1	0.959	0.903351	4.41387e-13	1	0.983	0.555651	5.66283e-05
Cables1	ILC	0.55532	1.15e-07	1	1	0.580908	8.82793e-07	0.938	0.796	0.649729	2.67727e-16	1	1	0.55532	8.82793e-07
H2-Oa	ILC	0.622407	1.96883e-10	1	1	0.551477	2.38799e-17	1	1	0.627636	3.47126e-10	1	1	0.551477	3.47126e-10
Ptges	ILC	0.545041	2.94171e-06	1	1	0.564581	6.31565e-05	0.844	0.694	0.757405	3.32532e-07	1	1	0.545041	6.31565e-05
Stxbp1	ILC	0.666957	1.21902e-11	1	1	0.578932	2.13348e-19	1	1	0.535936	7.67203e-17	1	1	0.535936	1.21902e-11
Cd79b	ILC	0.758309	1.31767e-08	1	0.984	0.535735	6.91049e-13	1	1	0.785216	3.71891e-17	1	0.983	0.535735	1.31767e-08
Ikbip	ILC	0.535564	3.62657e-11	1	1	0.578295	6.15668e-18	1	1	0.538629	9.18432e-17	1	1	0.535564	3.62657e-11
Hey1	ILC	0.532933	6.31374e-06	0.952	1	0.713819	6.23681e-12	1	0.98	0.532412	6.61533e-12	1	1	0.532412	6.31374e-06
Lmo4	ILC	0.527306	3.37494e-11	1	1	0.611718	1.32465e-19	1	1	0.528178	3.0996e-17	1	1	0.527306	3.37494e-11
Cd93	ILC	0.525795	4.80828e-09	1	1	0.804283	4.89863e-16	1	1	0.825088	5.67746e-17	1	1	0.525795	4.80828e-09
Car2	ILC	0.679312	1.75809e-11	1	1	0.525763	2.98897e-05	0.984	0.939	0.764989	3.0996e-17	1	1	0.525763	2.98897e-05
Gstm7	ILC	0.523515	1.45853e-05	0.857	1	0.644202	1.49105e-10	0.953	0.959	0.791013	2.87077e-15	1	1	0.523515	1.45853e-05
2010300C02Rik	ILC	0.593518	2.52853e-11	1	1	0.515322	0.00157396	0.828	0.429	0.72396	6.37425e-15	1	1	0.515322	0.00157396
Pxdc1	ILC	0.513248	5.17219e-06	1	1	0.867822	1.19089e-19	1	1	0.686927	1.09898e-16	1	1	0.513248	5.17219e-06
Tcrg-C1	ILC	0.614965	8.50854e-09	1	0.984	0.667241	3.92048e-14	1	1	0.510856	1.69568e-15	1	1	0.510856	8.50854e-09
Enpp4	ILC	0.499723	1.05211e-11	1	1	0.652628	2.22084e-18	1	1	0.616783	3.71891e-17	1	1	0.499723	1.05211e-11
Pcyt1a	ILC	0.499433	2.44059e-08	1	1	0.568472	4.22677e-19	1	1	0.617691	3.0996e-17	1	1	0.499433	2.44059e-08
Tdrkh	ILC	0.714254	1.05211e-11	1	1	0.605211	3.5056e-16	1	1	0.495183	3.71891e-17	1	1	0.495183	1.05211e-11
Jup	ILC	0.591733	3.91507e-10	1	0.984	0.603848	1.45489e-15	1	1	0.49334	1.45142e-15	1	1	0.49334	3.91507e-10
Scn1b	ILC	0.581164	2.03383e-11	1	1	0.608979	6.34704e-13	1	1	0.488101	2.56204e-14	1	1	0.488101	2.03383e-11
Tmem176b	ILC	0.644794	1.05211e-11	1	1	0.616594	1.25612e-19	1	1	0.486797	5.10905e-16	1	1	0.486797	1.05211e-11
Tmem176a	ILC	0.6292	1.21902e-11	1	1	0.643378	6.09369e-19	1	1	0.484509	3.23327e-15	1	1	0.484509	1.21902e-11
Igf1r	ILC	0.491272	6.0235e-08	1	1	0.5656	2.69831e-13	1	1	0.483691	3.0996e-17	1	1	0.483691	6.0235e-08
Pip5k1b	ILC	0.8745	1.05211e-11	1	1	0.482478	8.26332e-16	1	1	0.722597	1.16661e-16	1	1	0.482478	1.05211e-11
Pctp	ILC	0.477692	4.80006e-10	1	1	0.523357	2.772e-17	1	1	0.493806	6.83915e-16	1	1	0.477692	4.80006e-10
Ltbr	ILC	0.571226	3.73124e-08	1	1	0.472576	2.4742e-06	0.969	1	0.71199	5.34511e-17	1	1	0.472576	2.4742e-06
Cxcl3	ILC	0.534686	1.20726e-06	0.905	0.918	0.469567	2.18599e-07	1	0.939	0.76562	1.37882e-10	1	0.983	0.469567	1.20726e-06
Stc2	ILC	0.588868	5.48966e-10	1	1	0.466314	1.50518e-10	1	1	1.15839	1.64254e-14	1	0.862	0.466314	5.48966e-10
Upp1	ILC	0.481937	5.92411e-05	1	0.984	0.470909	4.1464e-05	1	0.98	0.466243	9.36093e-12	1	1	0.466243	5.92411e-05
Sept4	ILC	0.724486	8.51926e-11	1	1	0.462597	8.4887e-06	1	0.98	0.646431	8.926e-15	1	1	0.462597	8.4887e-06
Pde5a	ILC	0.459722	1.48997e-06	0.905	1	0.606013	1.99652e-06	0.953	0.857	0.60234	2.67783e-16	1	1	0.459722	1.99652e-06
Eef2k	ILC	0.563364	1.05211e-11	1	1	0.451415	1.14308e-11	1	1	0.601061	3.0996e-17	1	1	0.451415	1.14308e-11
Decr1	ILC	0.447973	1.21902e-11	1	1	0.457402	1.47299e-19	1	1	0.463532	3.71891e-17	1	1	0.447973	1.21902e-11
Xcl1	ILC	0.539299	2.62992e-10	1	1	0.819302	2.86725e-08	0.969	0.878	0.447727	1.2693e-05	1	1	0.447727	1.2693e-05
Rsad1	ILC	0.556191	2.52853e-11	1	1	0.442439	9.34732e-12	1	0.98	0.526465	3.0996e-17	1	1	0.442439	2.52853e-11
Fhl2	ILC	0.475881	1.31194e-11	1	1	0.436797	5.59512e-14	1	1	0.645782	3.0996e-17	1	1	0.436797	1.31194e-11
Akr1c12	ILC	0.707115	4.91222e-06	1	0.869	0.4328	2.33774e-18	1	1	1.04666	3.97254e-14	1	0.914	0.4328	4.91222e-06
Rnf130	ILC	0.486381	1.05211e-11	1	1	0.502054	1.32465e-19	1	1	0.432685	3.49999e-17	1	1	0.432685	1.05211e-11
Lrrk1	ILC	0.427911	1.82086e-09	1	1	0.540114	1.2055e-15	1	0.98	0.506207	3.05502e-13	1	1	0.427911	1.82086e-09
Prr29	ILC	0.576612	6.62055e-07	0.905	1	0.826172	1.81584e-10	0.984	0.796	0.427714	6.83915e-16	1	1	0.427714	6.62055e-07
Rab13	ILC	0.505438	4.21629e-06	0.952	0.984	0.424381	4.93854e-05	1	0.939	0.811311	3.71808e-17	1	0.966	0.424381	4.93854e-05
Cuedc1	ILC	0.546057	1.13256e-11	1	1	0.422849	2.2168e-15	1	1	0.482194	1.57141e-16	1	1	0.422849	1.13256e-11
Ggt5	ILC	0.646182	6.72666e-10	1	0.984	0.512824	6.76172e-12	1	1	0.422703	2.54691e-12	1	1	0.422703	6.72666e-10
Cnnm2	ILC	0.419048	1.93342e-07	1	1	0.526284	7.53739e-18	1	1	0.460802	5.34629e-17	1	1	0.419048	1.93342e-07
Serinc2	ILC	0.418663	2.35017e-05	0.905	1	0.645765	0.000226016	0.844	0.653	0.802434	3.70983e-17	1	1	0.418663	0.000226016
Lif	ILC	0.412857	0.00503475	1	1	0.429045	2.10938e-18	1	1	0.454781	7.97996e-15	1	1	0.412857	0.00503475
Scamp1	ILC	0.550637	7.18216e-08	1	1	0.576846	1.87463e-16	1	1	0.40711	1.74001e-09	1	1	0.40711	7.18216e-08
Tdrd9	ILC	0.406359	0.00943391	0.905	1	0.558601	0.00295335	0.819	0.306	0.85299	6.5284e-14	1	0.983	0.406359	0.00943391
Crim1	ILC	0.444453	2.97892e-10	1	1	0.404954	5.34594e-15	1	1	0.540864	3.95132e-17	1	1	0.404954	2.97892e-10
St6galnac3	ILC	0.504553	5.49555e-10	1	1	0.570775	4.77198e-18	1	1	0.404461	6.14002e-14	1	1	0.404461	5.49555e-10
Rhob	ILC	0.474053	6.72666e-10	1	1	0.403804	1.60471e-13	1	1	0.459505	4.73798e-17	1	1	0.403804	6.72666e-10
Pdlim7	ILC	0.478208	3.37494e-11	1	1	0.402904	1.86126e-17	1	1	0.490081	3.0996e-17	1	1	0.402904	3.37494e-11
Srxn1	ILC	0.428092	2.11169e-10	1	1	0.401068	9.49805e-14	1	0.98	0.558905	3.95132e-17	1	1	0.401068	2.11169e-10
Alkbh2	ILC	0.461237	1.21885e-07	1	0.984	0.398781	7.04087e-12	1	1	0.481797	6.03149e-17	1	1	0.398781	1.21885e-07
Gpr34	ILC	0.480681	5.57011e-11	1	1	0.398493	1.63833e-11	1	1	0.564628	8.49358e-14	1	1	0.398493	5.57011e-11
Gstm1	ILC	0.467203	5.97507e-11	1	1	0.412446	2.45333e-09	1	0.98	0.395548	3.56104e-14	1	1	0.395548	2.45333e-09
Swap70	ILC	0.392407	1.41178e-11	1	1	0.40669	3.08511e-19	1	1	0.400052	1.48068e-16	1	1	0.392407	1.41178e-11
Gdpd5	ILC	0.432006	1.3923e-10	1	1	0.392133	6.62361e-13	1	1	0.397597	1.53738e-15	1	1	0.392133	1.3923e-10
Parp8	ILC	0.39142	4.18611e-11	1	1	0.54483	8.19894e-17	1	1	0.522543	3.09891e-17	1	1	0.39142	4.18611e-11
Cyp4f13	ILC	0.392334	2.03383e-11	1	1	0.389857	4.89931e-16	1	1	0.41997	3.2938e-17	1	1	0.389857	2.03383e-11
Cd160	ILC	0.401746	1.23865e-08	1	1	0.389822	1.44746e-05	1	0.959	0.419101	9.14674e-13	1	1	0.389822	1.44746e-05
Cyp4f16	ILC	0.570496	1.05211e-11	1	1	0.389407	7.37163e-15	1	1	0.547363	3.0996e-17	1	1	0.389407	1.05211e-11
Ahcyl2	ILC	0.455635	1.63429e-11	1	1	0.387148	5.56317e-18	1	1	0.489666	3.0996e-17	1	1	0.387148	1.63429e-11
Dock5	ILC	0.526097	1.05211e-11	1	1	0.385133	2.62783e-16	1	1	0.576582	3.0996e-17	1	1	0.385133	1.05211e-11
Irs2	ILC	0.3846	4.76235e-07	1	1	0.452169	2.38799e-17	1	1	0.48417	4.19805e-17	1	1	0.3846	4.76235e-07
Tns4	ILC	0.38313	0.00412504	1	0.918	1.22512	6.75766e-12	0.969	0.347	0.678879	3.2938e-17	1	1	0.38313	0.00412504
Cebpd	ILC	0.381931	7.80981e-07	1	1	0.531634	1.81767e-08	1	0.98	0.572766	4.28631e-16	1	1	0.381931	7.80981e-07
Slc35f5	ILC	0.380165	1.3996e-09	1	1	0.401003	1.91227e-09	1	1	0.396952	2.52434e-16	1	1	0.380165	1.91227e-09
Ada	ILC	0.380308	1.31194e-11	1	1	0.403895	6.73978e-17	1	1	0.380023	4.01182e-12	1	1	0.380023	1.31194e-11
Ccdc102a	ILC	0.406795	3.73188e-08	1	1	0.379974	3.42903e-09	1	1	0.498887	1.02665e-15	1	1	0.379974	3.73188e-08
Chn2	ILC	0.511849	7.39859e-11	1	1	0.376612	4.4532e-16	1	1	0.580334	2.29483e-14	1	1	0.376612	7.39859e-11
Espn	ILC	0.376522	4.18611e-11	1	1	0.448354	5.8609e-15	1	1	0.386685	8.65014e-17	1	1	0.376522	4.18611e-11
St3gal3	ILC	0.40295	8.50696e-09	1	1	0.376228	1.84609e-11	1	1	0.450828	3.95132e-17	1	1	0.376228	8.50696e-09
Eya2	ILC	0.556767	1.41178e-11	1	1	0.375846	5.5885e-13	1	1	0.598678	2.05507e-14	1	1	0.375846	1.41178e-11
Sept8	ILC	0.532477	1.41178e-11	1	1	0.370398	2.13348e-19	1	1	0.499518	3.2938e-17	1	1	0.370398	1.41178e-11
Map4k3	ILC	0.383814	9.70442e-07	1	1	0.512912	1.75493e-15	1	1	0.370224	1.6166e-13	1	1	0.370224	9.70442e-07
Dnaja4	ILC	0.368209	3.51336e-08	1	1	0.393563	4.87558e-15	1	1	0.435989	9.75101e-17	1	1	0.368209	3.51336e-08
Ppt2	ILC	0.387945	3.14043e-11	1	1	0.364161	1.33515e-16	1	1	0.3868	3.59446e-16	1	1	0.364161	3.14043e-11
Prkd3	ILC	0.365818	1.05211e-11	1	1	0.391255	3.61164e-19	1	1	0.361501	1.99247e-16	1	1	0.361501	1.05211e-11
Klf9	ILC	0.377642	2.07552e-09	1	1	0.37368	3.07027e-15	1	1	0.361182	5.6787e-17	1	1	0.361182	2.07552e-09
Slc7a8	ILC	0.507545	5.91917e-05	0.905	0.967	0.530672	9.28978e-13	1	1	0.359818	1.75083e-05	0.976	1	0.359818	5.91917e-05
Arl10	ILC	0.463545	1.3923e-10	1	1	0.356422	1.24287e-09	0.969	0.98	0.372888	1.89669e-13	1	1	0.356422	1.24287e-09
Serpina3g	ILC	0.353174	4.4853e-10	1	1	0.520183	6.97944e-14	1	1	0.562408	3.09683e-17	1	1	0.353174	4.4853e-10
Ganc	ILC	0.348249	1.29842e-10	1	1	0.362469	1.95651e-17	1	1	0.377315	1.7246e-15	1	1	0.348249	1.29842e-10
Zc3h7b	ILC	0.364728	2.18716e-11	1	1	0.37069	3.87062e-15	1	1	0.347036	3.0996e-17	1	1	0.347036	2.18716e-11
Dyrk3	ILC	0.413778	3.42344e-05	1	1	0.427445	5.34525e-15	1	1	0.346817	3.80284e-10	1	1	0.346817	3.42344e-05
Cerk	ILC	0.512459	1.05211e-11	1	1	0.506021	3.61164e-19	1	1	0.346482	3.19564e-16	1	1	0.346482	1.05211e-11
Samd3	ILC	0.511453	3.51336e-08	1	1	0.569671	1.75029e-05	0.906	0.469	0.343837	5.60723e-05	0.976	0.966	0.343837	5.60723e-05
Adgrg5	ILC	0.341074	6.62888e-07	1	1	0.377042	7.21661e-06	0.984	0.959	0.442512	2.43163e-15	1	1	0.341074	7.21661e-06
Npl	ILC	0.340511	0.000136528	0.952	1	0.480009	4.29812e-08	1	1	0.653531	6.08698e-16	1	1	0.340511	0.000136528
Gphn	ILC	0.339426	2.18716e-11	1	1	0.380016	6.09369e-19	1	1	0.345463	1.08777e-15	1	1	0.339426	2.18716e-11
Pex11b	ILC	0.356427	1.51905e-11	1	1	0.350034	9.04123e-17	1	1	0.334852	6.40588e-17	1	1	0.334852	1.51905e-11
Mgat4a	ILC	0.383358	4.18611e-11	1	1	0.33262	6.97944e-14	1	1	0.436371	3.0996e-17	1	1	0.33262	4.18611e-11
Zbtb20	ILC	0.4526	7.04146e-09	1	1	0.515004	1.38815e-15	1	1	0.329367	7.30694e-12	1	1	0.329367	7.04146e-09
Sdc4	ILC	0.329233	2.58787e-05	1	1	0.493898	1.2353e-13	1	0.98	0.498659	1.7246e-15	1	1	0.329233	2.58787e-05
Maff	ILC	0.329195	8.09566e-08	1	1	0.366603	1.29046e-13	1	1	0.417972	3.23327e-15	1	1	0.329195	8.09566e-08
Chst15	ILC	0.328492	4.22339e-06	1	1	0.456747	5.76567e-11	0.984	1	0.548145	1.15248e-15	1	0.983	0.328492	4.22339e-06
Limk1	ILC	0.355249	1.22625e-09	1	1	0.326405	3.18492e-16	1	1	0.334821	1.57141e-16	1	1	0.326405	1.22625e-09
Itga5	ILC	0.374846	1.05211e-11	1	1	0.324007	3.2369e-06	1	1	0.41247	6.40588e-17	1	1	0.324007	3.2369e-06
Gng12	ILC	0.323034	5.46267e-09	1	1	0.330537	1.38815e-15	1	1	0.43396	3.0996e-17	1	1	0.323034	5.46267e-09
Klrg1	ILC	0.32263	4.95489e-05	1	0.984	0.65543	4.53905e-18	1	1	0.624634	1.48132e-09	1	0.948	0.32263	4.95489e-05
Lrrc20	ILC	0.359496	1.70522e-09	1	1	0.320903	1.24287e-09	1	0.98	0.444522	5.34629e-17	1	1	0.320903	1.70522e-09
Irak3	ILC	0.320378	0.000989927	0.905	1	0.577557	6.10947e-17	1	1	0.541494	4.65118e-13	1	1	0.320378	0.000989927
Mettl1	ILC	0.339741	4.23041e-09	1	1	0.317959	1.45469e-15	1	1	0.322546	4.04224e-16	1	1	0.317959	4.23041e-09
Efnb1	ILC	0.440562	5.13522e-10	1	1	0.315725	1.41237e-06	0.984	1	0.355938	2.57448e-15	1	1	0.315725	1.41237e-06
Rasgrp4	ILC	0.373086	0.000247139	1	0.984	0.327329	2.07958e-11	1	1	0.315054	1.74369e-07	1	1	0.315054	0.000247139
Tmem35b	ILC	0.348368	4.4853e-10	1	1	0.348907	2.69831e-13	1	1	0.31442	8.43835e-15	1	1	0.31442	4.4853e-10
Fosb	ILC	0.313197	0.000237095	1	0.984	0.445174	1.34805e-13	1	1	0.482536	1.01421e-12	1	1	0.313197	0.000237095
Rcan1	ILC	0.312313	8.22367e-10	1	1	0.362505	4.89813e-14	1	0.98	0.339108	2.1717e-14	1	1	0.312313	8.22367e-10
Irak2	ILC	0.312166	1.60038e-10	1	1	0.321122	2.5043e-16	1	1	0.454653	3.0996e-17	1	1	0.312166	1.60038e-10
Dnmbp	ILC	0.39175	4.82985e-11	1	1	0.370082	1.75493e-15	1	1	0.309936	3.62234e-15	1	1	0.309936	4.82985e-11
Tfap4	ILC	0.348033	3.48762e-09	1	1	0.308615	3.30866e-12	1	1	0.30941	7.68116e-16	1	1	0.308615	3.48762e-09
Fbxl8	ILC	0.327864	9.64741e-09	1	1	0.306018	3.8208e-12	1	1	0.338664	6.80316e-17	1	1	0.306018	9.64741e-09
Klri2	ILC	0.721686	2.59618e-10	1	1	0.448357	0.000568121	0.841	0.286	0.305763	0.00507223	1	1	0.305763	0.00507223
Gcnt2	ILC	0.839073	1.75809e-11	1	1	0.614628	1.03718e-09	0.984	0.98	0.301409	3.31623e-10	1	1	0.301409	1.03718e-09
Mlkl	ILC	0.30021	7.6325e-08	1	1	0.349959	3.98077e-12	1	1	0.415358	6.29401e-12	1	1	0.30021	7.6325e-08
Msrb2	ILC	0.327675	5.12532e-09	1	1	0.322622	1.82967e-14	1	1	0.296903	7.54467e-15	1	1	0.296903	5.12532e-09
Smad1	ILC	0.310421	5.98077e-11	1	1	0.315984	2.94108e-13	1	1	0.295922	4.19805e-17	1	1	0.295922	5.98077e-11
Ypel2	ILC	0.439417	6.65415e-06	1	1	0.632512	1.26358e-15	1	1	0.295462	5.83276e-09	1	1	0.295462	6.65415e-06
Prrg4	ILC	0.294937	7.72778e-06	1	1	0.395868	1.18246e-13	1	1	0.341475	1.05555e-14	1	1	0.294937	7.72778e-06
Coro2a	ILC	0.294356	2.6571e-06	1	1	0.338286	4.89931e-16	1	1	0.374308	3.01292e-16	1	1	0.294356	2.6571e-06
Adssl1	ILC	0.385388	1.33953e-06	1	1	0.292823	1.48519e-08	1	1	0.377731	4.99408e-10	1	1	0.292823	1.33953e-06
Chst11	ILC	0.292755	2.11169e-10	1	1	0.408415	1.78609e-16	1	1	0.449176	3.0996e-17	1	1	0.292755	2.11169e-10
Tlr12	ILC	0.331582	0.00154573	1	1	0.304509	5.65427e-05	0.984	0.98	0.292665	2.90783e-05	0.951	0.983	0.292665	0.00154573
Prf1	ILC	0.410198	1.3923e-10	1	1	0.634418	2.05705e-12	1	0.98	0.292245	0.00166999	0.951	1	0.292245	0.00166999
Rmdn2	ILC	0.335395	9.06059e-09	1	1	0.359889	4.48166e-14	1	1	0.292128	1.12436e-12	1	1	0.292128	9.06059e-09
Thra	ILC	0.291571	1.84176e-06	1	1	0.294626	4.63347e-10	1	1	0.300695	1.08777e-15	1	1	0.291571	1.84176e-06
Plcg2	ILC	0.329919	6.89286e-11	1	1	0.288485	3.25514e-09	1	1	0.428026	7.67203e-17	1	1	0.288485	3.25514e-09
Ssbp2	ILC	0.304435	6.89286e-11	1	1	0.375077	9.96872e-17	1	1	0.287579	7.97996e-15	1	1	0.287579	6.89286e-11
Socs5	ILC	0.347841	9.14342e-11	1	1	0.37905	7.90547e-19	1	1	0.287508	4.94073e-14	1	1	0.287508	9.14342e-11
Rasd1	ILC	0.400952	8.46632e-05	1	1	0.285986	0.000327998	0.984	0.959	0.590897	6.14002e-14	1	1	0.285986	0.000327998
Mylip	ILC	0.284819	2.15958e-08	1	1	0.414632	9.92416e-14	1	1	0.334092	4.41387e-13	1	1	0.284819	2.15958e-08
Cysltr2	ILC	0.284031	1.60038e-10	1	1	0.431434	1.45489e-15	1	1	0.391359	2.57448e-15	1	1	0.284031	1.60038e-10
Bmp7	ILC	0.399938	2.9297e-08	1	1	0.280119	9.52066e-11	1	1	0.351692	0.00453936	0.951	0.862	0.280119	0.00453936
Tcn2	ILC	0.294249	3.91507e-10	1	1	0.293445	4.05377e-15	1	1	0.279248	1.82647e-15	1	1	0.279248	3.91507e-10
Znrf3	ILC	0.28828	4.74536e-08	1	1	0.275709	1.84609e-11	1	1	0.301886	2.16894e-15	1	1	0.275709	4.74536e-08
Plod2	ILC	0.464856	9.06059e-09	1	1	0.593864	3.51968e-18	1	1	0.272128	4.88249e-11	1	1	0.272128	9.06059e-09
Cd81	ILC	0.27098	2.29434e-07	1	1	0.336572	3.08511e-19	1	1	0.320486	3.58437e-07	1	1	0.27098	3.58437e-07
S1pr3	ILC	0.270517	4.305e-05	1	1	0.557701	0.00860216	0.888	0.551	0.478605	6.84274e-14	1	1	0.270517	0.00860216
Iqsec1	ILC	0.269975	9.14342e-11	1	1	0.300519	1.82815e-13	1	1	0.37847	1.03521e-16	1	1	0.269975	9.14342e-11
Cyp4v3	ILC	0.268971	4.74536e-08	1	1	0.269904	9.52066e-11	1	1	0.279481	8.04744e-14	1	1	0.268971	4.74536e-08
Lrrc58	ILC	0.268967	6.60952e-09	1	1	0.341583	7.50494e-19	1	1	0.295476	5.74209e-16	1	1	0.268967	6.60952e-09
Lilrb4a	ILC	0.279211	1.26338e-05	1	1	0.267203	6.77055e-09	1	1	0.451519	1.51371e-10	1	1	0.267203	1.26338e-05
Gem	ILC	0.26686	9.70442e-07	1	1	0.484484	1.70168e-16	1	1	0.423269	3.38927e-16	1	1	0.26686	9.70442e-07
Plekhf1	ILC	0.504281	2.59618e-10	1	1	0.264504	5.80052e-05	1	1	0.363237	7.54467e-15	1	1	0.264504	5.80052e-05
Bbs12	ILC	0.397555	1.60002e-10	1	0.984	0.397497	6.7141e-15	1	1	0.262405	2.40304e-10	1	1	0.262405	2.40304e-10
Jun	ILC	0.261506	2.71995e-07	1	1	0.399423	3.55175e-17	1	1	0.351925	1.93425e-15	1	1	0.261506	2.71995e-07
Rcn1	ILC	0.35618	1.31194e-11	1	1	0.341082	3.21682e-17	1	1	0.260457	1.06789e-12	1	1	0.260457	1.31194e-11
Rab20	ILC	0.258068	2.97821e-05	1	1	0.265613	2.12337e-07	1	1	0.37814	3.38927e-16	1	1	0.258068	2.97821e-05
Grik5	ILC	0.289423	8.58599e-08	1	1	0.31791	3.98077e-12	1	1	0.257721	1.44482e-10	1	1	0.257721	8.58599e-08
Fpgs	ILC	0.313474	3.96355e-08	1	1	0.269614	9.73258e-12	1	1	0.257604	7.68273e-16	1	1	0.257604	3.96355e-08
Tmem9	ILC	0.27718	7.94054e-11	1	1	0.29816	8.28228e-12	1	1	0.257277	4.80816e-15	1	1	0.257277	7.94054e-11
Plscr1	ILC	0.305087	5.57011e-11	1	1	0.341084	7.16595e-18	1	1	0.257265	9.68909e-16	1	1	0.257265	5.57011e-11
Metap1d	ILC	0.25622	6.60952e-09	1	1	0.27449	4.48166e-14	1	1	0.255517	2.34502e-13	1	1	0.255517	6.60952e-09
Uqcc1	ILC	0.256255	2.18716e-11	1	1	0.255034	1.45489e-15	1	1	0.282644	1.31443e-16	1	1	0.255034	2.18716e-11
Zbtb46	ILC	0.254389	9.66272e-05	1	1	0.347021	5.16248e-07	1	0.98	0.616797	4.41387e-13	1	1	0.254389	9.66272e-05
Trdc	ILC	0.35721	6.39182e-08	1	1	0.253844	1.4128e-06	1	1	0.278144	2.11911e-06	1	1	0.253844	2.11911e-06
Prcp	ILC	0.252877	3.96741e-09	1	1	0.302505	9.22143e-18	1	1	0.273561	4.04224e-16	1	1	0.252877	3.96741e-09
Uhrf1bp1	ILC	0.350715	2.21554e-09	1	1	0.301777	3.8208e-12	1	1	0.252241	7.6777e-12	1	1	0.252241	2.21554e-09
Mgat5	ILC	0.283895	7.04146e-09	1	1	0.403147	7.80731e-17	1	1	0.250792	1.94461e-14	1	1	0.250792	7.04146e-09
Slamf6	Th	1.05157e-11	1.92447	1	0.714	1.25612e-19	1.80278	1	0.828	3.09683e-17	1.86877	1	0.902	1.05157e-11	1.80278
Slamf1	Th	1.05076e-11	2.39497	1	0.667	1.06993e-19	2.00767	1	0.859	3.09683e-17	1.77294	1	0.976	1.05076e-11	1.77294
Ehd3	Th	1.05211e-11	1.73103	1	1	1.07086e-19	2.04127	1	0.766	3.09891e-17	2.57484	1	0.463	1.05211e-11	1.73103
Slfn1	Th	1.04269e-11	1.8962	1	1	1.06919e-19	1.75068	1	0.922	3.07476e-17	1.71593	1	0.976	1.04269e-11	1.71593
Cd40lg	Th	1.04834e-11	1.94187	1	0.81	1.06419e-19	1.66067	1	0.844	3.08923e-17	1.64513	1	0.854	1.04834e-11	1.64513
St8sia1	Th	1.04699e-11	2.19752	1	0.714	1.18903e-19	2.06665	1	0.641	3.09891e-17	1.60784	1	0.976	1.04699e-11	1.60784
Cd5	Th	1.05184e-11	2.72655	1	0.714	1.06975e-19	1.54744	1	1	3.09268e-17	1.60349	1	1	1.05184e-11	1.54744
Themis	Th	1.04834e-11	1.72842	1	1	1.07086e-19	1.53336	1	0.969	3.09545e-17	1.88219	1	0.902	1.04834e-11	1.53336
Sh2d1a	Th	1.04941e-11	1.46628	1	0.952	1.04969e-19	1.51745	1	0.953	3.07958e-17	1.48481	1	1	1.04941e-11	1.46628
Gm8369	Th	1.05211e-11	1.42254	1	1	1.06975e-19	1.68083	1	0.938	3.09268e-17	1.47731	1	1	1.05211e-11	1.42254
Cd3e	Th	1.05157e-11	1.91815	1	0.905	1.07086e-19	1.37669	1	1	3.09891e-17	1.47576	1	1	1.05157e-11	1.37669
Cd3d	Th	1.05211e-11	1.35811	1	1	1.07086e-19	1.30301	1	1	3.0996e-17	1.24847	1	1	1.05211e-11	1.24847
Il10	Th	1.51598e-11	1.92736	1	0.857	3.05893e-17	1.14377	1	0.938	1.76212e-16	1.37241	1	1	1.51598e-11	1.14377
Trat1	Th	1.05211e-11	1.11616	1	1	2.47859e-19	1.49852	1	0.859	2.04788e-15	1.39644	1	0.976	1.05211e-11	1.11616
Cd4	Th	1.05211e-11	1.70465	1	1	1.0629e-19	1.88165	1	0.891	6.80316e-17	1.10766	1	0.951	1.05211e-11	1.10766
Izumo1r	Th	1.04672e-11	1.98192	1	0.667	1.31236e-19	1.09983	1	1	3.07545e-17	1.44502	1	0.976	1.04672e-11	1.09983
Cmah	Th	7.18784e-10	1.09107	1	1	7.92535e-18	1.1192	1	0.906	3.0996e-17	1.10727	1	1	7.18784e-10	1.09107
Cd6	Th	1.04941e-11	2.29924	1	0.714	2.02336e-19	1.07028	1	1	3.08233e-17	1.74454	1	0.854	1.04941e-11	1.07028
Neil3	Th	2.77897e-10	1.05332	1	0.81	1.62315e-18	1.27003	1	0.906	3.09614e-17	1.21516	1	1	2.77897e-10	1.05332
Il6ra	Th	3.37165e-11	1.08529	1	0.81	3.34457e-18	1.02944	1	1	3.0913e-17	1.0755	1	1	3.37165e-11	1.02944
Cd247	Th	1.05211e-11	1.0117	1	1	1.07086e-19	1.2198	1	1	3.0996e-17	1.26678	1	0.976	1.05211e-11	1.0117
Gramd3	Th	1.51905e-11	1.00953	1	1	1.8172e-19	1.65016	1	0.812	3.09891e-17	1.49816	1	0.951	1.51905e-11	1.00953
Als2cl	Th	2.18716e-11	1.00564	1	1	3.20251e-19	1.11165	1	1	3.09268e-17	1.23635	1	1	2.18716e-11	1.00564
Cd28	Th	1.05211e-11	1.05251	1	1	1.07086e-19	1.00246	1	1	3.0996e-17	1.26087	1	1	1.05211e-11	1.00246
Cd2	Th	1.13256e-11	0.985836	1	1	1.07067e-19	1.09486	1	1	3.08923e-17	1.21743	1	1	1.13256e-11	0.985836
Gpr174	Th	5.57011e-11	0.979425	1	1	1.07067e-19	1.59237	1	0.984	3.09545e-17	1.72977	1	0.951	5.57011e-11	0.979425
Trac	Th	1.05211e-11	1.2108	1	1	1.07086e-19	1.11193	1	1	3.0996e-17	0.963748	1	1	1.05211e-11	0.963748
Ska1	Th	4.77728e-10	0.944495	1	0.952	6.34233e-19	0.927392	1	0.953	3.09061e-17	0.985737	1	1	4.77728e-10	0.927392
Zc3h12d	Th	1.05211e-11	0.928311	1	1	1.12861e-19	0.932047	1	1	3.09891e-17	0.906225	1	1	1.05211e-11	0.906225
Sdcbp2	Th	1.05103e-11	1.23488	1	0.952	3.88453e-18	1.18404	1	0.891	1.09898e-16	0.883796	1	1	1.05103e-11	0.883796
Ifi27l2a	Th	1.05211e-11	0.888094	1	1	1.19089e-19	0.866183	1	1	3.09891e-17	0.901955	1	1	1.05211e-11	0.866183
E2f8	Th	1.93944e-09	0.858755	1	1	8.74062e-19	0.914477	1	0.969	3.09268e-17	0.973165	1	1	1.93944e-09	0.858755
Kif18b	Th	5.42433e-09	0.857457	1	1	2.44494e-18	0.898631	1	0.969	3.09061e-17	0.926219	1	1	5.42433e-09	0.857457
Sit1	Th	1.13227e-11	1.60323	1	0.762	6.41322e-17	0.861077	1	1	3.95132e-17	0.848954	1	0.976	1.13227e-11	0.848954
Cacnb3	Th	4.17801e-11	0.938885	1	1	3.0525e-17	0.843997	1	1	1.38766e-16	0.875059	1	1	4.17801e-11	0.843997
Kif2c	Th	3.90653e-10	0.836147	1	1	4.67285e-19	0.91181	1	0.969	3.09545e-17	0.952556	1	1	3.90653e-10	0.836147
Mcub	Th	1.59512e-09	0.926428	1	1	2.0525e-17	0.804468	1	1	3.94957e-17	0.810311	1	1	1.59512e-09	0.804468
Cit	Th	2.42407e-10	0.794015	1	1	6.09369e-19	0.896085	1	1	3.0996e-17	0.880277	1	1	2.42407e-10	0.794015
Kif14	Th	2.5743e-10	0.780263	1	1	1.59237e-17	0.837186	1	0.969	3.08095e-17	0.898189	1	1	2.5743e-10	0.780263
E2f2	Th	1.16382e-08	0.776832	1	1	5.77629e-19	0.808543	1	1	3.09337e-17	0.87485	1	1	1.16382e-08	0.776832
Sapcd2	Th	1.90638e-08	0.76719	1	1	7.32733e-18	0.844987	1	0.969	1.87023e-16	0.894158	1	0.976	1.90638e-08	0.76719
Stil	Th	5.49555e-10	0.763259	1	1	3.54909e-17	0.820887	1	0.953	3.09752e-17	0.836575	1	1	5.49555e-10	0.763259
Ticrr	Th	1.4928e-10	0.759601	1	1	7.91548e-18	0.813757	1	0.969	3.0913e-17	0.870382	1	1	1.4928e-10	0.759601
B4galnt4	Th	5.98077e-11	0.788396	1	0.952	1.19494e-18	1.45444	1	0.703	5.81578e-14	0.758681	1	1	5.98077e-11	0.758681
Ms4a6c	Th	1.97061e-10	0.757602	1	0.952	1.2143e-14	0.83674	1	0.953	1.53738e-15	1.07468	1	0.878	1.97061e-10	0.757602
Zbtb32	Th	8.18224e-10	0.833881	1	1	2.84018e-16	0.75375	1	0.984	3.08509e-17	0.857071	1	1	8.18224e-10	0.75375
Tnfrsf4	Th	1.05211e-11	1.1884	1	1	1.07086e-19	0.744366	1	1	3.0996e-17	1.02486	1	1	1.05211e-11	0.744366
Celsr1	Th	1.05211e-11	0.828012	1	1	1.52458e-15	0.739789	1	0.984	3.09821e-17	0.989867	1	1	1.05211e-11	0.739789
Ndrg1	Th	7.69282e-10	0.921856	1	0.952	3.34403e-18	0.81834	1	1	1.31443e-16	0.736222	1	1	7.69282e-10	0.736222
Birc5	Th	3.71963e-09	0.735765	1	1	2.77183e-19	0.805088	1	1	1.48036e-16	0.82681	1	1	3.71963e-09	0.735765
Cdca5	Th	7.68633e-10	0.719993	1	1	2.71565e-18	0.851484	1	0.984	4.45405e-17	0.780815	1	1	7.68633e-10	0.719993
Ccna2	Th	1.49229e-08	0.719012	1	1	3.70384e-18	0.787405	1	1	9.75101e-17	0.855799	1	1	1.49229e-08	0.719012
Tnfsf8	Th	1.05211e-11	1.01434	1	1	1.5532e-19	1.17519	1	0.969	2.72559e-15	0.718541	1	1	1.05211e-11	0.718541
Ttk	Th	1.06923e-09	0.715668	1	1	1.96441e-16	0.757984	1	0.984	3.08027e-17	0.832132	1	1	1.06923e-09	0.715668
Rad51ap1	Th	3.4883e-09	0.713796	1	1	3.01348e-18	0.808508	1	0.984	3.28939e-17	0.823184	1	1	3.4883e-09	0.713796
Bub1	Th	1.02692e-08	0.705062	1	1	1.25854e-18	0.796384	1	0.984	3.09406e-17	0.865356	1	1	1.02692e-08	0.705062
Tnfrsf8	Th	1.28741e-10	0.948107	1	1	7.95688e-14	0.703778	1	0.984	4.51301e-16	0.845223	1	1	1.28741e-10	0.703778
Adk	Th	1.13256e-11	1.05521	1	1	1.32465e-19	1.00994	1	1	4.73798e-17	0.703043	1	1	1.13256e-11	0.703043
Myb	Th	6.2034e-09	0.699746	1	1	3.97067e-13	0.733604	1	0.906	4.19712e-17	0.854352	1	1	6.2034e-09	0.699746
Cdc25b	Th	1.05211e-11	0.695803	1	1	7.90547e-19	0.855754	1	1	3.0996e-17	0.820718	1	1	1.05211e-11	0.695803
Gprin3	Th	2.35179e-11	0.694244	1	1	1.76682e-17	0.711242	1	1	2.1118e-16	0.722501	1	1	2.35179e-11	0.694244
Dlgap5	Th	1.05239e-10	0.692911	1	1	4.94353e-19	0.795636	1	1	3.09683e-17	0.799955	1	1	1.05239e-10	0.692911
Nek2	Th	1.79257e-08	0.691928	1	1	1.96105e-16	0.763851	1	0.953	1.29191e-15	0.757363	1	1	1.79257e-08	0.691928
Cd8b1	Th	1.04834e-11	1.08656	1	0.952	2.98637e-16	0.927889	1	0.938	4.18119e-14	0.691435	1	1	1.04834e-11	0.691435
Akr1c18	Th	0.000370013	0.815532	0.918	0.429	3.66728e-15	0.790524	1	1	9.62404e-12	0.688018	0.983	1	0.000370013	0.688018
Ccnf	Th	8.7865e-10	0.687685	1	1	2.21191e-18	0.806089	1	0.953	3.09891e-17	0.774014	1	1	8.7865e-10	0.687685
Ckap2l	Th	6.59709e-09	0.684326	1	1	9.72346e-19	0.720617	1	0.969	6.02488e-17	0.733676	1	1	6.59709e-09	0.684326
Ms4a4b	Th	1.05211e-11	0.68339	1	1	1.39754e-18	1.72187	1	0.766	3.0996e-17	1.62325	1	0.902	1.05211e-11	0.68339
Spag5	Th	2.07552e-09	0.668731	1	1	8.76949e-19	0.755468	1	1	3.4961e-17	0.753493	1	1	2.07552e-09	0.668731
Cdca8	Th	2.52373e-09	0.668091	1	1	2.10938e-18	0.68903	1	0.984	1.66727e-16	0.722114	1	1	2.52373e-09	0.668091
Ctla4	Th	1.05211e-11	0.89617	1	1	3.92104e-17	0.915531	1	0.984	3.09891e-17	0.667288	1	1	1.05211e-11	0.667288
Kif15	Th	9.4006e-10	0.665366	1	1	1.39731e-18	0.738171	1	1	3.0996e-17	0.764153	1	1	9.4006e-10	0.665366
Bcl2a1b	Th	1.05211e-11	0.663965	1	1	2.23995e-19	1.18805	1	1	4.73798e-17	0.77311	1	1	1.05211e-11	0.663965
Ndrg2	Th	9.80537e-11	0.657103	1	1	2.58964e-18	0.756495	1	0.984	6.83775e-16	0.656591	1	1	9.80537e-11	0.656591
Aff3	Th	6.71809e-10	0.760181	1	1	1.96077e-16	0.857358	1	0.953	4.28631e-16	0.654705	1	1	6.71809e-10	0.654705
Sgo1	Th	7.01509e-09	0.654676	1	1	1.32268e-18	0.737459	1	0.969	3.09268e-17	0.746353	1	1	7.01509e-09	0.654676
Aurkb	Th	9.02714e-09	0.654518	1	1	1.24652e-17	0.673039	1	0.969	1.66656e-16	0.697644	1	1	9.02714e-09	0.654518
Il21r	Th	1.21902e-11	0.652129	1	1	1.07012e-19	1.01938	1	1	3.09683e-17	1.0897	1	1	1.21902e-11	0.652129
Phf11b	Th	1.41178e-11	0.723058	1	1	3.17806e-18	0.649191	1	0.984	4.73798e-17	0.851115	1	1	1.41178e-11	0.649191
Aspm	Th	5.87296e-10	0.647994	1	1	1.76952e-17	0.694496	1	0.984	3.09683e-17	0.739135	1	1	5.87296e-10	0.647994
Espl1	Th	2.74693e-08	0.647405	1	1	8.18337e-17	0.680812	1	1	3.09614e-17	0.778052	1	1	2.74693e-08	0.647405
S1pr1	Th	2.6931e-09	0.786546	1	1	2.27204e-17	0.674533	1	1	1.29321e-15	0.647265	1	1	2.6931e-09	0.647265
Tigit	Th	1.49501e-09	0.642766	1	1	1.96721e-16	0.793844	1	0.984	1.29243e-15	0.879542	1	0.976	1.49501e-09	0.642766
Mxd3	Th	2.56871e-07	0.634649	1	1	1.01838e-16	0.720232	1	0.969	3.7123e-17	0.822878	1	1	2.56871e-07	0.634649
Aplp1	Th	2.87353e-09	0.633014	1	1	3.17502e-18	0.92947	1	0.922	9.74679e-17	1.07482	1	0.951	2.87353e-09	0.633014
Syt11	Th	1.05211e-11	0.632734	1	1	9.26411e-15	0.766449	1	0.953	3.0996e-17	0.761344	1	1	1.05211e-11	0.632734
Cenpf	Th	1.09259e-08	0.632285	1	1	4.24481e-16	0.660769	1	0.984	3.09891e-17	0.763204	1	1	1.09259e-08	0.632285
Nusap1	Th	1.90874e-08	0.63168	1	1	3.51744e-18	0.676092	1	1	5.33453e-17	0.774744	1	1	1.90874e-08	0.63168
Pimreg	Th	8.53356e-08	0.627696	0.967	1	3.65839e-14	0.645865	1	0.953	1.4465e-15	0.728365	1	1	8.53356e-08	0.627696
Ncapg	Th	4.79907e-09	0.624849	1	1	4.09985e-18	0.662706	1	0.969	3.0913e-17	0.735543	1	1	4.79907e-09	0.624849
Hmmr	Th	5.12434e-09	0.622261	1	1	2.37465e-17	0.717915	1	0.984	5.09957e-16	0.745417	1	1	5.12434e-09	0.622261
Paqr4	Th	4.23041e-09	0.621769	1	1	1.63688e-19	0.973923	1	0.984	1.53707e-15	0.811014	1	1	4.23041e-09	0.621769
Ms4a6b	Th	1.05211e-11	0.621319	1	1	3.01975e-18	0.777242	1	1	3.49999e-17	0.793541	1	1	1.05211e-11	0.621319
Nuf2	Th	4.71763e-08	0.618209	1	1	2.26609e-16	0.67342	1	0.984	3.94607e-17	0.719624	1	1	4.71763e-08	0.618209
Pclaf	Th	4.23041e-09	0.617102	1	1	1.01843e-17	0.71847	1	0.984	3.0996e-17	0.778614	1	1	4.23041e-09	0.617102
Foxm1	Th	1.14737e-09	0.615929	1	1	6.47644e-18	0.669511	1	0.984	3.71561e-17	0.76046	1	1	1.14737e-09	0.615929
Esco2	Th	7.38504e-07	0.612644	1	1	3.89944e-17	0.706156	1	0.984	3.09614e-17	0.737245	1	1	7.38504e-07	0.612644
Bicdl1	Th	1.05211e-11	0.610877	1	1	1.069e-19	1.02479	1	1	3.09891e-17	0.981709	1	1	1.05211e-11	0.610877
Cdc25c	Th	1.14964e-07	0.609123	1	1	7.6658e-15	0.740289	1	0.969	4.79996e-16	0.765685	1	1	1.14964e-07	0.609123
Racgap1	Th	2.35179e-11	0.608558	1	1	1.82063e-19	0.750904	1	1	3.0996e-17	0.749577	1	1	2.35179e-11	0.608558
Spc24	Th	3.06509e-09	0.608514	1	1	4.11657e-17	0.763664	1	0.984	2.11404e-16	0.702204	1	1	3.06509e-09	0.608514
Bard1	Th	1.83833e-10	0.670743	1	1	3.73189e-17	0.778936	1	0.984	5.34511e-17	0.607336	1	1	1.83833e-10	0.607336
Nrn1	Th	7.8884e-11	0.740794	1	1	9.93543e-17	0.692802	1	1	3.01442e-10	0.606901	1	1	3.01442e-10	0.606901
Ube2c	Th	1.08509e-07	0.606626	1	1	6.15668e-18	0.6674	1	1	9.14188e-16	0.718419	1	1	1.08509e-07	0.606626
Ncaph	Th	2.97892e-10	0.606369	1	1	2.24913e-19	0.633962	1	1	5.6787e-17	0.60809	1	1	2.97892e-10	0.606369
Kif11	Th	3.72036e-09	0.606216	1	1	6.76305e-19	0.634257	1	1	3.0996e-17	0.69725	1	1	3.72036e-09	0.606216
Ndc80	Th	1.12885e-10	0.60021	1	1	2.86922e-18	0.730174	1	0.984	3.0996e-17	0.787727	1	1	1.12885e-10	0.60021
Hopx	Th	1.05211e-11	0.600048	1	1	2.33398e-18	0.981141	1	0.953	8.64075e-17	0.799174	1	1	1.05211e-11	0.600048
Bcat1	Th	1.48649e-09	0.599733	1	1	1.80371e-17	0.609668	1	1	3.08027e-17	0.645004	1	1	1.48649e-09	0.599733
Il21	Th	7.25152e-11	0.717124	1	1	1.69913e-08	0.599083	1	1	4.31777e-15	0.80227	1	1	1.69913e-08	0.599083
Pif1	Th	8.07082e-08	0.597818	0.967	1	2.52423e-15	0.665786	1	0.953	4.99108e-17	0.755979	1	1	8.07082e-08	0.597818
Fancd2	Th	1.16361e-08	0.596802	1	1	2.8532e-18	0.697874	1	0.969	5.67746e-17	0.659469	1	1	1.16361e-08	0.596802
Dpp4	Th	1.51751e-11	0.887956	1	1	2.16165e-17	0.596221	1	1	3.49999e-17	0.730933	1	1	1.51751e-11	0.596221
Kif4	Th	7.62755e-08	0.595343	1	1	6.47644e-18	0.62602	1	1	3.09821e-17	0.744324	1	1	7.62755e-08	0.595343
Cdc6	Th	5.34665e-08	0.593528	1	1	5.56142e-18	0.646734	1	0.984	8.12715e-17	0.703935	1	1	5.34665e-08	0.593528
Ncapg2	Th	1.3996e-09	0.588529	1	1	1.39754e-18	0.686116	1	1	3.0996e-17	0.668005	1	1	1.3996e-09	0.588529
Ccnb2	Th	2.15958e-08	0.582109	1	1	7.92782e-18	0.592059	1	1	9.68909e-16	0.636778	1	1	2.15958e-08	0.582109
Atg9b	Th	1.23528e-08	0.586125	1	1	1.99982e-17	0.577211	1	1	5.39197e-16	0.691535	1	1	1.23528e-08	0.577211
Prr11	Th	1.16128e-08	0.576927	1	1	3.68503e-15	0.603739	1	1	3.70571e-17	0.657073	1	1	1.16128e-08	0.576927
Cdca3	Th	5.46163e-09	0.574308	1	1	2.72524e-18	0.635204	1	0.984	1.03521e-16	0.672028	1	1	5.46163e-09	0.574308
Cep55	Th	1.226e-09	0.568724	1	1	1.23925e-17	0.63929	1	1	3.09891e-17	0.637407	1	1	1.226e-09	0.568724
Knl1	Th	1.49202e-08	0.565656	1	1	2.50598e-17	0.68694	1	0.984	2.83753e-16	0.711311	1	1	1.49202e-08	0.565656
Rad54l	Th	1.58612e-08	0.563014	1	1	1.87329e-16	0.600699	1	0.984	8.14485e-17	0.639447	1	1	1.58612e-08	0.563014
Lyz2	Th	0.000142617	0.662462	1	0.857	2.88905e-06	0.560578	1	0.828	1.94119e-11	0.602451	1	0.902	0.000142617	0.560578
Fam169b	Th	1.40749e-11	0.974583	1	1	2.23505e-12	0.560552	1	1	3.0996e-17	0.880594	1	1	1.40749e-11	0.560552
Brip1	Th	3.2678e-09	0.558347	1	1	3.85267e-16	0.651026	1	0.984	3.59146e-16	0.644314	1	1	3.2678e-09	0.558347
Dtl	Th	1.02692e-08	0.557441	1	1	1.07262e-17	0.579754	1	1	3.09891e-17	0.683701	1	1	1.02692e-08	0.557441
Shcbp1	Th	9.65127e-08	0.555761	1	0.952	3.02962e-16	0.581259	1	0.984	4.19805e-17	0.672942	1	1	9.65127e-08	0.555761
Oip5	Th	3.39752e-07	0.553983	1	1	5.10591e-16	0.587419	1	0.984	3.09406e-17	0.630038	1	1	3.39752e-07	0.553983
Adap1	Th	6.89123e-11	0.585835	1	1	1.91385e-14	0.729453	1	0.984	1.86078e-11	0.553337	1	1	6.89123e-11	0.553337
Cenpe	Th	1.00397e-09	0.545035	1	1	7.87681e-16	0.567332	1	1	3.09891e-17	0.637736	1	1	1.00397e-09	0.545035
Knstrn	Th	1.97016e-10	0.542748	1	1	6.15668e-18	0.547224	1	1	6.80316e-17	0.563965	1	1	1.97016e-10	0.542748
Cenph	Th	2.29511e-08	0.541646	1	1	2.85137e-18	0.683965	1	1	8.14485e-17	0.60563	1	1	2.29511e-08	0.541646
Cxcr1	Th	2.23288e-10	0.708724	1	1	0.000366189	0.539091	0.878	0.906	6.9226e-13	0.858051	0.983	0.976	0.000366189	0.539091
Uhrf1	Th	9.4006e-10	0.534303	1	1	1.26039e-18	0.609425	1	1	4.19619e-17	0.637549	1	1	9.4006e-10	0.534303
Cdk1	Th	2.07552e-09	0.533956	1	1	3.01734e-18	0.651211	1	1	2.37953e-16	0.550934	1	1	2.07552e-09	0.533956
Ccnb1	Th	2.42705e-07	0.531225	1	1	3.26242e-14	0.600529	1	0.969	5.71852e-16	0.604901	1	1	2.42705e-07	0.531225
Gins2	Th	2.29591e-08	0.530647	1	1	1.04643e-15	0.557122	1	1	1.39512e-16	0.565408	1	1	2.29591e-08	0.530647
F2rl3	Th	2.9776e-10	0.529327	1	1	8.13782e-14	0.588538	1	0.984	2.55924e-14	0.632324	1	0.951	2.9776e-10	0.529327
Penk	Th	3.61422e-11	1.21745	1	0.905	1.21705e-14	0.529258	1	1	4.20066e-12	1.1532	0.983	0.854	3.61422e-11	0.529258
Gpr146	Th	1.63429e-11	0.666089	1	1	8.3369e-18	0.808522	1	1	3.02119e-14	0.527728	1	1	1.63429e-11	0.527728
Spc25	Th	4.73742e-08	0.524923	1	1	6.10137e-17	0.587671	1	1	8.64826e-17	0.599461	1	1	4.73742e-08	0.524923
Tyms	Th	7.39859e-11	0.520575	1	1	1.47154e-18	0.525129	1	1	3.0996e-17	0.5975	1	1	7.39859e-11	0.520575
Cd3g	Th	3.73188e-08	0.629096	1	1	3.08511e-19	0.520023	1	1	4.19805e-17	0.793559	1	1	3.73188e-08	0.520023
Mki67	Th	1.3923e-10	0.519283	1	1	1.2471e-17	0.589356	1	1	3.09891e-17	0.645222	1	1	1.3923e-10	0.519283
Hist1h4i	Th	3.41582e-10	0.522012	1	1	1.53371e-13	0.546587	1	1	6.74302e-15	0.51812	1	1	3.41582e-10	0.51812
Gpt2	Th	1.94335e-09	0.776592	1	1	7.51039e-18	0.849357	1	0.984	2.12768e-08	0.51725	1	0.976	2.12768e-08	0.51725
Sell	Th	1.9414e-06	0.517145	1	1	1.88855e-10	0.555848	1	0.984	2.88635e-13	0.659438	1	1	1.9414e-06	0.517145
Mastl	Th	4.22225e-09	0.51605	1	1	4.88572e-16	0.567057	1	0.984	1.56773e-16	0.547767	1	1	4.22225e-09	0.51605
Adcy6	Th	2.10932e-10	0.624187	1	1	1.34221e-10	0.51487	1	1	7.65927e-16	0.538103	1	1	2.10932e-10	0.51487
Mfsd2a	Th	1.30717e-09	0.773443	1	1	1.01343e-14	0.514471	1	1	4.54208e-16	0.771184	1	1	1.30717e-09	0.514471
Clspn	Th	4.73742e-08	0.563567	1	1	3.34147e-16	0.511702	1	1	3.2938e-17	0.721991	1	1	4.73742e-08	0.511702
Psrc1	Th	5.48141e-10	0.539652	1	1	9.01489e-17	0.517451	1	1	1.5684e-16	0.509452	1	1	5.48141e-10	0.509452
Btla	Th	2.52728e-11	0.840192	1	1	1.96749e-16	0.509022	1	1	2.84051e-16	0.613798	1	1	2.52728e-11	0.509022
Rflnb	Th	3.75586e-05	0.519285	1	1	2.27415e-16	0.925826	1	0.953	1.29347e-15	0.506502	1	1	3.75586e-05	0.506502
Parpbp	Th	1.36423e-07	0.504063	1	1	5.80509e-13	0.555995	1	0.969	4.43438e-17	0.648261	1	1	1.36423e-07	0.504063
Pbk	Th	1.20258e-05	0.501103	1	1	2.53661e-15	0.64952	1	1	1.39217e-14	0.610753	1	1	1.20258e-05	0.501103
Lrig1	Th	2.92045e-11	0.903999	1	1	2.55309e-10	0.500834	1	1	3.95045e-17	0.882764	1	1	2.55309e-10	0.500834
F2rl1	Th	2.71995e-07	0.500533	1	1	3.04746e-17	1.14731	1	0.844	6.01563e-17	0.986852	1	0.976	2.71995e-07	0.500533
Mt1	Th	9.64664e-08	0.563258	1	1	5.35562e-13	0.498308	1	1	9.68909e-16	0.576991	1	1	9.64664e-08	0.498308
Melk	Th	1.68748e-08	0.519596	1	1	2.28898e-14	0.498138	1	1	5.40977e-16	0.579255	1	1	1.68748e-08	0.498138
Tbxa2r	Th	8.23536e-07	0.675961	1	0.905	5.6773e-09	0.497926	0.98	0.969	5.07196e-15	0.672547	1	1	8.23536e-07	0.497926
Tacc3	Th	1.05239e-10	0.496754	1	1	6.09369e-19	0.574565	1	1	3.2938e-17	0.5345	1	1	1.05239e-10	0.496754
Sntb1	Th	5.31991e-07	0.495059	1	1	1.89299e-12	0.507239	1	1	8.49358e-14	0.74299	1	1	5.31991e-07	0.495059
B430306N03Rik	Th	9.88545e-06	0.491966	1	1	1.1237e-09	0.50697	0.98	0.953	8.34462e-15	0.693692	1	0.976	9.88545e-06	0.491966
Itm2a	Th	7.19394e-10	0.486379	1	1	1.5532e-19	0.710348	1	1	3.09891e-17	0.860386	1	1	7.19394e-10	0.486379
Lrr1	Th	2.64649e-06	0.484865	1	1	1.94264e-11	0.548866	1	1	3.56534e-16	0.639163	1	1	2.64649e-06	0.484865
Rab11fip4	Th	4.49672e-11	0.483466	1	1	3.08511e-19	0.704089	1	1	5.34629e-17	0.678827	1	1	4.49672e-11	0.483466
Cpm	Th	5.96511e-11	1.25664	1	0.857	6.67801e-14	0.480948	1	1	1.47415e-14	0.541599	1	1	5.96511e-11	0.480948
Kif20a	Th	6.59748e-07	0.479781	1	1	8.66332e-14	0.52391	1	0.984	4.5355e-16	0.57401	1	1	6.59748e-07	0.479781
Ubash3a	Th	1.4026e-08	0.741668	1	1	6.15668e-18	0.479269	1	1	3.09891e-17	0.86226	1	1	1.4026e-08	0.479269
Tpx2	Th	2.59364e-08	0.475562	1	1	3.69795e-18	0.509418	1	1	4.19712e-17	0.580862	1	1	2.59364e-08	0.475562
Tgfbr3	Th	2.52291e-11	0.671449	1	1	9.89287e-11	0.474644	1	1	2.00025e-13	0.505721	1	1	9.89287e-11	0.474644
Gins1	Th	5.62099e-07	0.47312	1	1	7.02361e-15	0.520829	1	1	7.68273e-16	0.48793	1	1	5.62099e-07	0.47312
Ifit2	Th	2.29591e-08	0.471157	1	1	6.38331e-14	0.702808	1	1	1.17834e-14	0.634616	1	1	2.29591e-08	0.471157
Fam20a	Th	3.4849e-09	0.759343	0.984	1	8.97081e-12	0.915509	0.98	0.797	3.42237e-15	0.467551	1	1	3.4849e-09	0.467551
Cenpv	Th	7.39684e-11	0.682801	1	1	3.67716e-16	0.466659	1	1	4.5449e-16	0.53993	1	1	7.39684e-11	0.466659
Stmn1	Th	6.78082e-08	0.463994	1	1	3.0356e-16	0.505508	1	1	3.95132e-17	0.509313	1	1	6.78082e-08	0.463994
Got1	Th	1.05211e-11	0.484701	1	1	1.19109e-19	0.541156	1	1	3.49999e-17	0.463959	1	1	1.05211e-11	0.463959
Gpsm2	Th	2.43846e-08	0.608571	1	1	9.96437e-17	0.62842	1	1	4.67806e-14	0.463948	1	1	2.43846e-08	0.463948
Ms4a4c	Th	1.21904e-07	0.586007	1	1	1.36445e-06	0.833669	0.918	0.766	2.19093e-05	0.463838	1	0.902	2.19093e-05	0.463838
Kifc1	Th	6.6261e-07	0.46367	0.984	1	2.90572e-16	0.524966	1	1	1.09661e-16	0.538968	1	1	6.6261e-07	0.46367
Gpm6b	Th	4.49238e-11	0.671094	1	1	1.96413e-16	0.754006	1	1	4.07371e-08	0.463393	1	0.976	4.07371e-08	0.463393
Aunip	Th	6.30203e-06	0.462506	1	1	2.58303e-12	0.501853	1	0.969	1.35546e-15	0.568628	1	1	6.30203e-06	0.462506
Rad51	Th	2.57024e-07	0.461512	1	1	7.80273e-17	0.568027	1	0.984	8.14216e-16	0.554885	1	1	2.57024e-07	0.461512
Chst2	Th	1.41178e-11	0.653691	1	1	9.26411e-15	0.458486	1	1	9.46001e-14	0.46502	1	1	1.41178e-11	0.458486
Lgals7	Th	2.50858e-11	2.33773	1	0.714	1.62713e-15	0.456233	1	1	2.15783e-15	1.18117	1	0.756	2.50858e-11	0.456233
Lef1	Th	1.21074e-10	0.454718	1	1	1.31126e-17	0.640658	1	1	8.14662e-17	0.479822	1	1	1.21074e-10	0.454718
Kntc1	Th	1.14818e-07	0.597082	1	1	7.71587e-15	0.454527	1	1	5.34393e-17	0.735686	1	1	1.14818e-07	0.454527
Cdkn3	Th	8.52869e-06	0.454055	1	1	4.08622e-14	0.489174	1	0.969	3.55462e-14	0.559063	1	1	8.52869e-06	0.454055
Plk1	Th	7.81088e-07	0.451318	1	1	6.38483e-14	0.557235	1	0.984	1.53554e-15	0.553997	1	1	7.81088e-07	0.451318
Cdkn2c	Th	2.36475e-09	0.448894	1	1	6.47644e-18	0.547219	1	1	2.67783e-16	0.500816	1	1	2.36475e-09	0.448894
Pde4d	Th	1.05211e-11	0.646147	1	1	1.59799e-15	0.447821	1	1	3.0996e-17	0.810918	1	1	1.05211e-11	0.447821
Brca1	Th	2.15882e-08	0.447715	1	1	1.75446e-15	0.502171	1	0.984	4.19805e-17	0.512453	1	1	2.15882e-08	0.447715
Ass1	Th	2.35062e-11	0.772948	1	1	6.21643e-16	0.443654	1	1	5.34629e-17	0.693825	1	1	2.35062e-11	0.443654
Mcm8	Th	2.71914e-07	0.438005	1	1	1.15302e-16	0.487486	1	1	8.14485e-17	0.494938	1	1	2.71914e-07	0.438005
Crbn	Th	1.05211e-11	0.452493	1	1	1.5532e-19	0.436419	1	1	3.0996e-17	0.434114	1	1	1.05211e-11	0.434114
Abtb2	Th	1.05211e-11	0.536043	1	1	2.62783e-16	0.43394	1	1	1.08777e-15	0.545848	1	1	1.05211e-11	0.43394
Rrm2	Th	4.20914e-08	0.433784	1	1	1.32722e-18	0.546858	1	1	3.38856e-16	0.63895	1	1	4.20914e-08	0.433784
Ska3	Th	6.64494e-06	0.43374	1	1	3.63604e-13	0.470069	1	1	9.9747e-15	0.48818	1	1	6.64494e-06	0.43374
P2rx7	Th	1.05211e-11	0.47861	1	1	1.26039e-18	0.690342	1	1	4.901e-13	0.431997	1	1	1.05211e-11	0.431997
Mcm10	Th	3.81255e-06	0.430818	1	1	1.66972e-15	0.53338	1	1	4.67889e-14	0.458168	1	1	3.81255e-06	0.430818
Galm	Th	1.21902e-11	0.612079	1	1	6.83602e-16	0.534232	1	1	1.08777e-15	0.429686	1	1	1.21902e-11	0.429686
Slc28a2	Th	7.50081e-09	0.427743	1	1	7.12446e-19	1.18701	1	0.922	6.02535e-15	0.644374	1	1	7.50081e-09	0.427743
Mis18bp1	Th	3.4055e-07	0.427422	1	1	6.89465e-13	0.478055	1	1	7.65366e-17	0.541937	1	1	3.4055e-07	0.427422
Pmm1	Th	5.97935e-11	0.543893	1	1	1.95651e-17	0.471395	1	1	6.45227e-16	0.427234	1	1	5.97935e-11	0.427234
Actn1	Th	1.60883e-05	0.425869	1	1	1.01304e-11	0.648022	1	0.969	3.19564e-16	0.507688	1	1	1.60883e-05	0.425869
Abcc4	Th	1.31194e-11	0.425617	1	1	1.02e-17	0.492141	1	0.984	6.40588e-17	0.486188	1	1	1.31194e-11	0.425617
Acp5	Th	1.21074e-10	0.496517	1	1	1.04657e-15	0.425412	1	1	9.18432e-17	0.725034	1	1	1.21074e-10	0.425412
Cip2a	Th	1.82086e-09	0.425302	1	1	6.42379e-15	0.470301	1	1	7.22472e-17	0.503336	1	1	1.82086e-09	0.425302
Fanci	Th	2.39091e-06	0.423226	1	1	2.18831e-14	0.455079	1	0.984	3.28646e-17	0.576246	1	1	2.39091e-06	0.423226
Cenpi	Th	2.57024e-07	0.422839	1	1	1.05266e-11	0.475383	1	0.984	1.8762e-16	0.529584	1	1	2.57024e-07	0.422839
Arhgap11a	Th	1.31013e-09	0.421826	1	1	1.12775e-17	0.544702	1	1	3.0996e-17	0.505374	1	1	1.31013e-09	0.421826
Fam118a	Th	1.05211e-11	0.451622	1	1	1.90369e-18	0.623379	1	1	1.22097e-15	0.421571	1	1	1.05211e-11	0.421571
Dhx58	Th	1.60038e-10	0.418827	1	1	3.9952e-10	0.448325	1	0.984	1.19775e-11	0.445428	1	1	3.9952e-10	0.418827
Nsl1	Th	2.75503e-08	0.470489	1	1	5.5251e-17	0.586341	1	1	1.37726e-13	0.418725	1	1	2.75503e-08	0.418725
Gmnn	Th	3.37494e-11	0.41847	1	1	4.45397e-19	0.553314	1	1	3.0996e-17	0.505736	1	1	3.37494e-11	0.41847
Troap	Th	7.34767e-06	0.418063	0.967	1	3.74566e-11	0.47121	1	0.969	1.79626e-13	0.53856	1	1	7.34767e-06	0.418063
Bub1b	Th	4.03034e-07	0.417879	1	1	1.75493e-15	0.504401	1	1	8.65014e-17	0.443472	1	1	4.03034e-07	0.417879
Cdca7	Th	1.82552e-07	0.438321	1	1	1.87463e-16	0.416871	1	1	6.80316e-17	0.504733	1	1	1.82552e-07	0.416871
P2ry10b	Th	5.03082e-07	0.416059	1	1	1.44805e-15	0.56233	1	1	2.43115e-15	0.563305	1	1	5.03082e-07	0.416059
Dnajc6	Th	1.41035e-11	1.70252	1	0.524	1.67584e-13	1.22438	0.98	0.656	1.90925e-10	0.413388	1	1	1.90925e-10	0.413388
Nme2	Th	4.77935e-10	0.461091	1	1	1.67026e-13	0.41142	1	1	2.87414e-15	0.41707	1	1	4.77935e-10	0.41142
Ppil1	Th	1.41178e-11	0.426083	1	1	1.02474e-18	0.491639	1	1	3.71891e-17	0.410121	1	1	1.41178e-11	0.410121
Sytl2	Th	6.39182e-08	0.408509	1	1	1.89299e-12	0.438314	1	1	3.285e-17	1.51688	1	0.683	6.39182e-08	0.408509
Ccne1	Th	9.64741e-09	0.408091	1	1	2.50217e-16	0.496211	1	1	1.53738e-15	0.445664	1	1	9.64741e-09	0.408091
Ccr7	Th	3.71963e-09	0.606448	1	1	1.26358e-15	0.471716	1	1	2.67891e-12	0.407686	1	1	3.71963e-09	0.407686
Ckap2	Th	1.74682e-06	0.407615	1	1	1.45449e-15	0.474133	1	1	1.48068e-16	0.541816	1	1	1.74682e-06	0.407615
Top2a	Th	5.12532e-09	0.407431	1	1	2.27204e-17	0.448175	1	1	3.0996e-17	0.512503	1	1	5.12532e-09	0.407431
Rgs16	Th	1.29514e-10	0.692488	1	0.952	1.43502e-09	0.405758	0.98	1	4.05349e-15	0.605963	1	1	1.43502e-09	0.405758
1110032F04Rik	Th	4.47146e-09	0.497637	1	1	1.85593e-13	0.405606	1	1	6.28598e-15	0.576962	1	1	4.47146e-09	0.405606
Raph1	Th	2.03383e-11	0.542549	1	1	3.33871e-11	0.405128	1	1	1.31443e-16	0.675208	1	0.951	3.33871e-11	0.405128
Ifit1	Th	7.69282e-10	0.511842	1	1	2.63073e-05	0.404718	1	0.938	7.50847e-07	0.503459	1	0.927	2.63073e-05	0.404718
Arhgap31	Th	6.421e-11	0.44063	1	1	2.91308e-17	0.460275	1	1	8.14662e-17	0.404578	1	1	6.421e-11	0.404578
Gm9821	Th	3.48708e-08	0.403688	1	1	2.72002e-09	0.475347	1	0.953	5.05243e-16	0.446133	1	1	3.48708e-08	0.403688
Hid1	Th	7.19505e-08	0.403346	1	1	1.57416e-11	0.601551	1	0.938	9.63182e-13	0.418323	1	1	7.19505e-08	0.403346
BC147527	Th	5.61385e-07	0.403051	1	1	7.49038e-05	0.407827	1	0.969	5.61014e-11	0.913206	1	0.732	7.49038e-05	0.403051
Ly6c1	Th	2.18172e-11	0.631567	1	1	1.15179e-06	0.399869	1	0.969	8.96087e-14	0.683381	1	1	1.15179e-06	0.399869
Ipcef1	Th	1.49501e-09	0.399128	1	1	4.3153e-18	1.09082	1	0.891	6.70137e-13	0.39841	1	1	1.49501e-09	0.39841
Borcs5	Th	2.35179e-11	0.450839	1	1	5.53655e-17	0.479909	1	1	3.59446e-16	0.396708	1	1	2.35179e-11	0.396708
AA467197	Th	2.15958e-08	0.393527	1	1	1.13504e-06	0.423343	0.98	0.984	3.1943e-16	0.796974	1	1	1.13504e-06	0.393527
Adamts6	Th	4.82868e-11	0.611633	1	1	5.54619e-11	0.391683	1	1	3.09683e-17	0.769375	1	1	5.54619e-11	0.391683
Gtse1	Th	2.04529e-07	0.391575	1	1	2.26439e-13	0.421741	1	1	3.27585e-12	0.415858	1	1	2.04529e-07	0.391575
Trim46	Th	1.45041e-07	0.388566	1	1	1.88904e-10	0.448228	1	1	8.43835e-15	0.581424	1	1	1.45041e-07	0.388566
Art2b	Th	0.000473694	0.413109	1	1	6.96959e-05	0.388512	1	0.891	1.08689e-15	1.48671	0.983	0.659	0.000473694	0.388512
Slc39a8	Th	8.2254e-10	0.547386	1	1	4.3268e-13	0.387442	1	1	3.56104e-14	0.412074	1	1	8.2254e-10	0.387442
Pole	Th	3.22088e-07	0.38427	1	1	6.51898e-16	0.427651	1	1	1.16611e-16	0.46693	1	1	3.22088e-07	0.38427
Dhrs13	Th	1.93313e-07	0.382943	1	1	4.66971e-16	0.580617	1	1	1.94461e-14	0.480414	1	1	1.93313e-07	0.382943
Trib2	Th	5.18708e-11	0.631282	1	1	1.26358e-15	0.398999	1	1	1.84e-14	0.380951	1	1	5.18708e-11	0.380951
Pole2	Th	3.91421e-10	0.380913	1	1	1.8274e-14	0.451035	1	1	8.14216e-16	0.453591	1	1	3.91421e-10	0.380913
Grap2	Th	1.41178e-11	0.432582	1	1	1.07922e-18	0.38073	1	1	3.0996e-17	0.44489	1	1	1.41178e-11	0.38073
Gatm	Th	0.000533485	0.426575	1	1	1.29316e-07	0.380378	1	1	1.11156e-13	0.493581	1	1	0.000533485	0.380378
Itga6	Th	1.59675e-09	0.378149	1	1	4.74713e-11	0.44048	1	1	3.71808e-17	0.430313	1	1	1.59675e-09	0.378149
E2f1	Th	5.62179e-07	0.377912	1	1	3.13652e-14	0.423377	1	1	7.68116e-16	0.508403	1	1	5.62179e-07	0.377912
Lck	Th	1.21902e-11	0.377888	1	1	1.1294e-19	0.617383	1	1	3.0996e-17	0.502623	1	1	1.21902e-11	0.377888
Smco4	Th	4.49672e-11	0.637109	1	1	6.41976e-19	0.42994	1	1	4.81885e-16	0.375405	1	1	4.49672e-11	0.375405
Sdc3	Th	1.07895e-06	0.375134	1	1	4.40106e-06	0.376373	1	0.984	2.16811e-14	0.568474	1	1	4.40106e-06	0.375134
Rhebl1	Th	2.57024e-07	0.415284	1	1	6.48315e-16	0.557227	1	1	7.68273e-16	0.373253	1	1	2.57024e-07	0.373253
Aurka	Th	5.03369e-07	0.372968	1	1	1.45951e-14	0.399711	1	1	2.7064e-14	0.400718	1	1	5.03369e-07	0.372968
Rnf19a	Th	1.05211e-11	0.377897	1	1	1.91952e-19	0.372639	1	1	3.0996e-17	0.396391	1	1	1.05211e-11	0.372639
Kbtbd11	Th	1.13256e-11	0.586164	1	1	1.02474e-18	0.560468	1	1	2.00025e-13	0.372453	1	1	1.13256e-11	0.372453
Cenpm	Th	9.89425e-06	0.370523	1	1	4.73449e-11	0.447244	1	0.984	7.43505e-13	0.442472	1	1	9.89425e-06	0.370523
Zdhhc15	Th	3.96741e-09	0.370379	1	1	2.7426e-14	0.486101	1	0.984	3.71643e-17	0.718032	1	0.976	3.96741e-09	0.370379
Trip13	Th	1.53633e-07	0.413959	1	1	9.08995e-14	0.504177	1	1	1.45345e-12	0.369039	1	1	1.53633e-07	0.369039
Zfp382	Th	1.31013e-09	0.368948	1	1	4.87243e-15	0.552492	1	1	3.62164e-15	0.533416	1	1	1.31013e-09	0.368948
Zfp524	Th	1.97061e-10	0.368037	1	1	3.50314e-16	0.437285	1	1	7.67203e-17	0.423414	1	1	1.97061e-10	0.368037
Oas3	Th	3.06509e-09	0.434838	1	1	2.20529e-09	0.366878	1	1	4.14378e-09	0.540163	1	1	4.14378e-09	0.366878
Cdca2	Th	1.93342e-07	0.366544	1	1	1.53636e-13	0.438994	1	1	4.19805e-17	0.407322	1	1	1.93342e-07	0.366544
Phf13	Th	2.71825e-11	0.365582	1	1	7.53739e-18	0.540183	1	1	8.926e-15	0.453339	1	1	2.71825e-11	0.365582
Scarb1	Th	3.604e-07	0.490177	1	1	5.29975e-12	0.364507	1	1	7.24294e-16	0.563277	1	1	3.604e-07	0.364507
Wrap73	Th	2.35179e-11	0.364373	1	1	3.03389e-16	0.4456	1	1	3.62234e-15	0.374264	1	1	2.35179e-11	0.364373
Lgmn	Th	2.52373e-09	0.674347	1	1	1.60289e-07	0.364158	1	0.984	2.52434e-16	0.760541	1	0.976	1.60289e-07	0.364158
Wdr62	Th	1.2036e-06	0.361175	1	1	1.19548e-12	0.470841	1	1	2.8826e-15	0.507075	1	1	1.2036e-06	0.361175
Tspan5	Th	9.14342e-11	0.360763	1	1	2.77653e-19	0.60906	1	1	4.19805e-17	0.544794	1	1	9.14342e-11	0.360763
Tcf19	Th	5.13633e-10	0.374993	1	1	9.49243e-17	0.526064	1	1	4.28631e-16	0.360528	1	1	5.13633e-10	0.360528
Fasl	Th	1.00481e-09	0.360345	1	1	3.91694e-17	1.43168	1	0.734	1.61396e-07	0.777965	1	0.78	1.61396e-07	0.360345
Traf5	Th	7.04146e-09	0.360232	1	1	1.52478e-15	0.538347	1	0.984	5.03308e-17	0.511437	1	1	7.04146e-09	0.360232
Kpna2	Th	2.78144e-10	0.376878	1	1	3.38019e-17	0.360096	1	1	4.73798e-17	0.414683	1	1	2.78144e-10	0.360096
Ggt7	Th	3.1108e-08	0.358064	1	1	1.5091e-14	0.478212	1	1	5.21233e-14	0.414881	1	1	3.1108e-08	0.358064
Fam3c	Th	1.05211e-11	0.355721	1	1	4.69324e-19	0.381925	1	1	3.0996e-17	0.389242	1	1	1.05211e-11	0.355721
Exo1	Th	8.45954e-05	0.355708	1	1	2.32089e-12	0.444048	1	1	6.32937e-15	0.438434	1	1	8.45954e-05	0.355708
Fbxo5	Th	4.19073e-10	0.352263	1	1	5.81563e-17	0.5216	1	1	3.49999e-17	0.466072	1	1	4.19073e-10	0.352263
Cks1b	Th	5.12532e-09	0.351473	1	1	2.79791e-15	0.384395	1	1	3.49999e-17	0.401748	1	1	5.12532e-09	0.351473
Eme1	Th	1.26283e-05	0.350096	1	1	1.9928e-11	0.465628	1	0.969	6.81862e-14	0.47114	1	1	1.26283e-05	0.350096
Sh3rf1	Th	3.65714e-10	0.407605	1	1	2.93098e-15	0.349703	1	1	6.03149e-17	0.506185	1	1	3.65714e-10	0.349703
Zwilch	Th	1.9414e-06	0.347405	1	1	2.53211e-11	0.366732	1	1	2.72559e-15	0.392895	1	1	1.9414e-06	0.347405
Xaf1	Th	3.96741e-09	0.35571	1	1	1.71775e-09	0.347356	1	0.984	4.78299e-08	0.348598	1	1	4.78299e-08	0.347356
Ly6c2	Th	7.72778e-06	0.515138	1	0.952	1.06265e-07	0.477511	0.98	0.969	0.00362595	0.347155	0.983	0.878	0.00362595	0.347155
Cenpa	Th	4.18611e-11	0.383964	1	1	5.21049e-19	0.50999	1	1	3.2938e-17	0.347113	1	1	4.18611e-11	0.347113
Kif22	Th	5.72409e-06	0.346407	1	1	2.45906e-10	0.368472	1	1	1.62834e-15	0.41064	1	1	5.72409e-06	0.346407
Fabp5	Th	5.62179e-07	0.462138	1	1	7.04438e-12	0.343774	1	1	6.80316e-17	0.530339	1	1	5.62179e-07	0.343774
Rundc3b	Th	3.41582e-10	0.343519	1	1	5.7496e-12	0.437579	1	0.984	6.03149e-17	0.431755	1	1	3.41582e-10	0.343519
Arhgap19	Th	6.27585e-07	0.356724	1	1	5.76567e-11	0.343329	1	1	8.92432e-15	0.432129	1	1	6.27585e-07	0.343329
Diaph3	Th	4.23041e-09	0.343248	1	1	4.89931e-16	0.346211	1	1	1.57108e-16	0.462031	1	1	4.23041e-09	0.343248
Tnfrsf13b	Th	3.40749e-07	0.475368	1	1	8.19894e-17	0.342745	1	1	4.04224e-16	0.444988	1	1	3.40749e-07	0.342745
2610318N02Rik	Th	0.000209149	0.340129	1	1	5.97754e-12	0.465147	1	1	1.55827e-14	0.491795	1	1	0.000209149	0.340129
Kbtbd4	Th	1.05117e-10	0.339731	1	1	8.28228e-12	0.350556	1	1	8.03333e-14	0.350408	1	1	1.05117e-10	0.339731
Spsb1	Th	6.77876e-05	0.521621	1	1	3.55122e-17	0.882309	1	1	1.24622e-12	0.339261	1	1	6.77876e-05	0.339261
Endod1	Th	5.13633e-10	0.347166	1	1	1.25388e-08	0.338768	1	1	3.2938e-17	0.567009	1	1	1.25388e-08	0.338768
Rnaseh2b	Th	1.82086e-09	0.341198	1	1	1.91409e-14	0.337511	1	1	3.0996e-17	0.389186	1	1	1.82086e-09	0.337511
Csf1	Th	9.65436e-08	0.448266	1	1	1.24556e-07	0.336814	1	1	1.73252e-08	0.465586	1	1	1.24556e-07	0.336814
E330009J07Rik	Th	7.39859e-11	0.3368	1	1	2.4607e-18	0.344991	1	1	5.6787e-17	0.512806	1	1	7.39859e-11	0.3368
Bcl2a1d	Th	1.58754e-08	0.332207	1	1	1.47248e-12	0.484238	1	1	1.31612e-10	0.371347	1	1	1.58754e-08	0.332207
Fndc9	Th	1.21885e-07	0.330355	1	1	2.73743e-11	0.374139	1	1	1.3186e-14	0.344474	1	1	1.21885e-07	0.330355
2610524H06Rik	Th	2.59409e-08	0.329765	1	1	1.29712e-12	0.479057	1	1	1.76964e-16	0.444648	1	1	2.59409e-08	0.329765
Tedc1	Th	4.76235e-07	0.329271	1	1	9.92299e-14	0.470669	1	0.984	1.99991e-13	0.407531	1	1	4.76235e-07	0.329271
Chek2	Th	2.71186e-07	0.328706	1	1	1.23473e-13	0.346844	1	1	6.47973e-14	0.3387	1	1	2.71186e-07	0.328706
Fam71b	Th	2.94679e-10	0.50354	1	1	6.65181e-13	0.372056	1	1	3.17729e-07	0.328688	0.948	0.976	3.17729e-07	0.328688
Gins3	Th	2.87353e-09	0.327776	1	1	1.67443e-15	0.46692	1	1	1.8778e-16	0.390072	1	1	2.87353e-09	0.327776
Asf1b	Th	1.91009e-08	0.327608	1	1	1.27359e-14	0.452543	1	1	1.66762e-16	0.412066	1	1	1.91009e-08	0.327608
Hsh2d	Th	3.11294e-08	0.326507	1	1	2.8646e-12	0.390663	1	1	6.14002e-14	0.485386	1	1	3.11294e-08	0.326507
Ect2	Th	4.03034e-07	0.324121	1	1	6.48887e-12	0.411481	1	1	1.93386e-15	0.330974	1	1	4.03034e-07	0.324121
Dck	Th	1.71553e-10	0.340784	1	1	1.13184e-13	0.376047	1	1	1.45142e-15	0.324073	1	1	1.71553e-10	0.324073
Ncapd2	Th	6.60952e-09	0.32401	1	1	6.81259e-18	0.357687	1	1	3.49999e-17	0.387911	1	1	6.60952e-09	0.32401
Gpr55	Th	0.000420173	0.323884	1	1	4.32584e-13	0.906446	1	0.875	5.43725e-13	0.774834	1	0.976	0.000420173	0.323884
Rasa3	Th	2.11169e-10	0.391997	1	1	1.07262e-17	0.53354	1	1	4.5449e-16	0.323675	1	1	2.11169e-10	0.323675
Lgals1	Th	8.52125e-11	0.3234	1	1	7.88112e-16	0.366991	1	1	4.19548e-14	0.362199	1	1	8.52125e-11	0.3234
Gbp3	Th	1.3923e-10	0.427848	1	1	1.48519e-08	0.322774	1	1	3.01292e-16	0.619055	1	1	1.48519e-08	0.322774
Hbb-bs	Th	0.000237272	0.322504	1	0.857	2.96557e-05	0.46131	0.98	0.781	1.08352e-07	0.676221	1	0.805	0.000237272	0.322504
Cdc20	Th	1.53657e-07	0.329894	1	1	1.99871e-11	0.432297	1	1	1.53234e-13	0.322391	1	1	1.53657e-07	0.322391
Lyrm2	Th	3.89652e-11	0.348322	1	1	2.79791e-15	0.321379	1	1	4.19805e-17	0.322942	1	1	3.89652e-11	0.321379
Gls2	Th	3.04234e-07	0.655107	1	0.905	1.35519e-12	0.508994	1	1	1.19302e-08	0.320326	1	1	3.04234e-07	0.320326
Lmnb1	Th	1.51905e-11	0.319816	1	1	1.07922e-18	0.423336	1	1	7.22472e-17	0.341675	1	1	1.51905e-11	0.319816
Malt1	Th	7.39859e-11	0.319198	1	1	1.31126e-17	0.329923	1	1	3.95132e-17	0.472675	1	1	7.39859e-11	0.319198
Phgdh	Th	6.78193e-08	0.318518	1	1	2.79791e-15	0.322467	1	1	3.49999e-17	0.449902	1	1	6.78193e-08	0.318518
Entpd1	Th	1.9414e-06	0.31817	1	1	1.01041e-12	0.731225	0.98	0.953	1.0414e-10	0.534288	1	1	1.9414e-06	0.31817
Cyp11a1	Th	0.00652906	0.327223	0.967	1	5.62479e-09	0.317815	1	1	2.59023e-11	0.478792	1	1	0.00652906	0.317815
Nt5e	Th	1.59675e-09	0.539803	1	1	2.97474e-06	0.317562	1	1	8.62864e-16	0.543392	1	1	2.97474e-06	0.317562
Ext1	Th	8.2254e-10	0.396898	1	1	4.91808e-13	0.317231	1	1	4.81885e-16	0.364541	1	1	8.2254e-10	0.317231
Paqr7	Th	1.62767e-07	0.374699	1	1	2.2918e-14	0.463644	1	1	9.14373e-16	0.316726	1	1	1.62767e-07	0.316726
Plekho1	Th	8.96588e-06	0.324144	1	1	1.54256e-09	0.337914	1	1	5.98309e-10	0.316257	1	1	8.96588e-06	0.316257
Tigar	Th	1.89104e-11	0.315392	1	1	9.52155e-16	0.434554	1	1	5.41646e-16	0.374994	1	1	1.89104e-11	0.315392
Hba-a2	Th	0.00369395	0.315361	1	0.81	1.26342e-06	0.540579	0.98	0.672	9.04348e-10	0.890894	1	0.61	0.00369395	0.315361
Cenps	Th	4.51131e-05	0.314478	1	1	7.32839e-12	0.37482	1	1	9.9361e-11	0.321577	1	1	4.51131e-05	0.314478
Eva1b	Th	7.94054e-11	0.356877	1	1	1.81508e-12	0.313284	1	1	3.95132e-17	0.472977	1	1	7.94054e-11	0.313284
S100a6	Th	1.91009e-08	0.321811	1	1	3.07855e-10	0.370022	1	1	2.67932e-12	0.311103	1	1	1.91009e-08	0.311103
Orc1	Th	1.77081e-05	0.351961	1	1	2.27033e-13	0.348446	1	1	7.05886e-13	0.310304	1	1	1.77081e-05	0.310304
Mmp9	Th	0.00742448	0.310179	1	1	4.05104e-07	0.733672	1	0.688	3.74268e-08	0.449456	0.948	0.951	0.00742448	0.310179
Pmaip1	Th	7.39859e-11	0.52563	1	1	4.14621e-10	0.309995	1	1	1.58581e-10	0.369549	1	1	4.14621e-10	0.309995
Ttll12	Th	4.18611e-11	0.411504	1	1	4.69324e-19	0.366543	1	1	4.81885e-16	0.307452	1	1	4.18611e-11	0.307452
BC030867	Th	0.000533074	0.307195	1	1	7.411e-10	0.389369	1	0.984	1.61135e-13	0.448516	1	1	0.000533074	0.307195
Dbf4	Th	1.05239e-10	0.306921	1	1	6.15668e-18	0.439338	1	1	3.0996e-17	0.381232	1	1	1.05239e-10	0.306921
St6gal1	Th	2.16407e-07	0.48815	1	1	2.63654e-11	0.336273	1	1	8.06925e-12	0.306464	1	1	2.16407e-07	0.306464
Lat	Th	1.05211e-11	0.380518	1	1	7.12446e-19	0.305972	1	1	3.0996e-17	0.365371	1	1	1.05211e-11	0.305972
Ogfod2	Th	1.83875e-10	0.305881	1	1	1.09711e-15	0.400457	1	1	3.49999e-17	0.315351	1	1	1.83875e-10	0.305881
Fastkd3	Th	1.31013e-09	0.340281	1	1	5.29921e-12	0.305705	1	1	7.22472e-17	0.362335	1	1	1.31013e-09	0.305705
Frat2	Th	9.41915e-06	0.326678	1	1	9.30122e-10	0.431907	1	0.984	4.23007e-11	0.305364	1	1	9.41915e-06	0.305364
Fignl1	Th	1.26283e-05	0.305089	1	1	5.51407e-12	0.416303	1	1	8.91926e-15	0.341598	1	1	1.26283e-05	0.305089
Tarbp1	Th	2.15958e-08	0.318733	1	1	2.63654e-11	0.303473	1	1	5.21604e-14	0.307483	1	1	2.15958e-08	0.303473
Slc1a4	Th	0.000236798	0.368707	1	1	2.39979e-07	0.303229	1	0.984	8.88772e-09	0.312285	1	1	0.000236798	0.303229
Chaf1a	Th	6.76701e-05	0.300322	1	1	1.69918e-11	0.3747	1	1	1.47032e-14	0.398582	1	1	6.76701e-05	0.300322
Ift27	Th	9.80994e-11	0.380205	1	1	9.52155e-16	0.339449	1	1	3.38927e-16	0.300145	1	1	9.80994e-11	0.300145
Pqlc3	Th	9.4006e-10	0.299372	1	1	2.50725e-14	0.323331	1	1	2.24292e-16	0.386677	1	1	9.4006e-10	0.299372
Lancl2	Th	2.9297e-08	0.299206	1	1	3.43022e-14	0.323244	1	1	4.81885e-16	0.351586	1	1	2.9297e-08	0.299206
Bdh1	Th	1.97016e-10	0.429958	1	1	3.80548e-13	0.297171	1	1	5.5074e-14	0.463896	1	1	1.97016e-10	0.297171
Prkca	Th	2.03383e-11	0.296582	1	1	4.54707e-17	0.342906	1	1	1.16661e-16	0.402298	1	1	2.03383e-11	0.296582
Ccr6	Th	1.82796e-10	1.70323	1	0.524	8.61246e-14	1.65488	0.98	0.391	6.84458e-05	0.295841	1	1	6.84458e-05	0.295841
Arl4c	Th	2.42407e-10	0.29784	1	1	2.99964e-14	0.295702	1	1	1.84e-14	0.309486	1	1	2.42407e-10	0.295702
Ccne2	Th	1.68797e-05	0.293231	1	1	5.85788e-15	0.440223	1	1	6.74302e-15	0.329987	1	1	1.68797e-05	0.293231
Gimap7	Th	3.91507e-10	0.292442	1	1	5.59512e-14	0.448556	1	1	2.26033e-11	0.349756	1	1	3.91507e-10	0.292442
Abcb1b	Th	8.52125e-11	0.561233	1	0.905	2.42812e-12	0.292157	1	1	4.67889e-14	0.447821	1	1	8.52125e-11	0.292157
Inpp5f	Th	5.18708e-11	0.289951	1	1	1.27391e-14	0.289347	1	1	3.81187e-16	0.301913	1	1	5.18708e-11	0.289347
Coa4	Th	2.14256e-05	0.287935	1	1	2.32962e-12	0.35825	1	1	1.74093e-14	0.302585	1	1	2.14256e-05	0.287935
Arhgap10	Th	9.80994e-11	0.303426	1	1	2.38649e-16	0.378612	1	0.984	8.68567e-13	0.287375	1	1	9.80994e-11	0.287375
Prdx4	Th	5.34665e-08	0.411433	1	1	4.89931e-16	0.346335	1	1	1.03521e-16	0.287054	1	1	5.34665e-08	0.287054
Mtfr2	Th	0.000757617	0.287009	1	1	6.29923e-09	0.386673	1	0.984	1.87009e-12	0.377644	1	1	0.000757617	0.287009
Cd80	Th	1.53562e-07	0.481198	1	1	0.000283729	0.286821	0.98	0.984	6.5768e-08	0.331529	1	0.951	0.000283729	0.286821
Rnf125	Th	9.4006e-10	0.339393	1	1	4.44602e-15	0.285782	1	1	1.45113e-15	0.332684	1	1	9.4006e-10	0.285782
Maf	Th	2.29591e-08	0.285467	1	1	1.45352e-11	0.319987	1	1	4.19548e-14	0.403496	1	1	2.29591e-08	0.285467
Lgals3	Th	1.68869e-08	0.343298	1	1	5.57244e-10	0.396577	1	1	2.19342e-07	0.285386	1	1	2.19342e-07	0.285386
Mrpl44	Th	2.44059e-08	0.284987	1	1	1.67443e-15	0.350851	1	1	3.0996e-17	0.303361	1	1	2.44059e-08	0.284987
Gnpda1	Th	7.39859e-11	0.284674	1	1	1.37868e-17	0.422743	1	1	9.75101e-17	0.369859	1	1	7.39859e-11	0.284674
Plac8	Th	8.79387e-10	0.467789	1	1	5.32121e-05	0.283763	1	1	4.18847e-13	0.496665	1	1	5.32121e-05	0.283763
Fam53b	Th	3.96355e-08	0.283542	1	1	2.50394e-16	0.37122	1	1	3.0996e-17	0.409942	1	1	3.96355e-08	0.283542
Klhdc1	Th	2.6931e-09	0.369353	1	1	3.65336e-08	0.283019	1	0.984	1.84e-14	0.340576	1	1	3.65336e-08	0.283019
Pgm2	Th	3.73188e-08	0.288129	1	1	4.2454e-16	0.309126	1	1	1.74093e-14	0.281848	1	1	3.73188e-08	0.281848
Mt2	Th	5.65703e-05	0.412448	1	1	0.000226214	0.280203	1	1	4.51314e-09	0.38825	1	1	0.000226214	0.280203
Yju2	Th	5.98077e-11	0.290486	1	1	3.43022e-14	0.326388	1	1	3.19564e-16	0.280191	1	1	5.98077e-11	0.280191
1110008P14Rik	Th	2.42407e-10	0.279613	1	1	1.67465e-15	0.358334	1	1	7.68273e-16	0.313582	1	1	2.42407e-10	0.279613
Ppm1j	Th	7.69282e-10	0.279386	1	1	7.62208e-14	0.467505	1	1	1.22272e-09	0.58078	1	0.976	1.22272e-09	0.279386
Pola1	Th	2.03112e-08	0.302762	1	1	1.2471e-17	0.383808	1	1	8.04603e-14	0.278348	1	1	2.03112e-08	0.278348
Gm9938	Th	1.82273e-07	0.300306	1	1	3.30155e-08	0.315626	1	0.984	1.9972e-13	0.277749	1	1	1.82273e-07	0.277749
Tmem65	Th	4.46946e-08	0.313383	1	1	1.71775e-09	0.349483	1	1	8.14662e-17	0.277648	1	1	4.46946e-08	0.277648
Borcs6	Th	6.2034e-09	0.277434	1	1	7.71489e-15	0.42618	1	1	1.11156e-13	0.294636	1	1	6.2034e-09	0.277434
2010111I01Rik	Th	6.28905e-10	0.277286	1	1	2.49933e-19	0.321788	1	1	3.19153e-14	0.295577	1	1	6.28905e-10	0.277286
Pvr	Th	1.41178e-11	0.380866	1	1	1.0369e-13	0.428256	1	1	2.60737e-13	0.277171	1	1	1.41178e-11	0.277171
Pkp3	Th	4.18611e-11	0.281529	1	1	1.92704e-15	0.304116	1	1	3.81187e-16	0.277139	1	1	4.18611e-11	0.277139
Mad2l1	Th	1.02711e-08	0.275135	1	1	7.52131e-13	0.298309	1	1	9.18432e-17	0.313254	1	1	1.02711e-08	0.275135
Sord	Th	1.77081e-05	0.297736	1	1	3.98077e-12	0.343083	1	1	4.71247e-09	0.274382	1	1	1.77081e-05	0.274382
Als2	Th	2.29434e-07	0.273906	1	1	4.22288e-11	0.325843	1	1	1.89669e-13	0.301786	1	1	2.29434e-07	0.273906
D17H6S53E	Th	2.78144e-10	0.273735	1	1	2.54803e-15	0.370769	1	1	3.42237e-15	0.324286	1	1	2.78144e-10	0.273735
Ikzf4	Th	3.72036e-09	0.512982	1	1	2.8996e-08	0.272804	1	1	1.70513e-13	0.376754	1	1	2.8996e-08	0.272804
Ephx1	Th	3.10397e-06	0.27277	1	1	1.17151e-08	0.291747	1	1	1.20156e-06	0.29154	1	0.976	3.10397e-06	0.27277
Haspin	Th	2.39302e-06	0.272604	1	1	1.88888e-10	0.359626	1	1	5.47322e-14	0.373764	1	1	2.39302e-06	0.272604
Fyb	Th	2.92189e-11	0.301084	1	1	3.80616e-19	0.271823	1	1	3.0996e-17	0.452059	1	1	2.92189e-11	0.271823
Gna15	Th	1.62767e-07	0.269873	1	1	3.80548e-13	0.313639	1	1	6.29401e-12	0.341645	1	1	1.62767e-07	0.269873
Wdr12	Th	7.94054e-11	0.311142	1	1	3.87062e-15	0.268632	1	1	1.3945e-14	0.286772	1	1	7.94054e-11	0.268632
Cryl1	Th	8.70822e-07	0.431248	1	1	5.92691e-16	0.376604	1	1	1.24602e-12	0.267891	1	1	8.70822e-07	0.267891
Trp53inp2	Th	2.57024e-07	0.30924	1	1	1.21202e-08	0.296873	1	1	5.69527e-15	0.267779	1	1	2.57024e-07	0.267779
Mterf2	Th	6.00533e-06	0.274412	1	1	1.81788e-10	0.302795	1	0.984	1.3181e-14	0.266901	1	1	6.00533e-06	0.266901
Cd200	Th	5.12086e-10	0.383642	1	1	1.02146e-08	0.378966	1	1	7.8449e-09	0.266537	1	1	1.02146e-08	0.266537
Cbx8	Th	5.13633e-10	0.279212	1	1	1.59758e-14	0.395489	1	1	1.74093e-14	0.26651	1	1	5.13633e-10	0.26651
Gpank1	Th	7.39859e-11	0.266008	1	1	9.49381e-17	0.407807	1	1	2.37953e-16	0.308702	1	1	7.39859e-11	0.266008
Rilpl2	Th	1.05211e-11	0.370334	1	1	1.37868e-17	0.392358	1	1	9.43958e-15	0.265743	1	1	1.05211e-11	0.265743
Crip1	Th	6.60952e-09	0.268652	1	1	3.2416e-12	0.264501	1	1	3.0996e-17	0.326706	1	1	6.60952e-09	0.264501
Slc25a19	Th	5.18708e-11	0.349475	1	1	8.53815e-13	0.262839	1	1	3.71891e-17	0.419009	1	1	5.18708e-11	0.262839
Rnf157	Th	2.39423e-06	0.262367	1	1	1.68654e-10	0.390601	1	1	1.15248e-15	0.399031	1	1	2.39423e-06	0.262367
Ripor2	Th	4.03034e-07	0.26211	1	1	3.47232e-11	0.355772	1	1	5.10905e-16	0.264972	1	1	4.03034e-07	0.26211
Pde1b	Th	0.000155544	0.262065	1	1	5.48638e-09	0.33811	1	1	6.03888e-13	0.4551	1	1	0.000155544	0.262065
Madd	Th	4.19073e-10	0.260946	1	1	2.16703e-16	0.27167	1	1	3.95132e-17	0.281479	1	1	4.19073e-10	0.260946
Tesc	Th	1.8258e-07	0.260804	1	1	2.16672e-16	0.423923	1	1	3.0996e-17	0.561031	1	1	1.8258e-07	0.260804
Inf2	Th	3.11294e-08	0.260259	1	1	6.47634e-11	0.366834	1	1	9.68909e-16	0.374862	1	1	3.11294e-08	0.260259
Zbtb48	Th	1.02711e-08	0.259781	1	1	1.60244e-12	0.339645	1	1	3.62234e-15	0.297104	1	1	1.02711e-08	0.259781
Zfp574	Th	2.75694e-08	0.259564	1	1	7.16824e-16	0.334069	1	1	5.08759e-15	0.271042	1	1	2.75694e-08	0.259564
Cxcr3	Th	4.91922e-06	0.325001	1	1	3.57943e-14	1.23116	1	0.734	3.21667e-06	0.259086	1	1	4.91922e-06	0.259086
Chek1	Th	0.000624065	0.258636	1	1	1.5737e-11	0.30809	1	1	6.28463e-12	0.338434	1	1	0.000624065	0.258636
Pmepa1	Th	0.000227418	0.25862	1	1	3.44304e-10	0.290847	1	1	8.64826e-17	0.543363	1	1	0.000227418	0.25862
Timeless	Th	1.45041e-07	0.258247	1	1	3.73189e-17	0.425762	1	1	5.08759e-15	0.30653	1	1	1.45041e-07	0.258247
Il12rb2	Th	5.49555e-10	0.257569	1	1	5.06076e-12	0.676137	1	0.984	3.64129e-09	0.49464	1	1	3.64129e-09	0.257569
Fbxo45	Th	9.41915e-06	0.257508	1	1	8.45572e-15	0.318574	1	1	4.5449e-16	0.273918	1	1	9.41915e-06	0.257508
Zbp1	Th	1.05211e-11	0.297154	1	1	3.20208e-08	0.257052	1	1	8.926e-15	0.318256	1	1	3.20208e-08	0.257052
Nemp2	Th	2.36475e-09	0.26098	1	1	2.22084e-18	0.530725	1	1	2.1717e-14	0.256829	1	1	2.36475e-09	0.256829
S1pr4	Th	1.22625e-09	0.256691	1	1	3.55175e-17	0.352784	1	1	4.5449e-16	0.35612	1	1	1.22625e-09	0.256691
Ska2	Th	7.80658e-07	0.256248	1	1	1.09809e-11	0.292928	1	1	3.19153e-14	0.300067	1	1	7.80658e-07	0.256248
Mthfd2	Th	1.21074e-10	0.300669	1	1	5.01818e-17	0.304944	1	1	2.42481e-14	0.255522	1	1	1.21074e-10	0.255522
Ddit4	Th	1.29842e-10	0.32938	1	1	1.2353e-13	0.255282	1	1	2.11404e-16	0.321407	1	1	1.29842e-10	0.255282
Pdik1l	Th	1.23865e-08	0.264498	1	1	5.59512e-14	0.34428	1	1	1.78374e-12	0.255218	1	1	1.23865e-08	0.255218
Prkcq	Th	3.30728e-08	0.276837	1	1	2.50725e-14	0.254306	1	1	3.0996e-17	0.552905	1	1	3.30728e-08	0.254306
Recql4	Th	0.0012363	0.254026	1	1	3.19934e-11	0.365784	1	1	4.91126e-09	0.261029	1	1	0.0012363	0.254026
Slc52a2	Th	3.65714e-10	0.253582	1	1	1.30017e-12	0.264585	1	1	6.02535e-15	0.307755	1	1	3.65714e-10	0.253582
0610012G03Rik	Th	2.52853e-11	0.253269	1	1	6.34773e-13	0.269761	1	1	4.45996e-17	0.270266	1	1	2.52853e-11	0.253269
Hexb	Th	1.49229e-08	0.252793	1	1	8.07695e-15	0.262137	1	1	1.15248e-15	0.273018	1	1	1.49229e-08	0.252793
Zdhhc2	Th	1.31194e-11	0.624238	1	1	6.56992e-08	0.252398	1	1	4.28631e-16	0.484886	1	1	6.56992e-08	0.252398
Gcc1	Th	1.05239e-10	0.262828	1	1	5.3894e-16	0.290747	1	1	5.81578e-14	0.252146	1	1	1.05239e-10	0.252146
