# Supplementary material for: Distinct regulatory machineries underlying divergent chromatin landscapes distinguish innate lymphoid cells from T helper cells
Source: Front Immunol. 2023 Dec 1;14:1271879. doi: 10.3389/fimmu.2023.1271879 (PMC10722145; doi:10.3389/fimmu.2023.1271879)
Supplement: Supplementary file 4 [file Table_3.xlsx]

## Sheet: Sheet1
Table 3 Immune response-related geneset
GeneSymbol	Geneset	ILC_log2FC	ILC_p_val	ILC_pct.1	ILC_pct.2	Th_avg_log2FC	Th_p_val	Th_pct.1	Th_pct.2	min_log2FC	max_p_val
Samd3	Type1	1.62059	5.33062e-13	1	0.933	1.50709	1.21344e-26	1	0.738	1.50709	5.33062e-13
Ifng	Type1	1.37027	1.47861e-12	1	0.914	1.29533	5.17641e-27	1	0.991	1.29533	1.47861e-12
Klrc2	Type1	1.51353	7.2867e-12	1	0.867	1.09925	2.71826e-21	0.984	0.654	1.09925	7.2867e-12
Ms4a4c	Type1	1.16808	4.54029e-09	1	0.819	1.06798	1.4039e-26	1	0.963	1.06798	4.54029e-09
Tbx21	Type1	1.19107	5.43857e-13	1	0.962	1.05653	5.18215e-27	1	1	1.05653	5.43857e-13
Klrk1	Type1	1.14965	1.62732e-11	1	0.876	1.03624	6.10476e-22	1	0.869	1.03624	1.62732e-11
Tbkbp1	Type1	1.00444	6.913e-13	1	1	1.07057	5.18253e-27	1	1	1.00444	6.913e-13
Serpinb5	Type1	0.992769	1.64354e-10	1	1	1.23823	5.44288e-22	1	0.86	0.992769	1.64354e-10
Dapk2	Type1	1.06628	5.2093e-12	1	0.914	0.982273	8.59697e-24	0.984	0.972	0.982273	5.2093e-12
Adamts14	Type1	1.67056	5.67436e-13	1	0.686	0.964077	2.67415e-22	1	0.832	0.964077	5.67436e-13
Ccl5	Type1	0.994869	5.43986e-13	1	0.99	0.945538	5.18253e-27	1	1	0.945538	5.43986e-13
Cxcr1	Type1	1.01697	2.2351e-10	1	0.933	0.935948	1.23309e-21	1	0.935	0.935948	2.2351e-10
Baiap3	Type1	1.32201	5.98089e-12	1	0.857	0.922781	7.44387e-21	1	0.963	0.922781	5.98089e-12
Klrb1a	Type1	1.27975	4.94672e-12	1	0.762	0.918992	7.36844e-18	1	0.682	0.918992	4.94672e-12
Sulf2	Type1	1.16484	1.96226e-12	1	0.933	0.873719	8.47532e-26	1	1	0.873719	1.96226e-12
Klre1	Type1	1.44972	1.52585e-12	1	0.876	0.867821	4.74051e-15	1	0.729	0.867821	1.52585e-12
Ly6c2	Type1	0.859455	3.91018e-07	0.952	0.933	0.953618	3.28575e-26	1	0.981	0.859455	3.91018e-07
Kcnj8	Type1	1.1031	3.10291e-10	1	0.848	0.85787	1.83256e-20	1	0.897	0.85787	3.10291e-10
Klrc1	Type1	1.15537	1.28006e-10	1	0.943	0.84857	1.80669e-15	1	0.907	0.84857	1.28006e-10
Xcl1	Type1	0.969922	4.3987e-10	1	0.981	0.842234	7.16552e-18	1	0.944	0.842234	4.3987e-10
Klri1	Type1	1.39828	1.30719e-09	1	0.743	0.805193	7.69766e-18	1	0.692	0.805193	1.30719e-09
Il12rb2	Type1	1.18985	2.83856e-12	1	0.99	0.796094	1.0964e-26	1	1	0.796094	2.83856e-12
Ccr5	Type1	1.11875	5.98391e-13	1	1	0.788949	2.07645e-26	1	1	0.788949	5.98391e-13
Fgr	Type1	1.18614	1.08313e-10	1	0.867	0.77602	4.32675e-25	1	1	0.77602	1.08313e-10
Prf1	Type1	0.752862	2.724e-12	1	0.981	0.828873	5.56792e-26	1	0.991	0.752862	2.724e-12
Arl4d	Type1	0.901796	1.08326e-11	1	0.952	0.745145	1.19492e-21	1	1	0.745145	1.08326e-11
Mmp9	Type1	1.02647	9.0568e-09	1	0.79	0.715884	6.72861e-19	1	0.972	0.715884	9.0568e-09
Slamf7	Type1	0.804468	1.29939e-11	1	1	0.71313	1.64465e-24	1	1	0.71313	1.29939e-11
Nkg7	Type1	0.706152	2.99045e-12	1	0.99	0.743359	5.18253e-27	1	1	0.706152	2.99045e-12
Ms4a4b	Type1	1.71837	5.43986e-13	1	0.819	0.698836	5.76983e-27	1	1	0.698836	5.43986e-13
Ccl3	Type1	0.743702	1.23989e-11	1	1	0.69808	3.18566e-24	1	0.981	0.69808	1.23989e-11
Fasl	Type1	1.47544	2.22724e-11	1	0.752	0.692388	2.47792e-26	1	1	0.692388	2.22724e-11
Hopx	Type1	1.0013	1.10904e-12	1	0.971	0.687315	5.18253e-27	1	1	0.687315	1.10904e-12
B430306N03Rik	Type1	0.829548	7.37172e-08	1	0.962	0.675703	6.08029e-20	1	0.991	0.675703	7.37172e-08
Pglyrp1	Type1	1.04106	2.48086e-12	1	0.962	0.666938	9.63212e-23	1	1	0.666938	2.48086e-12
Gzmc	Type1	0.919921	5.18986e-10	1	0.962	0.66554	8.91264e-18	1	0.991	0.66554	5.18986e-10
Klrd1	Type1	1.3471	2.58266e-12	1	0.962	0.660433	4.60402e-13	1	0.963	0.660433	2.58266e-12
BC147527	Type1	0.798133	5.0502e-08	1	0.876	0.656167	4.23807e-21	1	1	0.656167	5.0502e-08
Klra7	Type1	0.98463	2.03277e-11	1	0.971	0.654442	6.81635e-19	1	0.953	0.654442	2.03277e-11
Ifi209	Type1	0.667227	1.16807e-12	1	1	0.650277	1.16976e-24	1	1	0.650277	1.16807e-12
C1qtnf6	Type1	0.877749	3.55438e-12	1	0.99	0.64951	1.25236e-24	1	1	0.64951	3.55438e-12
Tm6sf1	Type1	0.662975	6.44499e-11	1	1	0.639425	5.19635e-24	1	1	0.639425	6.44499e-11
Stk32c	Type1	1.12412	3.90604e-12	1	0.943	0.637538	2.1155e-23	1	1	0.637538	3.90604e-12
Ccdc136	Type1	0.876016	1.05093e-09	1	0.962	0.631998	7.98009e-16	1	0.907	0.631998	1.05093e-09
Mctp2	Type1	0.622293	1.03588e-11	1	1	0.676134	4.96707e-25	1	1	0.622293	1.03588e-11
Ccl4	Type1	0.856962	1.77106e-11	1	1	0.619886	8.31091e-25	1	0.991	0.619886	1.77106e-11
Xdh	Type1	0.616104	7.60959e-13	1	1	0.680267	5.9799e-27	1	1	0.616104	7.60959e-13
Cd244a	Type1	1.03545	6.38213e-09	1	0.8	0.61402	1.13736e-17	1	0.916	0.61402	6.38213e-09
Ncf1	Type1	0.729095	4.54019e-12	1	1	0.603889	2.9469e-23	1	1	0.603889	4.54019e-12
Cd7	Type1	0.757469	1.18211e-10	1	0.981	0.600913	3.69574e-13	1	1	0.600913	1.18211e-10
Acoxl	Type1	0.744107	7.46361e-07	1	0.838	0.597254	6.5648e-21	0.984	0.972	0.597254	7.46361e-07
Il18r1	Type1	0.610547	1.61095e-08	1	1	0.58665	5.56792e-26	1	1	0.58665	1.61095e-08
Itga1	Type1	0.841261	1.49868e-06	1	0.81	0.585589	7.12867e-17	1	0.879	0.585589	1.49868e-06
Serpina3f	Type1	0.582288	1.81858e-10	1	0.99	0.875468	2.55371e-24	1	0.981	0.582288	1.81858e-10
Oasl1	Type1	0.562936	4.80114e-10	1	0.981	0.645887	3.11784e-17	1	0.935	0.562936	4.80114e-10
Oasl2	Type1	0.555147	4.45726e-06	1	0.886	0.611074	2.52329e-17	1	0.963	0.555147	4.45726e-06
Gm12216	Type1	0.554147	4.54019e-12	1	1	0.670228	8.7767e-26	1	1	0.554147	4.54019e-12
Plac8	Type1	0.554094	8.2635e-08	1	1	0.652693	4.67162e-26	1	1	0.554094	8.2635e-08
2900026A02Rik	Type1	0.695838	4.80315e-10	1	0.99	0.547028	1.65754e-18	1	0.963	0.547028	4.80315e-10
Sytl2	Type1	0.767149	2.27672e-09	1	0.876	0.545352	2.46029e-18	1	1	0.545352	2.27672e-09
Cdc42ep1	Type1	0.636276	6.32649e-05	0.952	0.895	0.543708	9.34991e-18	1	0.907	0.543708	6.32649e-05
Aoah	Type1	1.12186	1.05596e-08	1	0.705	0.535975	2.36983e-15	1	0.897	0.535975	1.05596e-08
Prag1	Type1	0.533564	8.79652e-06	1	0.924	0.671498	7.22055e-21	1	1	0.533564	8.79652e-06
Atp8b4	Type1	0.582737	9.13184e-11	1	1	0.532615	1.1575e-21	1	1	0.532615	9.13184e-11
Gas7	Type1	0.617705	1.64994e-09	1	0.962	0.531896	1.28229e-20	1	0.972	0.531896	1.64994e-09
Cpne7	Type1	0.664604	5.33308e-08	1	0.914	0.526617	7.58482e-18	0.984	0.981	0.526617	5.33308e-08
Iigp1	Type1	0.525636	2.86202e-06	1	0.971	0.767662	7.24619e-25	1	1	0.525636	2.86202e-06
Rtp4	Type1	0.520102	6.64349e-08	1	0.962	0.545415	7.02539e-15	1	0.991	0.520102	6.64349e-08
Ifi203	Type1	0.517668	5.98865e-13	1	1	0.573132	2.94671e-23	1	1	0.517668	5.98865e-13
Ifit1	Type1	0.513058	1.46729e-05	1	0.933	0.613806	5.19969e-22	1	1	0.513058	1.46729e-05
Pvrig	Type1	0.955007	4.94662e-08	1	0.781	0.510595	1.9991e-18	1	0.972	0.510595	4.94662e-08
Tmem37	Type1	0.708041	7.13276e-08	1	0.914	0.50786	1.26031e-11	1	0.981	0.50786	7.13276e-08
Gzmb	Type1	0.605208	6.44457e-11	1	1	0.500292	2.91448e-20	1	1	0.500292	6.44457e-11
Tyrobp	Type1	0.775034	1.81858e-10	1	0.952	0.491972	1.26938e-18	1	0.991	0.491972	1.81858e-10
Cxcr3	Type1	0.927368	4.04507e-07	1	0.838	0.490859	3.83974e-14	1	1	0.490859	4.04507e-07
Mndal	Type1	0.481719	5.43986e-13	1	1	0.512594	4.54151e-24	1	1	0.481719	5.43986e-13
Il18rap	Type1	0.480722	3.04621e-11	1	1	0.594171	6.42305e-27	1	1	0.480722	3.04621e-11
Itgax	Type1	1.27135	2.01643e-09	1	0.771	0.479346	8.84507e-16	1	0.991	0.479346	2.01643e-09
Calhm6	Type1	0.473435	3.9727e-11	1	1	0.591819	5.27917e-21	1	0.963	0.473435	3.9727e-11
Tlr12	Type1	0.471969	5.04871e-06	1	0.971	0.463751	5.73191e-10	1	0.981	0.463751	5.04871e-06
Epsti1	Type1	0.485082	5.43986e-13	1	1	0.458437	7.95741e-27	1	1	0.458437	5.43986e-13
Usp18	Type1	0.457426	2.67112e-07	1	0.99	0.684799	1.64465e-24	1	1	0.457426	2.67112e-07
Cd160	Type1	0.461836	1.38283e-08	1	1	0.451088	5.64437e-19	1	0.981	0.451088	1.38283e-08
Irf8	Type1	0.558954	4.15348e-11	1	1	0.442792	1.45264e-18	1	1	0.442792	4.15348e-11
Itih5	Type1	0.450718	4.33535e-07	1	1	0.430013	1.13757e-17	1	1	0.430013	4.33535e-07
Lrrk1	Type1	0.429615	4.48239e-09	1	1	0.56839	1.17181e-22	1	0.991	0.429615	4.48239e-09
Btbd11	Type1	0.996103	3.29351e-10	1	0.829	0.429309	9.25667e-10	1	0.981	0.429309	9.25667e-10
Gsap	Type1	0.421496	3.13299e-12	1	1	0.408384	7.98165e-17	1	1	0.408384	3.13299e-12
P2rx7	Type1	0.5159	1.52144e-09	1	1	0.405328	2.76358e-25	1	1	0.405328	1.52144e-09
Irf7	Type1	0.401868	5.67571e-10	1	1	0.421104	2.1891e-18	1	1	0.401868	5.67571e-10
Fcgr3	Type1	0.622239	0.000387782	1	0.838	0.398268	3.36295e-06	1	0.963	0.398268	0.000387782
Gbp3	Type1	0.419878	6.13773e-09	1	1	0.398058	3.65221e-26	1	1	0.398058	6.13773e-09
Serpinb9	Type1	0.398021	5.90481e-11	1	1	0.451291	9.08869e-26	1	1	0.398021	5.90481e-11
Gimap7	Type1	0.50283	9.03681e-12	1	1	0.393932	6.53819e-25	1	1	0.393932	9.03681e-12
Sh3bp2	Type1	0.540312	7.57966e-10	1	1	0.392296	3.70947e-24	1	1	0.392296	7.57966e-10
Prr5	Type1	0.502147	6.0951e-07	1	0.971	0.389431	1.71353e-11	1	0.981	0.389431	6.0951e-07
Sidt1	Type1	0.463905	1.8831e-06	1	0.981	0.388812	1.8523e-12	1	1	0.388812	1.8831e-06
Ipcef1	Type1	0.773905	2.37154e-09	1	0.933	0.380606	1.02111e-12	1	1	0.380606	2.37154e-09
Dock9	Type1	0.379038	1.34678e-09	1	1	0.382547	2.94671e-23	1	1	0.379038	1.34678e-09
1700025G04Rik	Type1	0.50872	1.13355e-10	1	1	0.37715	4.69159e-17	1	0.991	0.37715	1.13355e-10
Cd200r4	Type1	0.371816	1.63294e-07	1	1	0.384412	8.54107e-18	1	0.991	0.371816	1.63294e-07
Ccr2	Type1	0.431804	5.14353e-07	1	0.99	0.369125	4.19297e-17	1	1	0.369125	5.14353e-07
Ikzf2	Type1	0.36347	3.96955e-08	1	1	0.402812	6.98405e-18	1	1	0.36347	3.96955e-08
Gbp5	Type1	0.363392	8.38193e-09	1	1	0.460782	2.11536e-23	1	1	0.363392	8.38193e-09
Zfp945	Type1	0.360737	6.73292e-11	1	1	0.385028	3.46105e-15	1	1	0.360737	6.73292e-11
Cd226	Type1	0.366812	1.3464e-12	1	1	0.356674	7.08133e-20	1	1	0.356674	1.3464e-12
Gpr18	Type1	0.649979	3.13299e-12	1	1	0.353193	5.19635e-24	1	1	0.353193	3.13299e-12
Serpinb6b	Type1	0.352979	2.438e-11	1	1	0.401138	5.6999e-23	1	1	0.352979	2.438e-11
Gpr160	Type1	0.96123	7.02791e-11	1	0.895	0.352745	2.25319e-17	1	1	0.352745	7.02791e-11
Gbp7	Type1	0.350252	2.44994e-10	1	1	0.501654	7.40936e-27	1	1	0.350252	2.44994e-10
Sell	Type1	0.451326	0.000587422	1	0.99	0.347414	4.19297e-17	1	1	0.347414	0.000587422
Xaf1	Type1	0.347016	2.94677e-08	1	0.99	0.374806	2.45308e-17	1	1	0.347016	2.94677e-08
Ifit2	Type1	0.554387	4.79606e-07	1	1	0.343406	1.11424e-16	1	1	0.343406	4.79606e-07
Tmem159	Type1	0.341484	1.18634e-08	1	1	0.667671	7.7758e-24	1	1	0.341484	1.18634e-08
Sytl3	Type1	0.340112	2.34812e-10	1	1	0.470064	1.86727e-26	1	1	0.340112	2.34812e-10
Napsa	Type1	0.443501	3.13735e-09	1	0.99	0.336215	4.27175e-15	1	1	0.336215	3.13735e-09
Zbp1	Type1	0.333299	9.95887e-11	1	1	0.34212	1.09648e-26	1	1	0.333299	9.95887e-11
Clec2i	Type1	0.333019	6.42868e-10	1	1	0.351266	5.7286e-13	1	1	0.333019	6.42868e-10
Lyst	Type1	0.401423	2.05734e-12	1	1	0.332953	2.39654e-22	1	1	0.332953	2.05734e-12
Dnajc15	Type1	0.35194	9.6591e-13	1	1	0.328119	8.31091e-25	1	1	0.328119	9.6591e-13
Gbp9	Type1	0.327864	1.33098e-08	1	1	0.396457	3.14847e-23	1	1	0.327864	1.33098e-08
Serpina3g	Type1	0.327844	1.86362e-11	1	1	0.483462	2.11641e-21	1	1	0.327844	1.86362e-11
Plek	Type1	0.558023	1.4609e-09	1	1	0.327581	5.33585e-14	1	1	0.327581	1.4609e-09
Vav3	Type1	0.399396	1.0859e-10	1	1	0.326687	1.98693e-21	1	1	0.326687	1.0859e-10
Spin2c	Type1	0.607353	1.14059e-07	1	0.99	0.326276	1.54852e-09	1	1	0.326276	1.14059e-07
Txk	Type1	0.384569	5.53257e-08	1	1	0.32284	4.74102e-07	1	1	0.32284	4.74102e-07
Dhx58	Type1	0.339387	4.74532e-06	1	0.99	0.315394	1.93237e-15	1	1	0.315394	4.74532e-06
Ifitm3	Type1	0.312782	0.00021682	1	1	0.450714	1.52094e-22	1	1	0.312782	0.00021682
Soat2	Type1	0.351946	7.683e-08	1	1	0.310709	6.78484e-13	1	1	0.310709	7.683e-08
Qpct	Type1	0.347758	1.60009e-06	1	0.99	0.309901	1.02131e-14	1	1	0.309901	1.60009e-06
Parp12	Type1	0.309642	1.38246e-05	1	1	0.423543	5.8003e-21	1	1	0.309642	1.38246e-05
Samd9l	Type1	0.308009	3.04621e-11	1	1	0.37091	5.06223e-20	1	1	0.308009	3.04621e-11
Trim12a	Type1	0.302472	1.29948e-11	1	1	0.357237	6.77936e-18	1	1	0.302472	1.29948e-11
Isg15	Type1	0.302174	2.71589e-05	1	1	0.514354	1.19499e-21	1	1	0.302174	2.71589e-05
Apol7e	Type1	0.387953	5.54488e-06	1	1	0.301597	8.80289e-08	1	1	0.301597	5.54488e-06
Bcl2l11	Type1	0.301231	6.56176e-12	1	1	0.309088	1.56839e-23	1	1	0.301231	6.56176e-12
Rgs3	Type1	0.404275	5.21424e-12	1	1	0.300817	7.65919e-23	1	1	0.300817	5.21424e-12
Abcb1a	Type1	0.296036	0.000118541	1	1	0.341129	6.52744e-14	1	1	0.296036	0.000118541
Sema4a	Type1	0.294084	0.00405602	1	1	0.2937	5.0016e-15	1	1	0.2937	0.00405602
Cdh1	Type1	1.06047	5.13445e-08	0.952	0.743	0.29347	6.21665e-10	1	0.981	0.29347	5.13445e-08
Tmem2	Type1	0.446807	1.19173e-09	1	1	0.293385	2.4995e-13	1	1	0.293385	1.19173e-09
Hip1	Type1	0.349346	7.17498e-09	1	0.99	0.293104	1.49592e-18	1	1	0.293104	7.17498e-09
AA467197	Type1	0.528052	1.05692e-08	1	0.99	0.292821	1.74545e-10	1	0.991	0.292821	1.05692e-08
Tmem106a	Type1	0.291451	4.43574e-08	1	1	0.40337	7.173e-23	1	1	0.291451	4.43574e-08
Nlrc5	Type1	0.290084	6.44499e-11	1	1	0.299466	2.15122e-26	1	1	0.290084	6.44499e-11
Tmem131l	Type1	0.342568	2.15613e-12	1	1	0.288558	1.31479e-21	1	1	0.288558	2.15613e-12
Hba-a2	Type1	0.613008	0.00882222	0.81	0.648	0.284512	4.22516e-18	1	0.991	0.284512	0.00882222
Trim34a	Type1	0.284231	9.93371e-09	1	1	0.359686	1.23945e-17	1	1	0.284231	9.93371e-09
Lysmd2	Type1	0.280376	5.54559e-06	1	1	0.472926	3.77089e-25	1	1	0.280376	5.54559e-06
Naprt	Type1	0.278572	7.10038e-06	1	1	0.318226	1.01717e-15	1	1	0.278572	7.10038e-06
Gbp4	Type1	0.277061	1.86274e-09	1	1	0.374997	1.88796e-25	1	1	0.277061	1.86274e-09
Ifih1	Type1	0.276148	2.83851e-08	1	1	0.337148	1.25408e-18	1	1	0.276148	2.83851e-08
Zdhhc15	Type1	0.482819	2.44244e-08	1	0.981	0.27482	3.19238e-21	1	1	0.27482	2.44244e-08
Dcun1d3	Type1	0.270622	1.789e-09	1	1	0.301967	1.75021e-21	1	1	0.270622	1.789e-09
Dennd4a	Type1	0.270592	1.52144e-09	1	1	0.300232	9.82979e-24	1	1	0.270592	1.52144e-09
H2-T24	Type1	0.267409	5.73927e-08	1	1	0.340921	2.1891e-18	1	1	0.267409	5.73927e-08
Gdf11	Type1	0.489238	3.9108e-07	1	1	0.267126	2.8463e-18	1	1	0.267126	3.9108e-07
Adora2a	Type1	0.266218	0.00136925	1	1	0.428376	1.08375e-16	1	1	0.266218	0.00136925
Lag3	Type1	0.562706	9.40634e-09	1	0.99	0.265595	6.43191e-16	1	1	0.265595	9.40634e-09
Fes	Type1	0.265172	2.83851e-08	1	1	0.430562	1.01885e-21	1	0.991	0.265172	2.83851e-08
Irgm2	Type1	0.314802	2.78347e-09	1	1	0.264331	6.57404e-21	1	1	0.264331	2.78347e-09
Rnf43	Type1	0.546786	1.81586e-07	1	0.981	0.263501	2.23381e-09	1	1	0.263501	1.81586e-07
Entpd1	Type1	0.605652	2.96503e-07	1	0.971	0.260567	2.23802e-12	1	0.991	0.260567	2.96503e-07
Prdm1	Type1	0.260153	9.56016e-05	1	1	0.449183	1.17058e-17	1	1	0.260153	9.56016e-05
Peak1	Type1	0.258153	2.7242e-12	1	1	0.33904	1.76134e-25	1	1	0.258153	2.7242e-12
Tnfsf10	Type1	0.252285	6.47415e-06	1	1	0.335013	1.04486e-15	1	1	0.252285	6.47415e-06
Slfn8	Type1	0.251642	8.38193e-09	1	1	0.339736	7.08133e-20	1	1	0.251642	8.38193e-09
Il5	Type2	2.358	3.64625e-22	1	0.774	2.37799	1.8237e-23	1	0.613	2.358	3.64625e-22
Il13	Type2	1.77088	3.64625e-22	1	0.984	1.75802	5.99461e-24	1	0.933	1.75802	3.64625e-22
Tph1	Type2	1.67376	9.82091e-22	1	0.871	4.69158	1.07252e-19	0.814	0.034	1.67376	1.07252e-19
Il4	Type2	1.89853	3.87805e-22	1	0.903	1.633	2.93853e-24	1	0.966	1.633	3.87805e-22
Hs3st1	Type2	1.51752	3.69158e-22	1	0.952	3.01573	2.04186e-23	1	0.252	1.51752	3.69158e-22
Il17rb	Type2	1.98949	3.69368e-22	1	0.855	1.47837	1.73301e-23	1	0.983	1.47837	3.69368e-22
Pparg	Type2	1.69244	3.69368e-22	1	0.919	1.42301	2.73544e-24	1	0.966	1.42301	3.69368e-22
Il9r	Type2	2.7275	3.86103e-22	1	0.403	1.41873	1.2619e-23	1	0.941	1.41873	3.86103e-22
Bmp7	Type2	1.28513	4.91635e-22	1	0.968	1.19858	4.67513e-24	1	0.933	1.19858	4.91635e-22
Slc7a8	Type2	1.30841	6.23427e-22	1	0.952	1.17772	3.50334e-21	1	0.983	1.17772	3.50334e-21
Il6	Type2	1.17907	1.00154e-19	1	0.919	1.14567	2.84269e-19	0.98	0.882	1.14567	2.84269e-19
Nxpe4	Type2	1.63837	1.52831e-21	1	0.726	1.13753	9.33637e-19	1	0.807	1.13753	9.33637e-19
Mras	Type2	1.03046	6.67858e-18	1	0.984	1.6167	9.46437e-21	0.98	0.244	1.03046	6.67858e-18
Eepd1	Type2	0.981737	4.92646e-21	1	1	1.12611	7.74654e-19	1	0.832	0.981737	7.74654e-19
Lgals7	Type2	1.98969	3.82233e-22	1	0.742	0.96904	4.67483e-24	1	1	0.96904	3.82233e-22
Fbxl21	Type2	0.963678	2.44927e-21	1	1	1.22459	6.02696e-18	0.959	0.479	0.963678	6.02696e-18
Ptpn13	Type2	1.50079	3.69893e-22	1	0.935	0.955568	2.83389e-23	1	0.992	0.955568	3.69893e-22
Akr1c12	Type2	0.931806	4.90941e-22	1	1	1.2989	8.63848e-23	1	0.891	0.931806	4.90941e-22
Ptgir	Type2	1.34833	4.05942e-22	1	1	0.929564	5.39096e-24	1	1	0.929564	4.05942e-22
Chdh	Type2	1.13679	1.10041e-21	1	0.903	0.923522	4.76539e-22	1	0.975	0.923522	1.10041e-21
Ccr8	Type2	1.00993	3.69683e-22	1	1	0.890182	3.1477e-23	1	1	0.890182	3.69683e-22
Nmur1	Type2	0.961402	6.9109e-20	1	0.935	0.796059	6.89717e-19	1	0.992	0.796059	6.89717e-19
Akr1c18	Type2	0.79289	6.52574e-18	1	0.806	0.960036	1.91007e-18	1	0.95	0.79289	6.52574e-18
Calca	Type2	1.42963	4.26546e-22	1	0.903	0.791717	5.92794e-14	1	1	0.791717	5.92794e-14
Il1rl1	Type2	1.85487	2.4466e-21	1	0.758	0.791312	1.22753e-15	1	0.992	0.791312	1.22753e-15
Ar	Type2	0.847116	3.69946e-22	1	1	0.784211	3.91143e-24	1	1	0.784211	3.69946e-22
Klrg1	Type2	1.07612	8.2989e-22	1	1	0.777302	1.34204e-14	1	0.966	0.777302	1.34204e-14
Gata3	Type2	0.697748	3.69946e-22	1	1	0.76398	2.63917e-24	1	1	0.697748	3.69946e-22
Ccr4	Type2	1.20852	3.67746e-22	1	1	0.6775	5.99773e-24	1	1	0.6775	3.67746e-22
Jcad	Type2	0.698613	6.3824e-20	1	1	0.670239	2.29916e-20	0.98	1	0.670239	6.3824e-20
Rnf128	Type2	0.665798	3.69946e-22	1	1	1.09398	9.25622e-23	1	0.966	0.665798	3.69946e-22
Penk	Type2	1.38417	1.02589e-20	1	0.871	0.662283	4.2646e-20	1	0.992	0.662283	4.2646e-20
Pcsk1	Type2	1.03035	2.9248e-21	1	0.887	0.659579	6.53111e-12	1	0.924	0.659579	6.53111e-12
Epas1	Type2	0.643119	1.26936e-21	1	1	0.995789	2.63917e-24	1	1	0.643119	1.26936e-21
Areg	Type2	0.850294	1.75821e-21	1	0.968	0.615939	3.74205e-16	1	1	0.615939	3.74205e-16
Ebi3	Type2	0.620546	4.95475e-18	1	1	0.602219	8.87814e-21	1	1	0.602219	4.95475e-18
Rab11fip5	Type2	0.878199	3.05368e-19	1	0.935	0.601931	5.6502e-15	0.98	0.975	0.601931	5.6502e-15
Rasgrp4	Type2	0.596415	2.25136e-20	1	1	0.63305	1.91158e-18	1	0.992	0.596415	1.91158e-18
Cyp11a1	Type2	0.606792	1.43045e-17	1	1	0.59347	2.09899e-15	1	0.983	0.59347	2.09899e-15
Specc1	Type2	0.644656	6.50721e-21	1	1	0.550379	3.56582e-14	1	1	0.550379	3.56582e-14
Fam213a	Type2	0.583587	4.66035e-20	1	1	0.54759	7.01629e-23	1	1	0.54759	4.66035e-20
Stc2	Type2	0.542525	1.48695e-13	1	1	0.858533	5.52598e-20	1	0.933	0.542525	1.48695e-13
D630039A03Rik	Type2	0.534738	8.19438e-12	1	1	0.549541	1.04883e-21	1	1	0.534738	8.19438e-12
Mboat1	Type2	0.68266	1.7916e-20	1	1	0.508265	4.31064e-23	1	1	0.508265	1.7916e-20
H2-Oa	Type2	0.499965	5.02946e-17	1	1	0.602627	4.00357e-19	1	1	0.499965	5.02946e-17
Kcnq5	Type2	0.750598	7.64217e-20	1	1	0.495468	2.93094e-16	1	1	0.495468	2.93094e-16
Akr1c13	Type2	0.490928	1.46171e-21	1	1	0.593447	5.97071e-21	1	1	0.490928	5.97071e-21
Hlf	Type2	0.903673	4.06921e-22	1	0.968	0.476962	4.34265e-17	1	1	0.476962	4.34265e-17
Adora2b	Type2	0.452602	2.65272e-10	1	1	0.482214	1.62981e-12	1	1	0.452602	2.65272e-10
Rab4a	Type2	0.565119	2.56654e-21	1	1	0.448257	7.7481e-19	1	0.992	0.448257	7.7481e-19
Ifngr2	Type2	0.449106	6.69516e-13	1	1	0.441423	1.41966e-14	1	1	0.441423	6.69516e-13
Plaur	Type2	0.604107	2.72566e-15	1	0.984	0.429644	2.30502e-14	1	1	0.429644	2.30502e-14
Nucb2	Type2	0.53844	8.32311e-16	1	1	0.414979	4.93914e-13	1	0.992	0.414979	4.93914e-13
Hba-a1	Type2	0.866036	1.75212e-09	0.984	0.726	0.406932	1.53614e-10	1	1	0.406932	1.75212e-09
Dusp10	Type2	0.534757	5.93235e-21	1	1	0.383998	1.10063e-22	1	1	0.383998	5.93235e-21
Pdlim1	Type2	0.659117	1.13227e-20	1	1	0.381351	2.15394e-20	1	1	0.381351	2.15394e-20
Myo6	Type2	0.376723	9.75702e-14	1	1	0.693135	1.91022e-22	1	1	0.376723	9.75702e-14
Nck2	Type2	0.632431	1.36078e-20	1	1	0.376399	3.74652e-20	1	1	0.376399	3.74652e-20
Gzma	Type2	0.613348	2.95283e-07	0.984	0.968	0.368654	5.3134e-07	1	0.992	0.368654	5.3134e-07
Lif	Type2	0.368346	1.61562e-18	1	1	0.445402	1.57678e-13	1	1	0.368346	1.57678e-13
Lilrb4a	Type2	0.366206	1.26865e-12	1	1	0.378582	5.0203e-10	1	1	0.366206	5.0203e-10
Dctd	Type2	0.440777	4.11365e-14	1	1	0.342036	1.14082e-14	1	1	0.342036	4.11365e-14
Lilr4b	Type2	0.385883	3.61962e-12	1	1	0.340946	3.85154e-09	1	1	0.340946	3.85154e-09
Kif23	Type2	0.537093	5.42526e-19	1	1	0.33713	7.84303e-18	1	1	0.33713	7.84303e-18
Actr8	Type2	0.525716	8.37865e-20	1	1	0.336517	5.60894e-18	1	1	0.336517	5.60894e-18
Tgm2	Type2	0.387303	4.83911e-10	1	1	0.336057	2.92432e-06	1	1	0.336057	2.92432e-06
Kcnn4	Type2	0.73902	4.48998e-21	1	1	0.329985	1.43747e-17	1	1	0.329985	1.43747e-17
Smo	Type2	0.339079	1.79069e-09	1	1	0.322675	1.81408e-14	1	1	0.322675	1.79069e-09
Inpp4b	Type2	0.609725	1.03269e-20	1	1	0.32103	8.24868e-19	1	1	0.32103	8.24868e-19
Jdp2	Type2	0.320113	1.43407e-17	1	1	0.325228	8.75225e-12	1	1	0.320113	8.75225e-12
Calcrl	Type2	0.317468	2.10211e-14	1	1	0.48953	8.63901e-23	1	1	0.317468	2.10211e-14
Ankrd13b	Type2	0.484517	5.62694e-18	1	1	0.314362	7.15874e-18	1	1	0.314362	7.15874e-18
Cd24a	Type2	0.39668	8.44183e-10	1	0.968	0.313019	5.91229e-06	1	1	0.313019	5.91229e-06
AB124611	Type2	0.68308	6.04984e-16	1	1	0.308958	1.75104e-13	1	1	0.308958	1.75104e-13
Tiam1	Type2	0.315741	4.54302e-09	1	1	0.303477	2.44799e-18	1	1	0.303477	4.54302e-09
Dyrk3	Type2	0.331198	1.46599e-11	1	1	0.303423	5.36908e-12	1	1	0.303423	1.46599e-11
Pla2g12a	Type2	0.30162	4.62875e-17	1	1	0.320643	2.1254e-21	1	1	0.30162	4.62875e-17
Ets2	Type2	0.493587	9.86198e-21	1	1	0.30049	7.27755e-19	1	1	0.30049	7.27755e-19
Paxbp1	Type2	0.405235	4.69511e-22	1	1	0.294414	2.33685e-19	1	1	0.294414	2.33685e-19
Klk8	Type2	0.450576	4.44229e-17	1	1	0.294267	4.00845e-21	1	1	0.294267	4.44229e-17
Mapk11	Type2	0.559008	1.01625e-14	1	1	0.292008	1.45813e-16	1	1	0.292008	1.01625e-14
Kcnk5	Type2	0.291009	1.23967e-15	1	1	0.444547	1.10063e-22	1	1	0.291009	1.23967e-15
Dglucy	Type2	0.351867	6.27492e-12	1	1	0.287212	3.01197e-19	1	1	0.287212	6.27492e-12
Tnfrsf10b	Type2	0.432798	1.61713e-18	1	1	0.286321	3.017e-16	1	1	0.286321	3.017e-16
Gfi1	Type2	0.389238	7.00615e-17	1	1	0.280727	2.25764e-16	1	1	0.280727	2.25764e-16
Nrros	Type2	0.351571	1.29971e-20	1	1	0.278431	7.52051e-23	1	1	0.278431	1.29971e-20
Il10ra	Type2	0.557425	2.3543e-14	1	1	0.277308	6.24037e-09	1	1	0.277308	6.24037e-09
Focad	Type2	0.27697	1.01135e-16	1	1	0.305015	7.99452e-19	1	1	0.27697	1.01135e-16
Zrsr1	Type2	0.358765	1.61713e-18	1	1	0.275849	3.53472e-17	1	1	0.275849	3.53472e-17
Nme4	Type2	0.274084	5.42358e-08	1	1	0.293399	4.39224e-10	1	0.992	0.274084	5.42358e-08
Pdcd1lg2	Type2	0.357565	5.08563e-15	1	1	0.27093	4.09577e-12	1	1	0.27093	4.09577e-12
Abhd14a	Type2	0.287499	9.75702e-14	1	1	0.263559	9.64419e-19	1	1	0.263559	9.75702e-14
Scarb1	Type2	0.416647	7.17152e-11	1	1	0.263518	8.23588e-13	1	1	0.263518	7.17152e-11
Cd200r1	Type2	0.328284	9.74295e-17	1	1	0.263085	4.45646e-13	1	1	0.263085	4.45646e-13
Tespa1	Type2	0.262576	4.7499e-18	1	1	0.291733	1.26714e-12	1	1	0.262576	1.26714e-12
C1qtnf12	Type2	0.292725	1.36968e-11	1	1	0.255503	4.66079e-11	1	1	0.255503	4.66079e-11
Rad50	Type2	0.291157	1.53231e-21	1	1	0.25213	1.72302e-22	1	1	0.25213	1.53231e-21
Glb1	Type2	0.310505	1.68332e-21	1	1	0.250994	8.04116e-21	1	1	0.250994	8.04116e-21
Il17f	Type3	1.91139	1.88099e-19	1	0.906	1.83771	1.9305e-26	1	1	1.83771	1.88099e-19
Il17re	Type3	3.34252	1.1752e-19	1	0.259	1.73408	2.39355e-26	1	0.818	1.73408	1.1752e-19
Myof	Type3	1.47844	8.59529e-19	1	0.776	1.54209	9.5702e-26	1	0.773	1.47844	8.59529e-19
Lingo4	Type3	2.117	1.17374e-19	1	0.694	1.46501	2.57171e-26	1	0.718	1.46501	1.17374e-19
Prr29	Type3	1.42545	1.18183e-19	1	0.965	1.66146	2.30717e-26	1	0.909	1.42545	1.18183e-19
Cryaa	Type3	1.26968	1.41863e-19	1	0.918	1.30673	1.90867e-21	0.983	0.7	1.26968	1.41863e-19
Ccr6	Type3	2.72422	8.53922e-19	1	0.424	1.25661	4.21976e-26	1	0.991	1.25661	8.53922e-19
Tdrd9	Type3	1.8759	5.54906e-19	1	0.765	1.23363	6.88727e-20	0.983	0.691	1.23363	5.54906e-19
Il1r1	Type3	2.10971	1.18153e-19	1	0.659	1.23305	6.48607e-26	1	0.964	1.23305	1.18153e-19
Rorc	Type3	1.12038	1.18212e-19	1	1	1.31792	1.93203e-26	1	1	1.12038	1.18212e-19
Xkrx	Type3	1.9338	1.16949e-19	1	0.718	1.10631	6.54294e-24	1	0.927	1.10631	1.16949e-19
Chst1	Type3	1.67296	8.05694e-18	1	0.647	1.06946	2.12663e-19	0.983	0.691	1.06946	8.05694e-18
Il17a	Type3	1.04648	7.43155e-13	1	0.941	1.15265	2.83645e-23	1	0.991	1.04648	7.43155e-13
Kcnk1	Type3	1.17129	3.86913e-19	1	0.941	1.03828	1.22777e-19	1	0.7	1.03828	3.86913e-19
Ackr3	Type3	1.77289	2.48438e-18	1	0.635	1.02555	1.99754e-21	1	0.727	1.02555	2.48438e-18
Aqp3	Type3	1.01515	1.17476e-19	1	1	1.06749	2.15102e-26	1	1	1.01515	1.17476e-19
Fam167a	Type3	1.78843	3.41583e-19	1	0.624	1.00075	3.06739e-17	0.983	0.718	1.00075	3.06739e-17
Cxcr5	Type3	1.67488	2.49303e-18	1	0.859	0.994116	6.60895e-22	1	0.973	0.994116	2.49303e-18
Rbpms2	Type3	1.75868	7.44298e-19	1	0.694	0.984684	1.53167e-18	1	0.727	0.984684	1.53167e-18
S1pr3	Type3	1.33276	5.90512e-19	1	0.765	0.975113	1.68424e-21	1	0.8	0.975113	5.90512e-19
Crispld2	Type3	0.959607	6.17808e-15	1	0.906	1.38852	4.63704e-24	1	0.945	0.959607	6.17808e-15
Upp1	Type3	1.10087	1.23966e-19	1	1	0.950609	2.48532e-22	1	0.982	0.950609	1.23966e-19
Il23r	Type3	2.25071	1.16789e-19	1	0.576	0.936047	5.72351e-20	1	0.973	0.936047	1.16789e-19
Serinc2	Type3	1.373	2.29495e-19	1	0.859	0.924613	1.85878e-19	1	0.845	0.924613	2.29495e-19
Tns4	Type3	1.26811	1.81797e-19	1	0.976	0.922345	5.83213e-13	1	0.664	0.922345	5.83213e-13
Plekhg1	Type3	1.1226	1.18316e-19	1	0.929	0.904539	4.18427e-22	1	0.745	0.904539	1.18316e-19
Capn3	Type3	1.05502	2.867e-18	1	0.941	0.89347	1.87336e-20	1	0.855	0.89347	2.867e-18
Mpzl1	Type3	0.920018	5.92881e-15	1	0.965	0.846081	5.32797e-25	1	0.991	0.846081	5.92881e-15
Ablim3	Type3	2.78554	1.17652e-19	1	0.306	0.843841	2.12133e-19	1	0.918	0.843841	2.12133e-19
Serpinb1a	Type3	0.83116	1.80927e-18	1	1	0.920669	2.88869e-24	1	1	0.83116	1.80927e-18
Tifa	Type3	1.26724	6.48139e-18	1	0.859	0.815113	2.87505e-16	1	0.745	0.815113	2.87505e-16
Ptges	Type3	1.16356	1.34006e-11	1	0.882	0.803072	9.80379e-19	1	0.864	0.803072	1.34006e-11
Blk	Type3	2.01573	1.35299e-18	1	0.659	0.802992	2.01149e-14	0.983	0.909	0.802992	2.01149e-14
Cyp2j6	Type3	1.59659	1.27354e-17	1	0.576	0.797739	6.49163e-15	0.983	0.691	0.797739	6.49163e-15
Il22	Type3	1.79927	1.15482e-19	1	0.8	0.760919	4.68239e-15	1	0.982	0.760919	4.68239e-15
Gcnt2	Type3	0.744384	1.03681e-18	1	0.988	1.07679	7.74209e-26	1	0.991	0.744384	1.03681e-18
Ang	Type3	1.26724	2.17612e-18	1	0.741	0.744188	2.51452e-24	1	0.973	0.744188	2.17612e-18
Sestd1	Type3	0.906503	1.18375e-19	1	1	0.739592	3.0935e-24	1	1	0.739592	1.18375e-19
Sdc1	Type3	1.27582	1.18183e-19	1	0.941	0.738251	1.44078e-19	1	0.973	0.738251	1.44078e-19
Cpe	Type3	1.42094	4.73366e-18	1	0.718	0.710719	1.31864e-17	1	0.927	0.710719	1.31864e-17
Nr1d1	Type3	0.709837	1.18316e-19	1	1	0.871181	7.40908e-25	1	1	0.709837	1.18316e-19
Emp1	Type3	0.775107	2.86899e-18	1	0.988	0.665152	2.07564e-25	1	1	0.665152	2.86899e-18
Igf1r	Type3	0.640562	9.01543e-19	1	1	0.651649	3.54677e-24	1	1	0.640562	9.01543e-19
Spsb1	Type3	0.985408	1.80885e-18	1	1	0.634122	1.7871e-24	1	1	0.634122	1.80885e-18
Rnase4	Type3	0.763276	1.30814e-18	1	0.988	0.625664	1.51309e-25	1	1	0.625664	1.30814e-18
Mmp23	Type3	1.28805	7.99284e-17	1	0.776	0.616822	1.43693e-14	1	0.882	0.616822	1.43693e-14
Acpp	Type3	0.906021	1.06804e-15	1	0.976	0.601853	1.48586e-19	1	0.991	0.601853	1.06804e-15
Cd163l1	Type3	1.52923	1.75711e-17	1	0.659	0.601811	7.83471e-11	0.983	0.736	0.601811	7.83471e-11
Rasl11b	Type3	0.935151	2.00389e-16	1	0.882	0.593957	7.77089e-22	1	0.991	0.593957	2.00389e-16
Stx1a	Type3	0.980778	1.18088e-18	1	1	0.582723	4.6358e-25	1	1	0.582723	1.18088e-18
Olfr60	Type3	1.27398	3.75008e-17	1	0.706	0.573708	2.47765e-14	1	0.945	0.573708	2.47765e-14
Card10	Type3	1.03183	2.71096e-16	1	0.824	0.572344	2.60947e-14	1	0.855	0.572344	2.60947e-14
Fam20a	Type3	1.16347	5.95635e-18	1	0.847	0.567748	5.06197e-17	1	0.982	0.567748	5.06197e-17
Rab13	Type3	0.899061	5.37158e-17	1	0.988	0.563801	9.98028e-14	0.966	0.964	0.563801	9.98028e-14
Nt5e	Type3	0.5542	3.05592e-15	1	1	0.669904	1.31452e-25	1	1	0.5542	3.05592e-15
Hmgn3	Type3	0.911532	1.4353e-15	1	0.988	0.547821	1.5794e-19	1	1	0.547821	1.4353e-15
M1ap	Type3	0.905205	4.91497e-17	1	0.976	0.534498	1.3505e-13	1	0.982	0.534498	1.3505e-13
Stom	Type3	0.926271	7.48799e-18	1	1	0.531539	2.43545e-16	1	1	0.531539	2.43545e-16
Igfbp7	Type3	0.888079	2.00801e-15	1	0.953	0.523366	6.9352e-16	1	0.991	0.523366	2.00801e-15
Timp1	Type3	0.515701	6.52582e-09	1	0.976	0.564032	7.52093e-17	1	0.982	0.515701	6.52582e-09
Cryba4	Type3	1.2282	2.06947e-17	1	0.847	0.513947	1.38915e-11	1	0.909	0.513947	1.38915e-11
Cdc42ep2	Type3	1.05393	6.13286e-16	1	0.788	0.512415	5.68416e-12	1	0.964	0.512415	5.68416e-12
Ust	Type3	0.829017	8.2133e-14	1	0.918	0.511192	1.38138e-18	1	1	0.511192	8.2133e-14
Prickle1	Type3	0.717541	1.43586e-15	1	0.976	0.507516	2.63834e-21	1	1	0.507516	1.43586e-15
Dnajc6	Type3	1.40176	8.27654e-16	1	0.624	0.497352	4.83112e-21	1	0.991	0.497352	8.27654e-16
Mgst3	Type3	0.509292	1.07738e-09	1	0.929	0.481011	9.25616e-23	1	0.991	0.481011	1.07738e-09
Rasl11a	Type3	0.962154	2.0763e-18	1	0.953	0.470677	2.90637e-15	1	0.991	0.470677	2.90637e-15
Gstm5	Type3	0.95188	1.18649e-16	1	0.976	0.460917	1.33167e-15	1	1	0.460917	1.33167e-15
Tubb2b	Type3	0.568411	1.75029e-12	1	0.988	0.452528	2.38061e-11	1	0.973	0.452528	2.38061e-11
St3gal3	Type3	0.538917	5.38796e-19	1	1	0.451743	1.63162e-23	1	1	0.451743	5.38796e-19
Hbegf	Type3	0.525397	1.64938e-18	1	1	0.444154	1.65522e-12	1	1	0.444154	1.65522e-12
Slc15a3	Type3	0.707636	1.23192e-17	1	0.976	0.434883	8.04958e-20	1	0.991	0.434883	1.23192e-17
Slc4a11	Type3	0.428283	3.90132e-10	1	1	0.523035	1.70217e-14	1	0.982	0.428283	3.90132e-10
Plekhf1	Type3	0.457562	3.77401e-17	1	1	0.425833	1.04627e-17	1	1	0.425833	3.77401e-17
Tdrkh	Type3	0.423909	5.20333e-18	1	1	0.610684	2.07564e-25	1	1	0.423909	5.20333e-18
Cd38	Type3	0.421925	4.52498e-14	1	1	0.493531	3.12061e-17	1	1	0.421925	4.52498e-14
Ddc	Type3	1.00711	7.01092e-18	1	0.941	0.418298	4.18421e-08	1	0.955	0.418298	4.18421e-08
Ssx2ip	Type3	0.417637	4.95879e-16	1	1	0.441047	3.63249e-25	1	1	0.417637	4.95879e-16
Igfbp4	Type3	0.406597	1.60608e-11	1	1	0.497052	5.84574e-21	1	1	0.406597	1.60608e-11
Ctsl	Type3	0.491282	7.83662e-18	1	1	0.401613	2.81471e-19	1	1	0.401613	7.83662e-18
Lrrc25	Type3	0.407778	1.00951e-09	1	0.965	0.389484	1.43009e-08	1	0.973	0.389484	1.43009e-08
St6galnac6	Type3	0.64346	1.57609e-19	1	1	0.386571	2.98945e-24	1	1	0.386571	1.57609e-19
Sh3bp4	Type3	0.635898	1.42563e-12	1	0.965	0.385914	3.84561e-10	1	1	0.385914	3.84561e-10
Dtx4	Type3	0.644998	1.24998e-11	1	0.953	0.378187	2.28391e-15	1	1	0.378187	1.24998e-11
Rasa4	Type3	0.734613	2.31066e-17	1	0.988	0.373123	2.55627e-10	1	1	0.373123	2.55627e-10
Slc41a3	Type3	0.689895	3.67094e-16	1	0.976	0.371033	2.06164e-16	1	0.991	0.371033	3.67094e-16
Golim4	Type3	0.458525	3.69862e-19	1	1	0.369165	4.31132e-23	1	1	0.369165	3.69862e-19
Cpd	Type3	0.368389	9.13084e-17	1	1	0.576963	2.84459e-25	1	1	0.368389	9.13084e-17
Nupr1	Type3	0.560863	4.89817e-14	1	1	0.363598	5.65186e-08	0.983	0.991	0.363598	5.65186e-08
Sgtb	Type3	1.0899	8.73664e-17	1	0.776	0.362698	6.56478e-16	1	1	0.362698	6.56478e-16
Pdgfb	Type3	0.361265	7.47848e-09	1	1	0.391059	5.20427e-18	1	1	0.361265	7.47848e-09
Itga5	Type3	0.519306	2.88925e-17	1	1	0.361013	3.80885e-19	1	1	0.361013	2.88925e-17
Slc2a6	Type3	0.44702	3.35809e-12	1	1	0.35928	1.14686e-16	1	1	0.35928	3.35809e-12
Avpi1	Type3	0.456801	6.83834e-18	1	1	0.354485	2.12306e-20	1	1	0.354485	6.83834e-18
Gls2	Type3	0.533609	3.0483e-11	1	0.976	0.354431	4.35091e-16	1	1	0.354431	3.0483e-11
Maf	Type3	0.348313	6.7103e-17	1	1	0.445996	1.38937e-21	1	1	0.348313	6.7103e-17
Itgb5	Type3	0.617113	7.91715e-15	1	0.988	0.347313	2.79455e-09	1	1	0.347313	2.79455e-09
Jaml	Type3	0.936367	7.92856e-16	1	0.953	0.347271	7.99387e-06	1	1	0.347271	7.99387e-06
Tmem176a	Type3	0.339899	5.9658e-18	1	1	0.502155	1.44116e-19	1	1	0.339899	5.9658e-18
Galm	Type3	0.441208	1.45697e-10	1	1	0.339014	2.47308e-25	1	1	0.339014	1.45697e-10
Sdc4	Type3	0.466577	3.44741e-18	1	1	0.337933	6.40631e-10	1	0.991	0.337933	6.40631e-10
Capg	Type3	0.4549	1.76603e-17	1	1	0.335619	3.54677e-24	1	1	0.335619	1.76603e-17
Fam214b	Type3	0.334777	4.9901e-11	1	1	0.357612	9.83486e-24	1	1	0.334777	4.9901e-11
Tacstd2	Type3	1.43457	4.06484e-14	1	0.706	0.329186	0.00172177	1	0.782	0.329186	0.00172177
Arhgap39	Type3	0.352701	7.32858e-17	1	1	0.327543	1.43479e-21	1	1	0.327543	7.32858e-17
Slc35f5	Type3	0.482488	6.68967e-16	1	1	0.326851	4.494e-12	1	1	0.326851	4.494e-12
Lta	Type3	0.434118	2.00369e-16	1	1	0.323173	1.57005e-13	1	1	0.323173	1.57005e-13
Npl	Type3	0.628083	4.17143e-14	1	0.988	0.319888	1.46295e-09	1	1	0.319888	1.46295e-09
Ncoa7	Type3	0.720841	1.50276e-19	1	1	0.31965	1.04994e-13	1	1	0.31965	1.04994e-13
Bik	Type3	0.371641	3.02999e-14	1	1	0.316365	8.16933e-16	1	0.991	0.316365	3.02999e-14
Ramp1	Type3	0.314736	4.26379e-05	1	1	0.475428	2.64944e-18	1	1	0.314736	4.26379e-05
Smox	Type3	0.487467	7.13782e-19	1	1	0.312692	2.11977e-16	1	1	0.312692	2.11977e-16
Rgcc	Type3	0.312489	1.56237e-15	1	1	0.3225	2.06466e-23	1	1	0.312489	1.56237e-15
Tnfrsf12a	Type3	0.304579	1.18854e-09	1	1	0.386742	1.17474e-17	1	0.991	0.304579	1.18854e-09
Plekha1	Type3	0.35301	1.1257e-17	1	1	0.302274	2.10904e-21	1	1	0.302274	1.1257e-17
Rhod	Type3	1.01526	1.16921e-17	1	0.941	0.30102	1.85192e-06	1	1	0.30102	1.85192e-06
Slc16a10	Type3	0.300745	1.34039e-08	1	1	0.336466	1.62833e-19	1	1	0.300745	1.34039e-08
Timp2	Type3	0.394718	9.15826e-10	1	1	0.296953	1.04361e-15	1	1	0.296953	9.15826e-10
Cebpd	Type3	0.483934	1.99726e-12	1	1	0.294804	8.95128e-11	1	0.991	0.294804	8.95128e-11
Tmem65	Type3	0.51056	1.14539e-14	1	1	0.294494	2.05118e-15	1	1	0.294494	1.14539e-14
Frmd6	Type3	0.415575	4.35988e-16	1	1	0.29409	6.228e-21	1	1	0.29409	4.35988e-16
Tec	Type3	0.288892	1.04152e-16	1	1	0.324532	6.60895e-22	1	1	0.288892	1.04152e-16
Marveld1	Type3	0.345908	5.70013e-18	1	1	0.287293	9.3865e-20	1	1	0.287293	5.70013e-18
Card6	Type3	0.526066	7.06972e-11	1	0.965	0.28373	7.42565e-10	1	1	0.28373	7.42565e-10
Fam124b	Type3	0.283159	1.29992e-08	1	0.988	0.344166	3.58722e-16	1	0.991	0.283159	1.29992e-08
Optn	Type3	0.643018	7.60103e-15	1	1	0.280609	1.57005e-13	1	1	0.280609	1.57005e-13
Camsap2	Type3	0.414015	3.17358e-10	1	1	0.279648	3.28366e-20	1	1	0.279648	3.17358e-10
Nmrk1	Type3	0.685861	3.76342e-15	1	0.965	0.279397	1.99675e-15	1	1	0.279397	3.76342e-15
Ptprs	Type3	0.380951	3.61828e-12	1	1	0.278144	1.70933e-17	1	1	0.278144	3.61828e-12
Gpsm2	Type3	0.447771	1.30833e-09	1	1	0.276261	6.69175e-20	1	1	0.276261	1.30833e-09
Cnn3	Type3	0.556326	3.47867e-13	1	1	0.273605	1.6159e-14	1	1	0.273605	3.47867e-13
Mcrip2	Type3	0.509551	3.91505e-15	1	1	0.272922	3.80994e-12	1	1	0.272922	3.80994e-12
Pou2af1	Type3	0.271695	0.000134907	1	0.953	0.456409	1.00956e-14	1	0.991	0.271695	0.000134907
Dusp4	Type3	0.488353	1.84867e-15	1	0.988	0.270412	4.76428e-20	1	1	0.270412	1.84867e-15
Acyp2	Type3	0.522407	2.714e-16	1	1	0.269876	3.76429e-10	1	0.991	0.269876	3.76429e-10
Rassf3	Type3	0.612166	1.57475e-18	1	1	0.2678	4.62285e-22	1	1	0.2678	1.57475e-18
Abca3	Type3	0.575168	3.66353e-16	1	1	0.265502	9.0512e-18	1	1	0.265502	3.66353e-16
Bclaf3	Type3	0.455918	3.87712e-19	1	1	0.265357	6.54786e-19	1	1	0.265357	6.54786e-19
Scpep1	Type3	0.551218	5.91861e-19	1	1	0.265205	4.76428e-20	1	1	0.265205	5.91861e-19
Fbxo30	Type3	0.319106	3.30253e-17	1	1	0.263194	3.19554e-21	1	1	0.263194	3.30253e-17
Marcksl1	Type3	0.426409	1.34641e-12	1	1	0.261703	7.7364e-17	1	1	0.261703	1.34641e-12
Espn	Type3	0.260445	6.14353e-17	1	1	0.285899	8.57354e-19	1	1	0.260445	6.14353e-17
Sbk1	Type3	0.260255	4.64532e-07	1	1	0.26949	3.50444e-15	1	1	0.260255	4.64532e-07
Plekho1	Type3	0.256857	1.12424e-06	1	1	0.277065	2.51166e-14	1	1	0.256857	1.12424e-06
Tmem176b	Type3	0.256776	2.59912e-16	1	1	0.405219	3.79131e-16	1	1	0.256776	3.79131e-16
Rell1	Type3	0.30145	1.87404e-13	1	1	0.254851	1.42188e-22	1	1	0.254851	1.87404e-13
Chst12	Type3	0.370148	7.8098e-12	1	1	0.25317	9.59188e-18	1	1	0.25317	7.8098e-12
Mgll	Type3	0.359775	5.73783e-11	1	1	0.250933	1.10567e-09	1	1	0.250933	1.10567e-09
