# Supplementary material for: Distinct regulatory machineries underlying divergent chromatin landscapes distinguish innate lymphoid cells from T helper cells
Source: Front Immunol. 2023 Dec 1;14:1271879. doi: 10.3389/fimmu.2023.1271879 (PMC10722145; doi:10.3389/fimmu.2023.1271879)
Supplement: Supplementary file 5 [file Table_4.xlsx]

## Sheet: ILC_enrich
Table 4 GO terms enriched in ILC geneset
ID	Description	GeneRatio	BgRatio	pvalue	p.adjust	qvalue	geneID	Count
GO:0007166	cell surface receptor signaling pathway	68/236	1122/8008	1.51819e-09	4.75954e-06	3.68362e-06	Bmp2/Spry2/Nedd4/Csf2/Ret/Kit/Rbpms/Dkk3/Npnt/Cd81/Lyn/Socs5/Klf4/Hes1/Zbed3/Clnk/Wls/Vipr2/Arg1/Lif/Klrg1/Cntn1/Plscr1/Irs2/Tnfsf12/Gpr157/Irak2/Chst11/Igf1r/Hbegf/Tnfrsf21/Jun/Cd79b/Trf/Crim1/Smad1/Eng/Ltbr/Irak3/Itga5/Ada/Tpbgl/Plcg2/Mgat5/Cxcl2/Bambi/G0s2/Thra/Lrrk1/Gdpd5/Znrf3/Adgrg5/Tnfrsf11a/Efnb1/Tmem9/Eya2/Cx3cl1/S1pr3/Cd160/Mlkl/Grik5/Hey1/Gcnt2/Bmp7/Cxcl3/Lilrb4a/Xcl1/Trdc	68
GO:0051239	regulation of multicellular organismal process	71/236	1222/8008	3.66656e-09	5.74733e-06	4.44812e-06	Bmp2/Spry2/Naip5/Csf2/Ret/Tmem176b/Decr1/Kit/Laptm4b/Npnt/Cd81/Lyn/Tmem176a/Socs5/Klf4/Hes1/Ptgs2/Zbed3/Clnk/Arg1/Lif/Enpp4/Nr1d1/Zfp516/Alox5/Rnf128/Prcp/H2-Oa/Pctp/Eef2k/Dock5/Car2/Igf1r/Hbegf/Tnfrsf21/Coro2b/Jun/Trf/Smad1/Eng/Rhob/Irak3/Itga5/Ada/Plcg2/Dnaja4/Iqsec1/Limk1/Bambi/Pde5a/G0s2/Hoxa5/Thra/Zbtb20/Jup/Cysltr2/Tnfrsf11a/Maff/Stc2/Scn1b/Cx3cl1/S1pr3/Mylip/Zbtb46/Cd160/Hey1/Gcnt2/Bmp7/Li…	71
GO:0098609	cell-cell adhesion	31/236	355/8008	4.32655e-08	4.52124e-05	3.49919e-05	Bmp2/Igsf5/Ret/Kit/Tnfsf14/Stxbp1/Npnt/Swap70/Cd81/Lyn/Socs5/Klf4/Hes1/Arg1/Alox5/H2-Oa/Tnfrsf21/Cd93/Itga5/Ada/Pde5a/Jup/Sdc4/Efnb1/Epcam/Cx3cl1/Cd160/Gcnt2/Bmp7/Lilrb4a/Xcl1	31
GO:0051240	positive regulation of multicellular organismal process	47/236	716/8008	9.66967e-08	7.57861e-05	5.86542e-05	Bmp2/Naip5/Csf2/Ret/Decr1/Kit/Npnt/Cd81/Lyn/Socs5/Klf4/Hes1/Ptgs2/Zbed3/Clnk/Lif/Enpp4/Zfp516/Alox5/Eef2k/Car2/Igf1r/Jun/Trf/Smad1/Eng/Rhob/Irak3/Itga5/Ada/Plcg2/Limk1/Bambi/Pde5a/G0s2/Thra/Zbtb20/Jup/Cysltr2/Tnfrsf11a/Cx3cl1/Zbtb46/Cd160/Gcnt2/Bmp7/Lilrb4a/Xcl1	47
GO:0045597	positive regulation of cell differentiation	34/236	436/8008	1.46788e-07	7.91631e-05	6.12678e-05	Bmp2/Csf2/Ret/Klf5/Kit/Tnfsf14/Npnt/Lyn/Socs5/Hes1/Ptgs2/Lif/Pdlim7/Eef2k/Dock5/Car2/Jun/Trf/Smad1/Eng/Ada/Limk1/Bambi/Pde5a/Cebpd/Hoxa5/Thra/Gdpd5/Cx3cl1/Zbtb46/Hey1/Gcnt2/Bmp7/Lilrb4a	34
GO:0051094	positive regulation of developmental process	42/236	613/8008	1.65125e-07	7.91631e-05	6.12678e-05	Bmp2/Csf2/Ret/Klf5/Kit/Tnfsf14/Npnt/Lyn/Socs5/Klf4/Hes1/Ptgs2/Zbed3/Lif/Alox5/Pdlim7/Eef2k/Dock5/Car2/Igf1r/Jun/Trf/Smad1/Eng/Rhob/Itga5/Ada/Limk1/Bambi/Pde5a/Cebpd/Hoxa5/Thra/Jup/Cysltr2/Gdpd5/Cx3cl1/Zbtb46/Hey1/Gcnt2/Bmp7/Lilrb4a	42
GO:0072073	kidney epithelium development	10/236	41/8008	2.05242e-07	7.91631e-05	6.12678e-05	Bmp2/Ret/Npnt/Hes1/Lif/Basp1/Smad1/Epcam/Hey1/Bmp7	10
GO:0050793	regulation of developmental process	63/236	1135/8008	2.21006e-07	7.91631e-05	6.12678e-05	Bmp2/Spry2/Nedd4/Csf2/Ret/Tmem176b/Klf5/Lmo4/Kit/Tnfsf14/Npnt/Lyn/Tmem176a/Socs5/Klf4/Hes1/Ptgs2/Zbed3/Lif/Nr1d1/Alox5/Pdlim7/H2-Oa/Arap3/Chad/Eef2k/Dock5/Car2/Igf1r/Tnfrsf21/Jun/Trf/Crim1/Smad1/Eng/Rhob/Itga5/Ada/Limk1/Bambi/Pde5a/Cebpd/Hoxa5/Thra/Jup/Cysltr2/Gdpd5/Dnmbp/Znrf3/Maff/Bbs12/Stc2/Rcan1/Cx3cl1/S1pr3/Zbtb46/Cd160/Gas7/Hey1/Gcnt2/Bmp7/Lilrb4a/Cdc42ep1	63
GO:0007155	cell adhesion	38/236	531/8008	2.34515e-07	7.91631e-05	6.12678e-05	Bmp2/Igsf5/Ret/Kit/Stab2/Tnfsf14/Stxbp1/Npnt/Swap70/Cd81/Lyn/Socs5/Klf4/Hes1/Arg1/Lif/Alox5/Cntn1/H2-Oa/Dock5/Tnfrsf21/Coro2b/Eng/Rhob/Cd93/Itga5/Ada/Pde5a/Jup/Sdc4/Efnb1/Epcam/Cx3cl1/Cd160/Gcnt2/Bmp7/Lilrb4a/Xcl1	38
GO:2000145	regulation of cell motility	34/236	446/8008	2.52514e-07	7.91631e-05	6.12678e-05	Bmp2/Spry2/Ret/Lmo4/Kit/Tnfsf14/Swap70/Cd81/Lyn/Klf4/Ptgs2/Prcp/Irs2/Arap3/Dock5/Igf1r/Hbegf/Jun/Trf/Eng/Rhob/Itga5/Ada/Plcg2/Mgat5/Dnaja4/Iqsec1/Jup/Sdc4/Epcam/Cx3cl1/Gcnt2/Bmp7/Xcl1	34
GO:0045595	regulation of cell differentiation	47/236	745/8008	3.1835e-07	8.31691e-05	6.43682e-05	Bmp2/Spry2/Csf2/Ret/Tmem176b/Klf5/Kit/Tnfsf14/Npnt/Lyn/Tmem176a/Socs5/Klf4/Hes1/Ptgs2/Lif/Nr1d1/Alox5/Pdlim7/H2-Oa/Eef2k/Dock5/Car2/Tnfrsf21/Jun/Trf/Crim1/Smad1/Eng/Ada/Limk1/Bambi/Pde5a/Cebpd/Hoxa5/Thra/Gdpd5/Maff/Bbs12/Rcan1/Cx3cl1/S1pr3/Zbtb46/Hey1/Gcnt2/Bmp7/Lilrb4a	47
GO:0040012	regulation of locomotion	34/236	458/8008	4.72415e-07	0.000113925	8.81715e-05	Bmp2/Spry2/Ret/Lmo4/Kit/Tnfsf14/Swap70/Cd81/Lyn/Klf4/Ptgs2/Prcp/Irs2/Arap3/Dock5/Igf1r/Hbegf/Jun/Trf/Eng/Rhob/Itga5/Ada/Plcg2/Mgat5/Dnaja4/Iqsec1/Jup/Sdc4/Epcam/Cx3cl1/Gcnt2/Bmp7/Xcl1	34
GO:0030334	regulation of cell migration	32/236	425/8008	7.82051e-07	0.000175124	0.000135536	Bmp2/Spry2/Ret/Lmo4/Kit/Tnfsf14/Swap70/Cd81/Lyn/Klf4/Ptgs2/Prcp/Irs2/Arap3/Dock5/Igf1r/Hbegf/Jun/Eng/Rhob/Itga5/Ada/Plcg2/Mgat5/Dnaja4/Iqsec1/Jup/Sdc4/Cx3cl1/Gcnt2/Bmp7/Xcl1	32
GO:0030155	regulation of cell adhesion	30/236	393/8008	1.34751e-06	0.000252168	0.000195164	Bmp2/Ret/Tnfsf14/Npnt/Swap70/Cd81/Lyn/Socs5/Klf4/Hes1/Arg1/Lif/Alox5/H2-Oa/Dock5/Tnfrsf21/Coro2b/Itga5/Ada/Pde5a/Jup/Sdc4/Efnb1/Epcam/Cx3cl1/Cd160/Gcnt2/Bmp7/Lilrb4a/Xcl1	30
GO:0006954	inflammatory response	27/236	332/8008	1.42191e-06	0.000252168	0.000195164	Bmp2/Naip5/Kit/Cd81/Lyn/Socs5/Ptgs2/Nr1d1/Alox5/Plscr1/Prcp/Irak2/Smad1/Ada/Plcg2/Cxcl2/Pde5a/Cd200r2/Tnfrsf11a/Cx3cl1/S1pr3/Ggt5/Cxcl3/Lilrb4a/Xcl1/Ptges/Tlr12	27
GO:2000147	positive regulation of cell motility	24/236	273/8008	1.44786e-06	0.000252168	0.000195164	Bmp2/Spry2/Ret/Kit/Tnfsf14/Swap70/Lyn/Ptgs2/Irs2/Dock5/Igf1r/Hbegf/Jun/Trf/Rhob/Itga5/Plcg2/Mgat5/Iqsec1/Epcam/Cx3cl1/Gcnt2/Bmp7/Xcl1	24
GO:0040017	positive regulation of locomotion	24/236	278/8008	2.00117e-06	0.000312105	0.000241552	Bmp2/Spry2/Ret/Kit/Tnfsf14/Swap70/Lyn/Ptgs2/Irs2/Dock5/Igf1r/Hbegf/Jun/Trf/Rhob/Itga5/Plcg2/Mgat5/Iqsec1/Epcam/Cx3cl1/Gcnt2/Bmp7/Xcl1	24
GO:0001657	ureteric bud development	8/236	31/8008	2.21757e-06	0.000312105	0.000241552	Bmp2/Ret/Npnt/Hes1/Smad1/Epcam/Hey1/Bmp7	8
GO:0072163	mesonephric epithelium development	8/236	31/8008	2.21757e-06	0.000312105	0.000241552	Bmp2/Ret/Npnt/Hes1/Smad1/Epcam/Hey1/Bmp7	8
GO:0072164	mesonephric tubule development	8/236	31/8008	2.21757e-06	0.000312105	0.000241552	Bmp2/Ret/Npnt/Hes1/Smad1/Epcam/Hey1/Bmp7	8
GO:0009605	response to external stimulus	59/236	1106/8008	2.33395e-06	0.000312105	0.000241552	Bmp2/Naip5/Kit/Stab2/Tnfsf14/Stxbp1/Npnt/Swap70/Cd81/Lyn/Socs5/Klf4/Klrb1b/Ptgs2/Clnk/Arg1/Enpp4/Nr1d1/Fbxl21/Klrg1/Alox5/Pygl/Plscr1/Irak2/Igf1r/Hbegf/Tifa/Jun/Rab13/Cd79b/Ncr1/Trf/Eng/Irak3/Ada/Fbxl8/Plcg2/Cxcl2/Pde5a/Rab20/Jup/Cd200r2/Tnfrsf11a/Efnb1/Klrb1c/Scn1b/Cx3cl1/Cd160/Prf1/Ggt5/Mlkl/Rasgrp4/Bmp7/Cxcl3/Lilrb4a/Xcl1/Trdc/Ptges/Tlr12	59
GO:0022407	regulation of cell-cell adhesion	23/236	262/8008	2.48888e-06	0.000312105	0.000241552	Bmp2/Tnfsf14/Swap70/Cd81/Lyn/Socs5/Klf4/Hes1/Arg1/Alox5/H2-Oa/Tnfrsf21/Ada/Pde5a/Sdc4/Efnb1/Epcam/Cx3cl1/Cd160/Gcnt2/Bmp7/Lilrb4a/Xcl1	23
GO:0001823	mesonephros development	8/236	32/8008	2.88225e-06	0.000347533	0.000268971	Bmp2/Ret/Npnt/Hes1/Smad1/Epcam/Hey1/Bmp7	8
GO:0006952	defense response	44/236	734/8008	3.2726e-06	0.000379863	0.000293993	Bmp2/Naip5/Kit/Stab2/Stxbp1/Cd81/Lyn/Socs5/Klf4/Klrb1b/Ptgs2/Clnk/Arg1/Nr1d1/Klrg1/Alox5/Plscr1/Prcp/Irak2/Tifa/Ncr1/Trf/Smad1/Irak3/Ada/Plcg2/Cxcl2/Pde5a/Rab20/Cd200r2/Tnfrsf11a/Klrb1c/Cx3cl1/S1pr3/Cd160/Prf1/Ggt5/Mlkl/Cxcl3/Lilrb4a/Xcl1/Trdc/Ptges/Tlr12	44
GO:0040011	locomotion	44/236	735/8008	3.39272e-06	0.000379863	0.000293993	Bmp2/Spry2/Ret/Lmo4/Kit/Tnfsf14/Swap70/Cd81/Lyn/Klf4/Hes1/Ptgs2/Alox5/Prcp/Irs2/Arap3/Dock5/Igf1r/Hbegf/Jun/Rab13/Trf/Eng/Rhob/Itga5/Ada/Plcg2/Mgat5/Dnaja4/Iqsec1/Cxcl2/Bambi/Hoxa5/Jup/Sdc4/Efnb1/Epcam/Rcan1/Scn1b/Cx3cl1/Gcnt2/Bmp7/Cxcl3/Xcl1	44
GO:0048870	cell motility	42/236	689/8008	3.73869e-06	0.000390693	0.000302374	Bmp2/Spry2/Ret/Lmo4/Kit/Tnfsf14/Swap70/Cd81/Lyn/Klf4/Hes1/Ptgs2/Alox5/Prcp/Irs2/Arap3/Dock5/Igf1r/Hbegf/Jun/Rab13/Trf/Eng/Rhob/Itga5/Ada/Plcg2/Mgat5/Dnaja4/Iqsec1/Cxcl2/Bambi/Hoxa5/Jup/Sdc4/Efnb1/Epcam/Cx3cl1/Gcnt2/Bmp7/Cxcl3/Xcl1	42
GO:0051674	localization of cell	42/236	689/8008	3.73869e-06	0.000390693	0.000302374	Bmp2/Spry2/Ret/Lmo4/Kit/Tnfsf14/Swap70/Cd81/Lyn/Klf4/Hes1/Ptgs2/Alox5/Prcp/Irs2/Arap3/Dock5/Igf1r/Hbegf/Jun/Rab13/Trf/Eng/Rhob/Itga5/Ada/Plcg2/Mgat5/Dnaja4/Iqsec1/Cxcl2/Bambi/Hoxa5/Jup/Sdc4/Efnb1/Epcam/Cx3cl1/Gcnt2/Bmp7/Cxcl3/Xcl1	42
GO:0045669	positive regulation of osteoblast differentiation	7/236	24/8008	3.98355e-06	0.000402852	0.000311785	Bmp2/Npnt/Pdlim7/Smad1/Cebpd/Hey1/Bmp7	7
GO:0016477	cell migration	40/236	649/8008	5.07464e-06	0.000497156	0.000384771	Bmp2/Spry2/Ret/Lmo4/Kit/Tnfsf14/Efnb1/Hoxa5/Swap70/Cx3cl1/Cd81/Gcnt2/Lyn/Cxcl3/Klf4/Hes1/Ptgs2/Alox5/Bmp7/Prcp/Irs2/Sdc4/Arap3/Dock5/Igf1r/Hbegf/Jun/Rab13/Xcl1/Eng/Rhob/Itga5/Ada/Plcg2/Mgat5/Dnaja4/Iqsec1/Cxcl2/Bambi/Jup	40
GO:0035239	tube morphogenesis	28/236	378/8008	5.60122e-06	0.000532116	0.000411828	Bmp2/Spry2/Nedd4/Ret/Klf5/Lmo4/Npnt/Klf4/Hes1/Ptgs2/Lif/Alox5/Prcp/Tnfsf12/Hbegf/Jun/Smad1/Eng/Rhob/Itga5/Hoxa5/Jup/Cysltr2/Sdc4/Cx3cl1/Cd160/Hey1/Bmp7	28
GO:0035295	tube development	32/236	472/8008	7.44704e-06	0.000686661	0.000531437	Bmp2/Spry2/Nedd4/Ret/Klf5/Lmo4/Kit/Npnt/Klf4/Hes1/Ptgs2/Lif/Alox5/Prcp/Tnfsf12/Hbegf/Jun/Smad1/Eng/Rhob/Itga5/Ada/Hoxa5/Thra/Jup/Cysltr2/Sdc4/Epcam/Cx3cl1/Cd160/Hey1/Bmp7	32
GO:0051241	negative regulation of multicellular organismal process	32/236	478/8008	9.67153e-06	0.000866293	0.000670463	Bmp2/Spry2/Tmem176b/Laptm4b/Lyn/Tmem176a/Socs5/Klf4/Hes1/Ptgs2/Arg1/Lif/Nr1d1/Alox5/Rnf128/Pctp/Dock5/Tnfrsf21/Irak3/Ada/Dnaja4/Pde5a/Hoxa5/Jup/Stc2/Cx3cl1/Mylip/Zbtb46/Cd160/Hey1/Bmp7/Lilrb4a	32
GO:0030335	positive regulation of cell migration	22/236	267/8008	1.15804e-05	0.00100846	0.00078049	Bmp2/Spry2/Ret/Kit/Tnfsf14/Swap70/Lyn/Ptgs2/Irs2/Dock5/Igf1r/Hbegf/Jun/Rhob/Itga5/Plcg2/Mgat5/Iqsec1/Cx3cl1/Gcnt2/Bmp7/Xcl1	22
GO:0022603	regulation of anatomical structure morphogenesis	29/236	417/8008	1.28348e-05	0.00107544	0.000832334	Bmp2/Spry2/Nedd4/Ret/Kit/Klf4/Hes1/Lif/Alox5/Arap3/Eef2k/Dock5/Smad1/Eng/Rhob/Itga5/Ada/Limk1/Bambi/Hoxa5/Jup/Cysltr2/Dnmbp/Znrf3/Cx3cl1/Cd160/Gas7/Bmp7/Cdc42ep1	29
GO:0048514	blood vessel morphogenesis	22/236	269/8008	1.30357e-05	0.00107544	0.000832334	Spry2/Nedd4/Klf5/Klf4/Hes1/Ptgs2/Lif/Alox5/Prcp/Tnfsf12/Hbegf/Jun/Smad1/Eng/Rhob/Itga5/Hoxa5/Jup/Cysltr2/Cx3cl1/Cd160/Hey1	22
GO:0045785	positive regulation of cell adhesion	21/236	253/8008	1.65166e-05	0.00130774	0.00101212	Ret/Tnfsf14/Npnt/Cd81/Socs5/Hes1/Lif/Alox5/H2-Oa/Dock5/Itga5/Ada/Jup/Sdc4/Efnb1/Cx3cl1/Cd160/Gcnt2/Bmp7/Lilrb4a/Xcl1	21
GO:0009966	regulation of signal transduction	67/236	1398/8008	1.66857e-05	0.00130774	0.00101212	Bmp2/Spry2/Nedd4/Csf2/Ret/Kit/Tnfsf14/Rbpms/Dkk3/Npnt/Cd81/Lyn/Socs5/Klf4/Hes1/Ptgs2/Zbed3/Wls/Arg1/Lif/Nr1d1/Plscr1/Prcp/Prrt1/Arap3/Fhl2/Cnksr3/Irak2/Chst11/Igf1r/Hbegf/Psd2/Tifa/Jun/Crim1/Eng/Ltbr/Irak3/Ada/Tpbgl/Plcg2/Mgat5/Iqsec1/Dennd3/Bambi/Pde5a/G0s2/Thra/Lrrk1/Cysltr2/Gdpd5/Znrf3/Tnfrsf11a/Tmem9/Dyrk3/Plekhf1/Eya2/Rcan1/Cnrip1/Cx3cl1/Cd160/Hey1/Gcnt2/Rasgrp4/Bmp7/Lilrb4a/Xcl1	67
GO:0048646	anatomical structure formation involved in morphogenesis	32/236	492/8008	1.74279e-05	0.0013326	0.00103135	Bmp2/Spry2/Ret/Klf5/Lmo4/Tnfsf14/Cd81/Klf4/Hes1/Ptgs2/Wls/Lif/Alox5/Prcp/Tnfsf12/Chad/Fhl2/Hbegf/Jun/Smad1/Eng/Rhob/Itga5/Ada/Hoxa5/Jup/Cysltr2/Sdc4/Cx3cl1/Cd160/Hey1/Bmp7	32
GO:0042327	positive regulation of phosphorylation	27/236	382/8008	1.95855e-05	0.00146192	0.00113144	Bmp2/Spry2/Csf2/Ret/Lmo4/Kit/Rbpms/Cd81/Lyn/Hes1/Ptgs2/Lif/Cntn1/Cryaa/Igf1r/Hbegf/Trf/Eng/Itga5/Plcg2/Pde5a/Lrrk1/Zbtb20/Sdc4/Tnfrsf11a/Cx3cl1/Bmp7	27
GO:0006955	immune response	46/236	843/8008	2.28804e-05	0.00163911	0.00126858	Nedd4/Naip5/Csf2/Kit/Stab2/Tnfsf14/Stxbp1/Swap70/Cd81/Lyn/Socs5/Klrb1b/Clnk/Arg1/Lif/Nr1d1/Klrg1/Alox5/Plscr1/H2-Oa/Tnfsf12/Serpina3g/Irak2/Igf1r/Tnfrsf21/Tifa/Cd79b/Ncr1/Trf/Ltbr/Irak3/Ada/Plcg2/Cxcl2/Rab20/Tnfrsf11a/Klrb1c/Cx3cl1/Cd160/Prf1/Mlkl/Cxcl3/Lilrb4a/Xcl1/Trdc/Tlr12	46
GO:0072028	nephron morphogenesis	6/236	21/8008	2.30051e-05	0.00163911	0.00126858	Bmp2/Npnt/Hes1/Lif/Hey1/Bmp7	6
GO:0002376	immune system process	64/236	1338/8008	2.97685e-05	0.00203714	0.00157663	Nedd4/Naip5/Csf2/Ret/Tmem176b/Lmo4/Kit/Stab2/Tnfsf14/Stxbp1/Swap70/Cd81/Lyn/Tmem176a/Socs5/Klf4/Klrb1b/Hes1/Clnk/Arg1/Lif/Nr1d1/Klrg1/Alox5/Plscr1/H2-Oa/Irs2/Tnfsf12/Serpina3g/Car2/Irak2/Igf1r/Tnfrsf21/Tifa/Jun/Cd79b/Ncr1/Trf/Ltbr/Irak3/Ada/Plcg2/Cxcl2/Pde5a/Rab20/Cebpd/Hoxa5/Thra/Lrrk1/Sdc4/Tnfrsf11a/Efnb1/Dyrk3/Klrb1c/Cx3cl1/Zbtb46/Cd160/Prf1/Mlkl/Cxcl3/Lilrb4a/Xcl1/Trdc/Tlr12	64
GO:0043269	regulation of ion transport	20/236	243/8008	2.98911e-05	0.00203714	0.00157663	Nedd4/Stxbp1/Lyn/Hes1/Ptgs2/Arg1/Alox5/Cntn1/Prrt1/Car2/Cnksr3/Trf/Plcg2/Gem/Tnfrsf11a/Gstm7/Stc2/Scn1b/Cx3cl1/Ptges	20
GO:0010647	positive regulation of cell communication	44/236	802/8008	3.13606e-05	0.00209182	0.00161895	Bmp2/Spry2/Nedd4/Ret/Kit/Tnfsf14/Rbpms/Stxbp1/Npnt/Cd81/Lyn/Hes1/Ptgs2/Zbed3/Wls/Lif/Nrgn/Plscr1/Prrt1/Irs2/Car2/Igf1r/Hbegf/Tifa/Jun/Eng/Ltbr/Ada/Plcg2/Mgat5/Bambi/Pde5a/G0s2/Thra/Lrrk1/Cysltr2/Tnfrsf11a/Tmem9/Plekhf1/Cx3cl1/Gcnt2/Rasgrp4/Bmp7/Xcl1	44
GO:0050731	positive regulation of peptidyl-tyrosine phosphorylation	11/236	84/8008	3.21147e-05	0.00209749	0.00162334	Csf2/Kit/Cd81/Lyn/Hes1/Lif/Cntn1/Hbegf/Itga5/Plcg2/Lrrk1	11
GO:0003197	endocardial cushion development	5/236	14/8008	3.43158e-05	0.00215629	0.00166885	Bmp2/Nedd4/Eng/Hey1/Bmp7	5
GO:0009888	tissue development	42/236	754/8008	3.43905e-05	0.00215629	0.00166885	Bmp2/Spry2/Nedd4/Ret/Klf5/Lmo4/Npnt/Klf4/Hes1/Ptgs2/Wls/Lif/Zfp516/Alox5/Basp1/Cryaa/Fhl2/Car2/Chst11/Igf1r/Hbegf/Jun/Rab13/Smad1/Eng/Rhob/Itga5/Ada/Bambi/Hoxa5/Thra/Sdc4/Znrf3/Efnb1/Maff/Epcam/Eya2/Rcan1/S1pr3/Hey1/Gcnt2/Bmp7	42
GO:0048729	tissue morphogenesis	20/236	246/8008	3.56628e-05	0.00219221	0.00169665	Bmp2/Spry2/Ret/Lmo4/Npnt/Klf4/Hes1/Wls/Lif/Car2/Igf1r/Hbegf/Smad1/Eng/Rhob/Hoxa5/Sdc4/Znrf3/Hey1/Bmp7	20
GO:0023056	positive regulation of signaling	44/236	808/8008	3.76178e-05	0.00223002	0.00172591	Bmp2/Spry2/Nedd4/Ret/Kit/Tnfsf14/Rbpms/Stxbp1/Npnt/Cd81/Lyn/Hes1/Ptgs2/Zbed3/Wls/Lif/Nrgn/Plscr1/Prrt1/Irs2/Car2/Igf1r/Hbegf/Tifa/Jun/Eng/Ltbr/Ada/Plcg2/Mgat5/Bambi/Pde5a/G0s2/Thra/Lrrk1/Cysltr2/Tnfrsf11a/Tmem9/Plekhf1/Cx3cl1/Gcnt2/Rasgrp4/Bmp7/Xcl1	44
GO:0001525	angiogenesis	19/236	227/8008	3.77005e-05	0.00223002	0.00172591	Spry2/Klf5/Klf4/Ptgs2/Lif/Alox5/Prcp/Tnfsf12/Hbegf/Jun/Smad1/Eng/Rhob/Itga5/Hoxa5/Jup/Cysltr2/Cx3cl1/Cd160	19
GO:0048584	positive regulation of response to stimulus	52/236	1020/8008	3.95106e-05	0.00226552	0.00175338	Bmp2/Spry2/Nedd4/Ret/Kit/Tnfsf14/Rbpms/Stxbp1/Npnt/Swap70/Cd81/Lyn/Socs5/Hes1/Ptgs2/Zbed3/Clnk/Wls/Arg1/Lif/Enpp4/Plscr1/Igf1r/Hbegf/Tnfrsf21/Tifa/Jun/Cd79b/Eng/Ltbr/Ada/Plcg2/Mgat5/Bambi/Pde5a/G0s2/Thra/Lrrk1/Cysltr2/Tnfrsf11a/Tmem9/Plekhf1/Klrb1c/Eya2/Cx3cl1/Cd160/Gcnt2/Rasgrp4/Bmp7/Lilrb4a/Xcl1/Trdc	52
GO:0060429	epithelium development	29/236	443/8008	3.98223e-05	0.00226552	0.00175338	Bmp2/Spry2/Ret/Klf5/Lmo4/Npnt/Klf4/Hes1/Ptgs2/Lif/Basp1/S1pr3/Cryaa/Car2/Igf1r/Hbegf/Jun/Rab13/Hey1/Smad1/Eng/Bmp7/Rhob/Hoxa5/Thra/Sdc4/Znrf3/Maff/Epcam	29
GO:0072006	nephron development	8/236	45/8008	4.24141e-05	0.00226552	0.00175338	Bmp2/Ret/Npnt/Hes1/Lif/Basp1/Hey1/Bmp7	8
GO:0010562	positive regulation of phosphorus metabolic process	28/236	422/8008	4.30192e-05	0.00226552	0.00175338	Bmp2/Spry2/Csf2/Ret/Lmo4/Kit/Rbpms/Npnt/Cd81/Lyn/Hes1/Ptgs2/Lif/Cntn1/Cryaa/Igf1r/Hbegf/Trf/Eng/Itga5/Plcg2/Pde5a/Lrrk1/Zbtb20/Sdc4/Tnfrsf11a/Cx3cl1/Bmp7	28
GO:0045937	positive regulation of phosphate metabolic process	28/236	422/8008	4.30192e-05	0.00226552	0.00175338	Bmp2/Spry2/Csf2/Ret/Lmo4/Kit/Rbpms/Npnt/Cd81/Lyn/Hes1/Ptgs2/Lif/Cntn1/Cryaa/Igf1r/Hbegf/Trf/Eng/Itga5/Plcg2/Pde5a/Lrrk1/Zbtb20/Sdc4/Tnfrsf11a/Cx3cl1/Bmp7	28
GO:0000165	MAPK cascade	25/236	355/8008	4.31292e-05	0.00226552	0.00175338	Bmp2/Spry2/Ret/Kit/Gcnt2/Npnt/Cd81/Bmp7/Lilrb4a/Lyn/Klf4/Lif/Cnksr3/Xcl1/Igf1r/Jun/Trf/Smad1/Ltbr/Irak3/Plcg2/Pde5a/Cysltr2/Tnfrsf11a/Cx3cl1	25
GO:0070371	ERK1 and ERK2 cascade	14/236	136/8008	4.40878e-05	0.00226552	0.00175338	Bmp2/Spry2/Npnt/Lyn/Klf4/Lif/Cnksr3/Jun/Trf/Cysltr2/Tnfrsf11a/Cx3cl1/Gcnt2/Xcl1	14
GO:0002009	morphogenesis of an epithelium	18/236	210/8008	4.43193e-05	0.00226552	0.00175338	Bmp2/Spry2/Ret/Lmo4/Npnt/Klf4/Hes1/Lif/Car2/Igf1r/Hbegf/Eng/Rhob/Hoxa5/Sdc4/Znrf3/Hey1/Bmp7	18
GO:0001944	vasculature development	24/236	334/8008	4.48045e-05	0.00226552	0.00175338	Spry2/Nedd4/Klf5/Kit/Klf4/Hes1/Ptgs2/Lif/Alox5/Prcp/Tnfsf12/Hbegf/Jun/Smad1/Eng/Rhob/Itga5/Hoxa5/Jup/Cysltr2/Cx3cl1/Cd160/Hey1/Bmp7	24
GO:0032879	regulation of localization	61/236	1273/8008	4.66442e-05	0.0023211	0.00179641	Bmp2/Spry2/Nedd4/Ret/Lmo4/Kit/Tnfsf14/Stxbp1/Swap70/Cd81/Lyn/Klf4/Hes1/Ptgs2/Wls/Arg1/Lif/Eepd1/Nr1d1/Amph/Alox5/Cntn1/Prcp/Prrt1/Irs2/Cryaa/Arap3/Eef2k/Dock5/Car2/Cnksr3/Igf1r/Hbegf/Coro2b/Jun/Rab13/Trf/Eng/Rhob/Itga5/Ada/Plcg2/Mgat5/Dnaja4/Iqsec1/Gem/Jup/Sdc4/Tnfrsf11a/Gstm7/Epcam/Stc2/Scn1b/Cx3cl1/Cd160/Grik5/Gcnt2/Bmp7/Lilrb4a/Xcl1/Ptges	61
GO:0001568	blood vessel development	23/236	314/8008	4.83129e-05	0.00236657	0.0018316	Spry2/Nedd4/Klf5/Klf4/Hes1/Ptgs2/Lif/Alox5/Prcp/Bmp7/Tnfsf12/Hey1/Cx3cl1/Hbegf/Jun/Smad1/Eng/Rhob/Itga5/Hoxa5/Jup/Cysltr2	23
GO:0045667	regulation of osteoblast differentiation	9/236	59/8008	5.00201e-05	0.00241251	0.00186715	Bmp2/Npnt/Pdlim7/Crim1/Smad1/Bambi/Cebpd/Hey1/Bmp7	9
GO:0060485	mesenchyme development	12/236	105/8008	5.59815e-05	0.00264526	0.00204728	Bmp2/Spry2/Nedd4/Ret/Gcnt2/Hes1/Eng/Bmp7/Bambi/Hoxa5/Efnb1/Hey1	12
GO:0018108	peptidyl-tyrosine phosphorylation	15/236	157/8008	5.65335e-05	0.00264526	0.00204728	Csf2/Kit/Cd81/Lyn/Socs5/Hes1/Lif/Cntn1/Igf1r/Hbegf/Itga5/Plcg2/Lrrk1/Dyrk3/Lilrb4a	15
GO:0018212	peptidyl-tyrosine modification	15/236	159/8008	6.54488e-05	0.00297974	0.00230615	Csf2/Kit/Cd81/Lyn/Socs5/Hes1/Lif/Cntn1/Igf1r/Hbegf/Itga5/Plcg2/Lrrk1/Dyrk3/Lilrb4a	15
GO:0002718	regulation of cytokine production involved in immune response	9/236	61/8008	6.55828e-05	0.00297974	0.00230615	Kit/Cd81/Clnk/Arg1/Irak3/Plcg2/Cd160/Lilrb4a/Xcl1	9
GO:0043408	regulation of MAPK cascade	23/236	321/8008	6.79698e-05	0.00300257	0.00232382	Bmp2/Spry2/Ret/Kit/Npnt/Cd81/Lyn/Klf4/Lif/Cnksr3/Igf1r/Jun/Ltbr/Irak3/Plcg2/Pde5a/Cysltr2/Tnfrsf11a/Cx3cl1/Gcnt2/Bmp7/Lilrb4a/Xcl1	23
GO:0060993	kidney morphogenesis	6/236	25/8008	6.80008e-05	0.00300257	0.00232382	Bmp2/Npnt/Hes1/Lif/Hey1/Bmp7	6
GO:0055123	digestive system development	7/236	36/8008	7.10256e-05	0.00309257	0.00239348	Klf5/Kit/Hes1/Wls/Igf1r/Ada/Hoxa5	7
GO:0070372	regulation of ERK1 and ERK2 cascade	13/236	126/8008	8.08332e-05	0.00339416	0.00262689	Bmp2/Spry2/Npnt/Lyn/Klf4/Lif/Cnksr3/Jun/Cysltr2/Tnfrsf11a/Cx3cl1/Gcnt2/Xcl1	13
GO:0019220	regulation of phosphate metabolic process	40/236	731/8008	8.12001e-05	0.00339416	0.00262689	Bmp2/Spry2/Csf2/Ret/Lmo4/Kit/Rbpms/Npnt/Swap70/Cd81/Lyn/Socs5/Hes1/Ptgs2/Zbed3/Lif/Cntn1/Irs2/Cryaa/Eef2k/Cnksr3/Igf1r/Hbegf/Jun/Trf/Eng/Irak3/Itga5/Plcg2/Mgat5/Pde5a/Tfap4/Lrrk1/Zbtb20/Sdc4/Tnfrsf11a/Rcan1/Cx3cl1/Bmp7/Lilrb4a	40
GO:0051174	regulation of phosphorus metabolic process	40/236	731/8008	8.12001e-05	0.00339416	0.00262689	Bmp2/Spry2/Csf2/Ret/Lmo4/Kit/Rbpms/Npnt/Swap70/Cd81/Lyn/Socs5/Hes1/Ptgs2/Zbed3/Lif/Cntn1/Irs2/Cryaa/Eef2k/Cnksr3/Igf1r/Hbegf/Jun/Trf/Eng/Irak3/Itga5/Plcg2/Mgat5/Pde5a/Tfap4/Lrrk1/Zbtb20/Sdc4/Tnfrsf11a/Rcan1/Cx3cl1/Bmp7/Lilrb4a	40
GO:0009617	response to bacterium	21/236	282/8008	8.22834e-05	0.00339419	0.00262692	Bmp2/Naip5/Stab2/Lyn/Ptgs2/Nr1d1/Pygl/Plscr1/Irak2/Cd79b/Trf/Irak3/Plcg2/Cxcl2/Tnfrsf11a/Cx3cl1/Cd160/Ggt5/Cxcl3/Lilrb4a/Trdc	21
GO:0045765	regulation of angiogenesis	13/236	127/8008	8.77324e-05	0.00352617	0.00272906	Spry2/Klf4/Lif/Alox5/Smad1/Eng/Rhob/Itga5/Hoxa5/Jup/Cysltr2/Cx3cl1/Cd160	13
GO:2000026	regulation of multicellular organismal development	36/236	635/8008	9.50625e-05	0.00372814	0.00288537	Bmp2/Spry2/Tmem176b/Kit/Lyn/Tmem176a/Socs5/Klf4/Hes1/Zbed3/Lif/Nr1d1/Alox5/H2-Oa/Eef2k/Car2/Tnfrsf21/Jun/Trf/Smad1/Eng/Rhob/Itga5/Ada/Limk1/Hoxa5/Jup/Cysltr2/Maff/Cx3cl1/S1pr3/Zbtb46/Cd160/Hey1/Bmp7/Lilrb4a	36
GO:0050730	regulation of peptidyl-tyrosine phosphorylation	13/236	128/8008	9.51359e-05	0.00372814	0.00288537	Csf2/Kit/Cd81/Lyn/Socs5/Hes1/Lif/Cntn1/Hbegf/Itga5/Plcg2/Lrrk1/Lilrb4a	13
GO:0033627	cell adhesion mediated by integrin	7/236	38/8008	0.000102118	0.00389322	0.00301314	Ret/Npnt/Swap70/Lyn/Lif/Itga5/Ada	7
GO:0007159	leukocyte cell-cell adhesion	18/236	224/8008	0.000102846	0.00389322	0.00301314	Tnfsf14/Cd81/Socs5/Klf4/Hes1/Arg1/Alox5/H2-Oa/Tnfrsf21/Itga5/Ada/Pde5a/Sdc4/Efnb1/Cd160/Bmp7/Lilrb4a/Xcl1	18
GO:1901342	regulation of vasculature development	13/236	129/8008	0.000103074	0.00389322	0.00301314	Spry2/Klf4/Lif/Alox5/Smad1/Eng/Rhob/Itga5/Hoxa5/Jup/Cysltr2/Cx3cl1/Cd160	13
GO:0001667	ameboidal-type cell migration	17/236	206/8008	0.000115981	0.00432859	0.00335009	Ret/Kit/Klf4/Ptgs2/Prcp/Dock5/Hbegf/Jun/Rab13/Rhob/Plcg2/Dnaja4/Iqsec1/Jup/Sdc4/Efnb1/Bmp7	17
GO:0035556	intracellular signal transduction	61/236	1314/8008	0.000119209	0.0043381	0.00335745	Bmp2/Spry2/Nedd4/Pde7b/Ret/Kit/Tnfsf14/Npnt/Cd81/Prkd3/Lyn/Socs5/Klf4/Ptgs2/Clnk/Lif/Nrgn/Nr1d1/Plscr1/Arap3/Dock5/Fhl2/Cnksr3/Irak2/Igf1r/Hbegf/Psd2/Tifa/Jun/Rab13/Trf/Smad1/Eng/Rhob/Ltbr/Irak3/Ada/Plcg2/Iqsec1/Dennd3/Mras/Pde5a/Chn2/Tfap4/Lrrk1/Cysltr2/Dnmbp/Map4k3/Tnfrsf11a/Dyrk3/Plekhf1/Rcan1/Cx3cl1/Rasd1/Cd160/Gcnt2/Rasgrp4/Bmp7/Lilrb4a/Cdc42ep1/Xcl1	61
GO:0007178	transmembrane receptor protein serine/threonine kinase signaling pathway	14/236	149/8008	0.000119901	0.0043381	0.00335745	Bmp2/Spry2/Rbpms/Npnt/Hes1/Chst11/Jun/Trf/Crim1/Smad1/Eng/Bambi/Gcnt2/Bmp7	14
GO:0001649	osteoblast differentiation	10/236	81/8008	0.000122283	0.0043381	0.00335745	Bmp2/Npnt/Pdlim7/Fhl2/Crim1/Smad1/Bambi/Cebpd/Hey1/Bmp7	10
GO:0007267	cell-cell signaling	32/236	544/8008	0.000123	0.0043381	0.00335745	Bmp2/Nedd4/Klf5/Kit/Stxbp1/Dkk3/Lyn/Klf4/Hes1/Ptgs2/Zbed3/Wls/Lif/Nrgn/Nr1d1/Alox5/Prrt1/Irs2/Gjb2/Car2/Tpbgl/Bambi/Hoxa5/Thra/Lrrk1/Znrf3/Tnfrsf11a/Tmem9/Scn1b/Cx3cl1/Grik5/Ptges	32
GO:0002367	cytokine production involved in immune response	9/236	66/8008	0.000123155	0.0043381	0.00335745	Kit/Cd81/Clnk/Arg1/Irak3/Plcg2/Cd160/Lilrb4a/Xcl1	9
GO:0043410	positive regulation of MAPK cascade	17/236	208/8008	0.000130565	0.00449804	0.00348123	Bmp2/Spry2/Ret/Kit/Npnt/Cd81/Lif/Igf1r/Jun/Ltbr/Plcg2/Pde5a/Cysltr2/Tnfrsf11a/Cx3cl1/Gcnt2/Xcl1	17
GO:0044057	regulation of system process	17/236	208/8008	0.000130565	0.00449804	0.00348123	Kit/Npnt/Klf4/Ptgs2/Lif/Alox5/Dock5/Hbegf/Tnfrsf21/Coro2b/Trf/Ada/Pde5a/Thra/Jup/Scn1b/Cx3cl1	17
GO:0150077	regulation of neuroinflammatory response	5/236	18/8008	0.000133318	0.00452645	0.00350322	Ptgs2/Nr1d1/Plcg2/Cd200r2/Cx3cl1	5
GO:0045987	positive regulation of smooth muscle contraction	4/236	10/8008	0.000134277	0.00452645	0.00350322	Kit/Npnt/Ptgs2/Ada	4
GO:0042325	regulation of phosphorylation	36/236	649/8008	0.000147799	0.00492564	0.00381217	Bmp2/Spry2/Csf2/Ret/Lmo4/Kit/Rbpms/Cd81/Lyn/Socs5/Hes1/Ptgs2/Zbed3/Lif/Cntn1/Irs2/Cryaa/Eef2k/Cnksr3/Igf1r/Hbegf/Jun/Trf/Eng/Irak3/Itga5/Plcg2/Pde5a/Tfap4/Lrrk1/Zbtb20/Sdc4/Tnfrsf11a/Cx3cl1/Bmp7/Lilrb4a	36
GO:1903522	regulation of blood circulation	10/236	83/8008	0.000150395	0.00492564	0.00381217	Ptgs2/Alox5/Dock5/Hbegf/Ada/Pde5a/Thra/Jup/Scn1b/Cx3cl1	10
GO:0003008	system process	32/236	550/8008	0.000150833	0.00492564	0.00381217	Spry2/Kit/Npnt/Klf4/Ptgs2/Lif/Amph/Alox5/Prcp/Prrt1/Cryaa/Impg1/Gjb2/Dock5/Hbegf/Tnfrsf21/Coro2b/Jun/Trf/Eng/Itga5/Ada/Espn/Pde5a/Hoxa5/Thra/Jup/Rcan1/Scn1b/Cx3cl1/Grik5/Ptges	32
GO:0001775	cell activation	34/236	600/8008	0.000153474	0.0049602	0.00383892	Nedd4/Csf2/Klf5/Lmo4/Kit/Tnfsf14/Stxbp1/Swap70/Cd81/Lyn/Socs5/Hes1/Clnk/Arg1/Nr1d1/Plscr1/H2-Oa/Irs2/Tnfrsf21/Jun/Cd79b/Ltbr/Ada/Plcg2/Pde5a/Sdc4/Efnb1/Klrb1c/Cx3cl1/Cd160/Prf1/Lilrb4a/Xcl1/Trdc	34
GO:0001503	ossification	14/236	153/8008	0.000159174	0.00509193	0.00394087	Bmp2/Npnt/Ptgs2/Alox5/Pdlim7/Fhl2/Crim1/Smad1/Bambi/Cebpd/Thra/Tnfrsf11a/Hey1/Bmp7	14
GO:0003151	outflow tract morphogenesis	6/236	29/8008	0.000165224	0.00512848	0.00396916	Nedd4/Hes1/Jun/Eng/Hey1/Bmp7	6
GO:0072009	nephron epithelium development	6/236	29/8008	0.000165224	0.00512848	0.00396916	Bmp2/Npnt/Hes1/Lif/Basp1/Hey1	6
GO:0097028	dendritic cell differentiation	6/236	29/8008	0.000165224	0.00512848	0.00396916	Csf2/Tmem176b/Lyn/Tmem176a/Ltbr/Zbtb46	6
GO:0007167	enzyme-linked receptor protein signaling pathway	25/236	389/8008	0.00018746	0.00576163	0.00445918	Bmp2/Spry2/Nedd4/Ret/Kit/Rbpms/Npnt/Lyn/Socs5/Hes1/Clnk/Lif/Irs2/Chst11/Igf1r/Hbegf/Jun/Trf/Crim1/Smad1/Eng/Bambi/Efnb1/Gcnt2/Bmp7	25
GO:0045321	leukocyte activation	32/236	558/8008	0.000196727	0.00598777	0.0046342	Nedd4/Csf2/Kit/Tnfsf14/Stxbp1/Swap70/Cd81/Lyn/Socs5/Hes1/Clnk/Arg1/Nr1d1/Plscr1/H2-Oa/Irs2/Tnfrsf21/Jun/Cd79b/Ltbr/Ada/Plcg2/Pde5a/Sdc4/Efnb1/Klrb1c/Cx3cl1/Cd160/Prf1/Lilrb4a/Xcl1/Trdc	32
GO:0051145	smooth muscle cell differentiation	6/236	30/8008	0.000201494	0.00607389	0.00470085	Kit/Npnt/Hes1/Eng/Rcan1/Hey1	6
GO:0003203	endocardial cushion morphogenesis	4/236	11/8008	0.000206141	0.00615478	0.00476346	Bmp2/Eng/Hey1/Bmp7	4
GO:0050877	nervous system process	21/236	302/8008	0.000215825	0.00638314	0.0049402	Spry2/Kit/Ptgs2/Amph/Alox5/Prrt1/Grik5/Cryaa/Ptges/Impg1/Cx3cl1/Gjb2/Tnfrsf21/Jun/Trf/Itga5/Espn/Pde5a/Thra/Rcan1/Scn1b	21
GO:0002573	myeloid leukocyte differentiation	13/236	139/8008	0.000219598	0.00642193	0.00497022	Csf2/Kit/Cd81/Lyn/Lif/Car2/Jun/Trf/Ltbr/Lrrk1/Tnfrsf11a/Zbtb46/Lilrb4a	13
GO:1902533	positive regulation of intracellular signal transduction	28/236	464/8008	0.000221234	0.00642193	0.00497022	Bmp2/Spry2/Nedd4/Ret/Kit/Tnfsf14/Npnt/Cd81/Lyn/Lif/Plscr1/Igf1r/Hbegf/Tifa/Jun/Eng/Ltbr/Ada/Plcg2/Pde5a/Lrrk1/Cysltr2/Tnfrsf11a/Plekhf1/Cx3cl1/Gcnt2/Rasgrp4/Xcl1	28
GO:0001934	positive regulation of protein phosphorylation	23/236	348/8008	0.000228132	0.00655135	0.00507038	Bmp2/Spry2/Csf2/Ret/Kit/Rbpms/Cd81/Lyn/Hes1/Ptgs2/Lif/Cntn1/Cryaa/Hbegf/Eng/Itga5/Plcg2/Pde5a/Lrrk1/Sdc4/Tnfrsf11a/Cx3cl1/Bmp7	23
GO:0072088	nephron epithelium morphogenesis	5/236	20/8008	0.000229872	0.00655135	0.00507038	Bmp2/Npnt/Hes1/Lif/Hey1	5
GO:0002684	positive regulation of immune system process	29/236	491/8008	0.000244824	0.00691462	0.00535153	Kit/Tnfsf14/Stxbp1/Swap70/Cd81/Lyn/Socs5/Hes1/Clnk/Arg1/Lif/Plscr1/H2-Oa/Irs2/Car2/Tnfrsf21/Jun/Cd79b/Irak3/Ada/Plcg2/Efnb1/Klrb1c/Cx3cl1/Zbtb46/Cd160/Lilrb4a/Xcl1/Trdc	29
GO:0009653	anatomical structure morphogenesis	52/236	1095/8008	0.000251986	0.00705337	0.00545891	Bmp2/Spry2/Nedd4/Ret/Klf5/Lmo4/Kit/Tnfsf14/Stxbp1/Npnt/Cd81/Klf4/Hes1/Ptgs2/Wls/Lif/Alox5/Prcp/Cryaa/Tnfsf12/Arap3/Chad/Eef2k/Dock5/Fhl2/Car2/Chst11/Igf1r/Hbegf/Jun/Smad1/Eng/Rhob/Itga5/Ada/Limk1/Bambi/Hoxa5/Thra/Jup/Cysltr2/Sdc4/Dnmbp/Znrf3/Efnb1/Scn1b/Cx3cl1/Cd160/Gas7/Hey1/Bmp7/Cdc42ep1	52
GO:0009967	positive regulation of signal transduction	38/236	722/8008	0.000279402	0.00775156	0.00599928	Bmp2/Spry2/Nedd4/Ret/Kit/Tnfsf14/Rbpms/Npnt/Cd81/Lyn/Hes1/Zbed3/Wls/Lif/Plscr1/Igf1r/Hbegf/Tifa/Jun/Eng/Ltbr/Ada/Plcg2/Mgat5/Bambi/Pde5a/G0s2/Thra/Lrrk1/Cysltr2/Tnfrsf11a/Tmem9/Plekhf1/Cx3cl1/Gcnt2/Rasgrp4/Bmp7/Xcl1	38
GO:0001659	temperature homeostasis	10/236	90/8008	0.000295406	0.00812365	0.00628726	Decr1/Ptgs2/Nr1d1/Zfp516/Pctp/Igf1r/G0s2/Thra/Tnfrsf11a/Ptges	10
GO:0006953	acute-phase response	4/236	12/8008	0.000302086	0.00823514	0.00637354	Ptgs2/Plscr1/Tnfrsf11a/Ptges	4
GO:1903037	regulation of leukocyte cell-cell adhesion	16/236	204/8008	0.000329636	0.0089087	0.00689484	Tnfsf14/Cd81/Socs5/Klf4/Hes1/Arg1/Alox5/H2-Oa/Tnfrsf21/Ada/Pde5a/Sdc4/Efnb1/Cd160/Lilrb4a/Xcl1	16
GO:0002274	myeloid leukocyte activation	12/236	127/8008	0.000348211	0.00933026	0.0072211	Csf2/Kit/Stxbp1/Lyn/Clnk/Nr1d1/Plscr1/Jun/Ltbr/Plcg2/Cx3cl1/Lilrb4a	12
GO:0048762	mesenchymal cell differentiation	10/236	92/8008	0.000353684	0.00939661	0.00727246	Bmp2/Spry2/Ret/Hes1/Eng/Bambi/Efnb1/Hey1/Gcnt2/Bmp7	10
GO:0048513	animal organ development	63/236	1424/8008	0.000357202	0.00941033	0.00728307	Bmp2/Spry2/Nedd4/Csf2/Ret/Tmem176b/Klf5/Lmo4/Kit/Npnt/Cd81/Lyn/Tmem176a/Socs5/Klf4/Hes1/Ptgs2/Wls/Lif/Zfp516/Alox5/Cntn1/Plscr1/Pdlim7/Basp1/H2-Oa/Irs2/Cryaa/Chad/Fhl2/Car2/Chst11/Igf1r/Rcn1/Jun/Rab13/Cd79b/Trf/Smad1/Eng/Ltbr/Ada/Plcg2/Bambi/Cebpd/Hoxa5/Thra/Lrrk1/Jup/Gdpd5/Sdc4/Znrf3/Tnfrsf11a/Efnb1/Maff/Epcam/Dyrk3/Rcan1/Zbtb46/Hey1/Gcnt2/Bmp7/Lilrb4a	63
GO:0031295	T cell costimulation	5/236	22/8008	0.000372065	0.0097202	0.0075229	Tnfsf14/Cd81/Efnb1/Cd160/Lilrb4a	5
GO:0050865	regulation of cell activation	23/236	361/8008	0.000387032	0.0100276	0.00776084	Lmo4/Tnfsf14/Stxbp1/Cd81/Lyn/Socs5/Hes1/Clnk/Arg1/Nr1d1/Plscr1/H2-Oa/Irs2/Tnfrsf21/Ada/Pde5a/Sdc4/Efnb1/Cx3cl1/Cd160/Lilrb4a/Xcl1/Trdc	23
GO:1902531	regulation of intracellular signal transduction	42/236	843/8008	0.000417498	0.0107283	0.00830312	Bmp2/Spry2/Nedd4/Ret/Kit/Tnfsf14/Npnt/Cd81/Lyn/Klf4/Ptgs2/Lif/Nr1d1/Plscr1/Arap3/Fhl2/Cnksr3/Igf1r/Hbegf/Psd2/Tifa/Jun/Eng/Ltbr/Irak3/Ada/Plcg2/Iqsec1/Dennd3/Pde5a/Lrrk1/Cysltr2/Tnfrsf11a/Dyrk3/Plekhf1/Rcan1/Cx3cl1/Gcnt2/Rasgrp4/Bmp7/Lilrb4a/Xcl1	42
GO:0060326	cell chemotaxis	12/236	131/8008	0.000463145	0.0115473	0.008937	Kit/Tnfsf14/Swap70/Lyn/Alox5/Hbegf/Rab13/Eng/Cxcl2/Cx3cl1/Cxcl3/Xcl1	12
GO:0010718	positive regulation of epithelial to mesenchymal transition	5/236	23/8008	0.000464103	0.0115473	0.008937	Bmp2/Eng/Bambi/Gcnt2/Bmp7	5
GO:0072080	nephron tubule development	5/236	23/8008	0.000464103	0.0115473	0.008937	Bmp2/Npnt/Hes1/Lif/Hey1	5
GO:0150076	neuroinflammatory response	5/236	23/8008	0.000464103	0.0115473	0.008937	Ptgs2/Nr1d1/Plcg2/Cd200r2/Cx3cl1	5
GO:0002694	regulation of leukocyte activation	22/236	343/8008	0.000473976	0.0117001	0.00905524	Tnfsf14/Stxbp1/Cd81/Lyn/Socs5/Hes1/Clnk/Arg1/Nr1d1/Plscr1/H2-Oa/Irs2/Tnfrsf21/Ada/Pde5a/Sdc4/Efnb1/Cx3cl1/Cd160/Lilrb4a/Xcl1/Trdc	22
GO:0030855	epithelial cell differentiation	17/236	232/8008	0.000477983	0.0117068	0.00906045	Bmp2/Spry2/Klf5/Klf4/Hes1/Ptgs2/Lif/Basp1/Cryaa/Jun/Rab13/Hoxa5/Thra/Maff/S1pr3/Hey1/Bmp7	17
GO:0060395	SMAD protein signal transduction	6/236	35/8008	0.000486945	0.0118339	0.00915878	Bmp2/Bmp7/Rbpms/Jun/Trf/Smad1	6
GO:0042127	regulation of cell population proliferation	40/236	796/8008	0.000492169	0.0118689	0.00918584	Bmp2/Spry2/Csf2/Kit/Cd81/Lyn/Klf4/Hes1/Ptgs2/Vipr2/Arg1/Lif/Nr1d1/Alox5/Irs2/Chst11/Igf1r/Hbegf/Tnfrsf21/Jun/Trf/Smad1/Eng/Klf9/Ada/Bambi/Pde5a/Tfap4/Hoxa5/Jup/Sdc4/Efnb1/Epcam/Cx3cl1/Hey1/Gcnt2/Bmp7/Lilrb4a/Xcl1/Ptges	40
GO:0090092	regulation of transmembrane receptor protein serine/threonine kinase signaling pathway	10/236	96/8008	0.000499237	0.0119474	0.00924662	Bmp2/Spry2/Rbpms/Npnt/Hes1/Chst11/Crim1/Eng/Bambi/Bmp7	10
GO:0022409	positive regulation of cell-cell adhesion	14/236	171/8008	0.000504462	0.011981	0.00927261	Tnfsf14/Cd81/Socs5/Hes1/Alox5/H2-Oa/Ada/Efnb1/Cx3cl1/Cd160/Gcnt2/Bmp7/Lilrb4a/Xcl1	14
GO:0009719	response to endogenous stimulus	34/236	640/8008	0.000512537	0.0120812	0.0093502	Bmp2/Spry2/Nedd4/Kit/Npnt/Cd81/Lyn/Socs5/Hes1/Nr1d1/Prcp/Irs2/Serpina3g/Fhl2/Car2/Chst11/Igf1r/Cited4/Jun/Rab13/Crim1/Smad1/Eng/Klf9/Bambi/Tfap4/Thra/Jup/Gstm7/Rcan1/Mylip/Gcnt2/Bmp7/Xcl1	34
GO:0051897	positive regulation of protein kinase B signaling	7/236	49/8008	0.000527649	0.0123446	0.00955405	Spry2/Ret/Igf1r/Hbegf/Eng/Cx3cl1/Gcnt2	7
GO:0070374	positive regulation of ERK1 and ERK2 cascade	9/236	80/8008	0.000539537	0.012449	0.00963482	Bmp2/Spry2/Npnt/Jun/Cysltr2/Tnfrsf11a/Cx3cl1/Gcnt2/Xcl1	9
GO:0002682	regulation of immune system process	39/236	773/8008	0.000540051	0.012449	0.00963482	Tmem176b/Kit/Tnfsf14/Stxbp1/Swap70/Cd81/Lyn/Tmem176a/Socs5/Klrb1b/Hes1/Clnk/Arg1/Lif/Nr1d1/Plscr1/H2-Oa/Irs2/Car2/Irak2/Tnfrsf21/Tifa/Jun/Cd79b/Irak3/Ada/Plcg2/Pde5a/Hoxa5/Sdc4/Efnb1/Klrb1c/Cx3cl1/Zbtb46/Cd160/Lilrb4a/Xcl1/Trdc/Tlr12	39
GO:0001932	regulation of protein phosphorylation	31/236	566/8008	0.00055399	0.0126771	0.00981134	Bmp2/Spry2/Csf2/Ret/Kit/Rbpms/Cd81/Lyn/Socs5/Hes1/Ptgs2/Zbed3/Lif/Cntn1/Cryaa/Eef2k/Cnksr3/Hbegf/Jun/Eng/Irak3/Itga5/Plcg2/Pde5a/Tfap4/Lrrk1/Sdc4/Tnfrsf11a/Cx3cl1/Bmp7/Lilrb4a	31
GO:0031294	lymphocyte costimulation	5/236	24/8008	0.000572295	0.0129646	0.0100339	Tnfsf14/Cd81/Efnb1/Cd160/Lilrb4a	5
GO:0033631	cell-cell adhesion mediated by integrin	4/236	14/8008	0.000583097	0.0129646	0.0100339	Npnt/Swap70/Itga5/Ada	4
GO:0045933	positive regulation of muscle contraction	4/236	14/8008	0.000583097	0.0129646	0.0100339	Kit/Npnt/Ptgs2/Ada	4
GO:0046885	regulation of hormone biosynthetic process	4/236	14/8008	0.000583097	0.0129646	0.0100339	Bmp2/Dkk3/Igf1r/Stc2	4
GO:0010631	epithelial cell migration	13/236	154/8008	0.000596764	0.012992	0.0100551	Kit/Klf4/Ptgs2/Prcp/Dock5/Hbegf/Jun/Rab13/Rhob/Plcg2/Dnaja4/Iqsec1/Jup	13
GO:0090130	tissue migration	13/236	154/8008	0.000596764	0.012992	0.0100551	Kit/Klf4/Ptgs2/Prcp/Dock5/Hbegf/Jun/Rab13/Rhob/Plcg2/Dnaja4/Iqsec1/Jup	13
GO:0090132	epithelium migration	13/236	154/8008	0.000596764	0.012992	0.0100551	Kit/Klf4/Ptgs2/Prcp/Dock5/Hbegf/Jun/Rab13/Rhob/Plcg2/Dnaja4/Iqsec1/Jup	13
GO:0050727	regulation of inflammatory response	14/236	175/8008	0.000636321	0.0137142	0.010614	Cd81/Lyn/Socs5/Ptgs2/Nr1d1/Alox5/Ada/Plcg2/Pde5a/Cd200r2/Tnfrsf11a/Cx3cl1/Xcl1/Ptges	14
GO:0071560	cellular response to transforming growth factor beta stimulus	11/236	117/8008	0.000638683	0.0137142	0.010614	Bmp2/Spry2/Npnt/Chst11/Igf1r/Jun/Smad1/Eng/Bambi/Gcnt2/Xcl1	11
GO:0002683	negative regulation of immune system process	18/236	260/8008	0.000645162	0.0137591	0.0106488	Tmem176b/Lyn/Tmem176a/Socs5/Klrb1b/Clnk/Arg1/Nr1d1/H2-Oa/Tnfrsf21/Irak3/Ada/Pde5a/Sdc4/Cx3cl1/Zbtb46/Cd160/Lilrb4a	18
GO:1902893	regulation of miRNA transcription	6/236	37/8008	0.000663942	0.0140449	0.01087	Bmp2/Klf5/Klf4/Jun/Smad1/Lilrb4a	6
GO:0032496	response to lipopolysaccharide	13/236	156/8008	0.000674597	0.0140449	0.01087	Lyn/Ptgs2/Nr1d1/Plscr1/Irak2/Irak3/Plcg2/Cxcl2/Tnfrsf11a/Cx3cl1/Ggt5/Cxcl3/Lilrb4a	13
GO:0006959	humoral immune response	7/236	51/8008	0.000676485	0.0140449	0.01087	Cd81/Alox5/Tnfrsf21/Trf/Cxcl2/Cxcl3/Trdc	7
GO:0030509	BMP signaling pathway	7/236	51/8008	0.000676485	0.0140449	0.01087	Bmp2/Hes1/Crim1/Smad1/Eng/Bambi/Bmp7	7
GO:0048871	multicellular organismal homeostasis	16/236	218/8008	0.000687447	0.0141251	0.010932	Decr1/Ptgs2/Nr1d1/Zfp516/Prcp/Pctp/Car2/Igf1r/Trf/G0s2/Thra/Lrrk1/Tnfrsf11a/Bbs12/Gcnt2/Ptges	16
GO:0006940	regulation of smooth muscle contraction	5/236	25/8008	0.000698369	0.0141251	0.010932	Kit/Npnt/Ptgs2/Dock5/Ada	5
GO:0061326	renal tubule development	5/236	25/8008	0.000698369	0.0141251	0.010932	Bmp2/Npnt/Hes1/Lif/Hey1	5
GO:0061383	trabecula morphogenesis	5/236	25/8008	0.000698369	0.0141251	0.010932	Chad/Fhl2/Eng/Hey1/Bmp7	5
GO:0032101	regulation of response to external stimulus	26/236	450/8008	0.000726032	0.0145904	0.0112922	Tnfsf14/Swap70/Cd81/Lyn/Socs5/Klf4/Klrb1b/Ptgs2/Clnk/Arg1/Enpp4/Nr1d1/Alox5/Plscr1/Igf1r/Irak3/Ada/Plcg2/Pde5a/Cd200r2/Tnfrsf11a/Klrb1c/Cx3cl1/Cd160/Xcl1/Ptges	26
GO:0009607	response to biotic stimulus	35/236	679/8008	0.000732054	0.0146178	0.0113133	Bmp2/Naip5/Stab2/Stxbp1/Lyn/Klf4/Klrb1b/Ptgs2/Clnk/Arg1/Nr1d1/Klrg1/Pygl/Plscr1/Irak2/Tifa/Cd79b/Ncr1/Trf/Irak3/Plcg2/Cxcl2/Rab20/Tnfrsf11a/Klrb1c/Cx3cl1/Cd160/Prf1/Ggt5/Mlkl/Cxcl3/Lilrb4a/Xcl1/Trdc/Tlr12	35
GO:0072359	circulatory system development	28/236	501/8008	0.000762169	0.0146715	0.0113549	Bmp2/Spry2/Nedd4/Klf5/Lmo4/Kit/Klf4/Hes1/Ptgs2/Lif/Alox5/Prcp/Pdlim7/Tnfsf12/Fhl2/Hbegf/Jun/Smad1/Eng/Rhob/Itga5/Hoxa5/Jup/Cysltr2/Cx3cl1/Cd160/Hey1/Bmp7	28
GO:0071772	response to BMP	7/236	52/8008	0.000762435	0.0146715	0.0113549	Bmp2/Hes1/Crim1/Smad1/Eng/Bambi/Bmp7	7
GO:0071773	cellular response to BMP stimulus	7/236	52/8008	0.000762435	0.0146715	0.0113549	Bmp2/Hes1/Crim1/Smad1/Eng/Bambi/Bmp7	7
GO:0031347	regulation of defense response	21/236	332/8008	0.000764687	0.0146715	0.0113549	Cd81/Lyn/Socs5/Klrb1b/Ptgs2/Clnk/Arg1/Nr1d1/Alox5/Plscr1/Irak3/Ada/Plcg2/Pde5a/Cd200r2/Tnfrsf11a/Klrb1c/Cx3cl1/Cd160/Xcl1/Ptges	21
GO:0002526	acute inflammatory response	6/236	38/8008	0.000769285	0.0146715	0.0113549	Ptgs2/Alox5/Plscr1/Prcp/Tnfrsf11a/Ptges	6
GO:0044070	regulation of anion transport	6/236	38/8008	0.000769285	0.0146715	0.0113549	Stxbp1/Arg1/Car2/Tnfrsf11a/Stc2/Ptges	6
GO:0043207	response to external biotic stimulus	34/236	655/8008	0.000775741	0.0146715	0.0113549	Bmp2/Naip5/Stab2/Stxbp1/Lyn/Klrb1b/Ptgs2/Clnk/Arg1/Nr1d1/Klrg1/Pygl/Plscr1/Irak2/Tifa/Cd79b/Ncr1/Trf/Irak3/Plcg2/Cxcl2/Rab20/Tnfrsf11a/Klrb1c/Cx3cl1/Cd160/Prf1/Ggt5/Mlkl/Cxcl3/Lilrb4a/Xcl1/Trdc/Tlr12	34
GO:0051707	response to other organism	34/236	655/8008	0.000775741	0.0146715	0.0113549	Bmp2/Naip5/Stab2/Stxbp1/Lyn/Klrb1b/Ptgs2/Clnk/Arg1/Nr1d1/Klrg1/Pygl/Plscr1/Irak2/Tifa/Cd79b/Ncr1/Trf/Irak3/Plcg2/Cxcl2/Rab20/Tnfrsf11a/Klrb1c/Cx3cl1/Cd160/Prf1/Ggt5/Mlkl/Cxcl3/Lilrb4a/Xcl1/Trdc/Tlr12	34
GO:0010862	positive regulation of pathway-restricted SMAD protein phosphorylation	4/236	15/8008	0.000776862	0.0146715	0.0113549	Bmp2/Rbpms/Eng/Bmp7	4
GO:0071559	response to transforming growth factor beta	11/236	120/8008	0.000790763	0.0148396	0.011485	Bmp2/Spry2/Npnt/Chst11/Igf1r/Jun/Smad1/Eng/Bambi/Gcnt2/Xcl1	11
GO:0044419	biological process involved in interspecies interaction between organisms	37/236	735/8008	0.000795233	0.0148396	0.011485	Bmp2/Nedd4/Naip5/Stab2/Stxbp1/Lyn/Klrb1b/Ptgs2/Clnk/Arg1/Nr1d1/Klrg1/Pygl/Plscr1/Irak2/Tifa/Jun/Cd79b/Ncr1/Trf/Irak3/Plcg2/Cxcl2/Rab20/Tfap4/Tnfrsf11a/Klrb1c/Cx3cl1/Cd160/Prf1/Ggt5/Mlkl/Cxcl3/Lilrb4a/Xcl1/Trdc/Tlr12	37
GO:0006796	phosphate-containing compound metabolic process	61/236	1410/8008	0.000831035	0.0154159	0.0119311	Bmp2/Spry2/Csf2/Ret/Lmo4/Kit/Rbpms/Npnt/Swap70/Cd81/Prkd3/Cerk/Lyn/Pcyt1a/Gphn/Enpp5/Socs5/Hes1/Lpcat2/Ptgs2/Zbed3/Lif/Pygl/Cntn1/Plscr1/Prrt1/Irs2/Cryaa/Eef2k/Cnksr3/Irak2/Igf1r/Hbegf/Jun/Serinc2/Trf/Smad1/Eng/Irak3/Itga5/Ada/Dusp23/Plcg2/Mgat5/Pip5k1b/Limk1/Pde5a/Tfap4/Lrrk1/Zbtb20/Sdc4/Map4k3/Tnfrsf11a/Dyrk3/Eya2/Rcan1/Cx3cl1/Upp1/Bmp7/Lilrb4a/Adssl1	61
GO:0033628	regulation of cell adhesion mediated by integrin	5/236	26/8008	0.000844113	0.0155664	0.0120476	Ret/Swap70/Lyn/Lif/Ada	5
GO:0045576	mast cell activation	6/236	39/8008	0.000887087	0.0161687	0.0125137	Kit/Stxbp1/Lyn/Clnk/Plscr1/Lilrb4a	6
GO:0061614	miRNA transcription	6/236	39/8008	0.000887087	0.0161687	0.0125137	Bmp2/Klf5/Klf4/Jun/Smad1/Lilrb4a	6
GO:0010632	regulation of epithelial cell migration	11/236	122/8008	0.000907978	0.0164538	0.0127343	Klf4/Ptgs2/Prcp/Dock5/Hbegf/Jun/Rhob/Plcg2/Dnaja4/Iqsec1/Jup	11
GO:0008285	negative regulation of cell population proliferation	21/236	337/8008	0.000926659	0.0166647	0.0128975	Bmp2/Spry2/Lyn/Klf4/Hes1/Ptgs2/Vipr2/Arg1/Lif/Alox5/Tnfrsf21/Jun/Smad1/Eng/Klf9/Pde5a/Tfap4/Sdc4/Bmp7/Lilrb4a/Ptges	21
GO:0051093	negative regulation of developmental process	25/236	433/8008	0.000930245	0.0166647	0.0128975	Bmp2/Spry2/Tmem176b/Lyn/Tmem176a/Socs5/Klf4/Hes1/Lif/Nr1d1/Alox5/Chad/Crim1/Smad1/Bambi/Hoxa5/Bbs12/Stc2/Rcan1/S1pr3/Zbtb46/Cd160/Hey1/Bmp7/Lilrb4a	25
GO:0006937	regulation of muscle contraction	7/236	54/8008	0.000960147	0.0171026	0.0132365	Kit/Npnt/Ptgs2/Dock5/Ada/Pde5a/Jup	7
GO:0006935	chemotaxis	15/236	204/8008	0.000988483	0.0172485	0.0133494	Kit/Tnfsf14/Swap70/Lyn/Alox5/Hbegf/Rab13/Eng/Cxcl2/Efnb1/Scn1b/Cx3cl1/Bmp7/Cxcl3/Xcl1	15
GO:0016310	phosphorylation	45/236	962/8008	0.000989809	0.0172485	0.0133494	Bmp2/Spry2/Csf2/Ret/Lmo4/Kit/Rbpms/Cd81/Prkd3/Cerk/Lyn/Socs5/Hes1/Ptgs2/Zbed3/Lif/Cntn1/Prrt1/Irs2/Cryaa/Eef2k/Cnksr3/Irak2/Igf1r/Hbegf/Jun/Trf/Smad1/Eng/Irak3/Itga5/Plcg2/Pip5k1b/Limk1/Pde5a/Tfap4/Lrrk1/Zbtb20/Sdc4/Map4k3/Tnfrsf11a/Dyrk3/Cx3cl1/Bmp7/Lilrb4a	45
GO:0006811	ion transport	29/236	535/8008	0.000994368	0.0172485	0.0133494	Nedd4/Csf2/Stxbp1/Lyn/Hes1/Ptgs2/Arg1/Alox5/Cntn1/Cnnm2/Slc6a13/Prrt1/Kcnk1/Car2/Cnksr3/Trf/Ada/Plcg2/Gem/Tcn2/Tnfrsf11a/Gstm7/Stc2/Scn1b/Cx3cl1/Slc7a8/Grik5/Xcl1/Ptges	29
GO:0006793	phosphorus metabolic process	61/236	1420/8008	0.000998017	0.0172485	0.0133494	Bmp2/Spry2/Csf2/Ret/Lmo4/Kit/Rbpms/Npnt/Swap70/Cd81/Prkd3/Cerk/Lyn/Pcyt1a/Gphn/Enpp5/Socs5/Hes1/Lpcat2/Ptgs2/Zbed3/Lif/Pygl/Cntn1/Plscr1/Prrt1/Irs2/Cryaa/Eef2k/Cnksr3/Irak2/Igf1r/Hbegf/Jun/Serinc2/Trf/Smad1/Eng/Irak3/Itga5/Ada/Dusp23/Plcg2/Mgat5/Pip5k1b/Limk1/Pde5a/Tfap4/Lrrk1/Zbtb20/Sdc4/Map4k3/Tnfrsf11a/Dyrk3/Eya2/Rcan1/Cx3cl1/Upp1/Bmp7/Lilrb4a/Adssl1	61
GO:0019229	regulation of vasoconstriction	5/236	27/8008	0.00101137	0.0172485	0.0133494	Ptgs2/Alox5/Dock5/Pde5a/Cx3cl1	5
GO:0048710	regulation of astrocyte differentiation	4/236	16/8008	0.00101204	0.0172485	0.0133494	Bmp2/Hes1/Lif/Nr1d1	4
GO:0002764	immune response-regulating signaling pathway	16/236	226/8008	0.00101297	0.0172485	0.0133494	Kit/Cd81/Lyn/Nr1d1/Plscr1/Irak2/Tnfrsf21/Tifa/Cd79b/Irak3/Ada/Plcg2/Cd160/Lilrb4a/Trdc/Tlr12	16
GO:0002237	response to molecule of bacterial origin	13/236	163/8008	0.00101785	0.0172485	0.0133494	Lyn/Ptgs2/Nr1d1/Plscr1/Irak2/Irak3/Plcg2/Cxcl2/Tnfrsf11a/Cx3cl1/Ggt5/Cxcl3/Lilrb4a	13
GO:0008015	blood circulation	13/236	163/8008	0.00101785	0.0172485	0.0133494	Ptgs2/Alox5/Prcp/Dock5/Hbegf/Coro2b/Eng/Ada/Pde5a/Thra/Jup/Scn1b/Cx3cl1	13
GO:0002443	leukocyte mediated immunity	16/236	227/8008	0.00106163	0.0178937	0.0138487	Kit/Stxbp1/Swap70/Cd81/Lyn/Klrb1b/Clnk/Arg1/H2-Oa/Plcg2/Klrb1c/Cd160/Prf1/Lilrb4a/Xcl1/Trdc	16
GO:0006468	protein phosphorylation	39/236	802/8008	0.001101	0.0184579	0.0142854	Bmp2/Spry2/Csf2/Ret/Kit/Rbpms/Cd81/Prkd3/Lyn/Socs5/Hes1/Ptgs2/Zbed3/Lif/Cntn1/Prrt1/Cryaa/Eef2k/Cnksr3/Irak2/Igf1r/Hbegf/Jun/Smad1/Eng/Irak3/Itga5/Plcg2/Limk1/Pde5a/Tfap4/Lrrk1/Sdc4/Map4k3/Tnfrsf11a/Dyrk3/Cx3cl1/Bmp7/Lilrb4a	39
GO:0006812	cation transport	24/236	414/8008	0.00111468	0.0185878	0.014386	Nedd4/Csf2/Lyn/Hes1/Ptgs2/Arg1/Alox5/Cntn1/Cnnm2/Slc6a13/Prrt1/Kcnk1/Cnksr3/Trf/Ada/Plcg2/Gem/Tcn2/Gstm7/Stc2/Scn1b/Cx3cl1/Slc7a8/Xcl1	24
GO:0042330	taxis	15/236	207/8008	0.00114668	0.0189327	0.0146528	Kit/Tnfsf14/Swap70/Lyn/Alox5/Hbegf/Rab13/Eng/Cxcl2/Efnb1/Scn1b/Cx3cl1/Bmp7/Cxcl3/Xcl1	15
GO:0050670	regulation of lymphocyte proliferation	12/236	145/8008	0.00114743	0.0189327	0.0146528	Cd81/Lyn/Hes1/Arg1/Irs2/Tnfrsf21/Ada/Pde5a/Sdc4/Efnb1/Lilrb4a/Xcl1	12
GO:0010648	negative regulation of cell communication	35/236	697/8008	0.00116685	0.0191523	0.0148228	Bmp2/Spry2/Nedd4/Csf2/Stxbp1/Dkk3/Lyn/Socs5/Klf4/Ptgs2/Arg1/Lif/Nr1d1/Prrt1/Arap3/Fhl2/Cnksr3/Chst11/Igf1r/Crim1/Eng/Irak3/Ada/Tpbgl/Bambi/Gdpd5/Znrf3/Dyrk3/Eya2/Rcan1/Cx3cl1/Cd160/Hey1/Bmp7/Lilrb4a	35
GO:0045444	fat cell differentiation	11/236	126/8008	0.00118579	0.0192061	0.0148644	Bmp2/Klf5/Klf4/Hes1/Ptgs2/Nr1d1/Zfp516/Alox5/Cebpd/Bbs12/Bmp7	11
GO:0045766	positive regulation of angiogenesis	8/236	72/8008	0.00118851	0.0192061	0.0148644	Klf4/Smad1/Eng/Rhob/Itga5/Jup/Cysltr2/Cx3cl1	8
GO:1904018	positive regulation of vasculature development	8/236	72/8008	0.00118851	0.0192061	0.0148644	Klf4/Smad1/Eng/Rhob/Itga5/Jup/Cysltr2/Cx3cl1	8
GO:0014031	mesenchymal cell development	5/236	28/8008	0.00120204	0.0192264	0.0148802	Ret/Hes1/Efnb1/Hey1/Bmp7	5
GO:0042092	type 2 immune response	5/236	28/8008	0.00120204	0.0192264	0.0148802	Cd81/Socs5/Arg1/Lilrb4a/Xcl1	5
GO:0009611	response to wounding	14/236	187/8008	0.00121996	0.0194141	0.0150254	Stxbp1/Lyn/Klf4/Enpp4/Alox5/Prcp/Igf1r/Hbegf/Jun/Eng/Plcg2/Sdc4/Cx3cl1/Lilrb4a	14
GO:0023057	negative regulation of signaling	35/236	699/8008	0.00122696	0.0194269	0.0150354	Bmp2/Spry2/Nedd4/Csf2/Stxbp1/Dkk3/Lyn/Socs5/Klf4/Ptgs2/Arg1/Lif/Nr1d1/Prrt1/Arap3/Fhl2/Cnksr3/Chst11/Igf1r/Crim1/Eng/Irak3/Ada/Tpbgl/Bambi/Gdpd5/Znrf3/Dyrk3/Eya2/Rcan1/Cx3cl1/Cd160/Hey1/Bmp7/Lilrb4a	35
GO:0042592	homeostatic process	40/236	835/8008	0.00125907	0.0197461	0.0152824	Decr1/Kit/Swap70/Lyn/Ptgs2/Nr1d1/Zfp516/Alox5/Pygl/Cnnm2/Prcp/Pctp/Car2/Gpr157/Igf1r/Trf/Smad1/Ada/Plcg2/Cxcl2/Rab20/G0s2/Hoxa5/Thra/Lrrk1/Zbtb20/Tnfrsf11a/Gstm7/Tmem9/Dyrk3/Bbs12/Stc2/Scn1b/Cx3cl1/Mylip/Gcnt2/Cxcl3/Lilrb4a/Xcl1/Ptges	40
GO:0001822	kidney development	10/236	108/8008	0.00125972	0.0197461	0.0152824	Bmp2/Ret/Npnt/Hes1/Lif/Basp1/Smad1/Epcam/Hey1/Bmp7	10
GO:0044092	negative regulation of molecular function	28/236	518/8008	0.00127204	0.01984	0.0153551	Bmp2/Spry2/Nedd4/Naip5/Lyn/Socs5/Klf4/Hes1/Ptgs2/Plscr1/Irs2/Cryaa/Serpina3g/Irak2/Igf1r/Jun/Eng/Irak3/Mgat5/Limk1/Gem/Tfap4/Thra/Gstm7/Cnrip1/Hey1/Bmp7/Lilrb4a	28
GO:0032944	regulation of mononuclear cell proliferation	12/236	147/8008	0.00129265	0.0199695	0.0154553	Cd81/Lyn/Hes1/Arg1/Irs2/Tnfrsf21/Ada/Pde5a/Sdc4/Efnb1/Lilrb4a/Xcl1	12
GO:0046456	icosanoid biosynthetic process	4/236	17/8008	0.00129308	0.0199695	0.0154553	Ptgs2/Alox5/Ggt5/Ptges	4
GO:0045598	regulation of fat cell differentiation	8/236	73/8008	0.00130155	0.0200018	0.0154802	Bmp2/Klf5/Hes1/Ptgs2/Nr1d1/Alox5/Bbs12/Bmp7	8
GO:0010959	regulation of metal ion transport	13/236	168/8008	0.00134394	0.0205524	0.0159064	Nedd4/Lyn/Hes1/Ptgs2/Cntn1/Cnksr3/Trf/Plcg2/Gem/Gstm7/Stc2/Scn1b/Cx3cl1	13
GO:0002279	mast cell activation involved in immune response	5/236	29/8008	0.00141804	0.0212706	0.0164623	Kit/Stxbp1/Lyn/Clnk/Lilrb4a	5
GO:0032890	regulation of organic acid transport	5/236	29/8008	0.00141804	0.0212706	0.0164623	Stxbp1/Arg1/Irs2/Tnfrsf11a/Ptges	5
GO:0042310	vasoconstriction	5/236	29/8008	0.00141804	0.0212706	0.0164623	Ptgs2/Alox5/Dock5/Pde5a/Cx3cl1	5
GO:0120254	olefinic compound metabolic process	5/236	29/8008	0.00141804	0.0212706	0.0164623	Bmp2/Dkk3/Ptgs2/Alox5/Gstm7	5
GO:0065009	regulation of molecular function	55/236	1265/8008	0.00144082	0.0214413	0.0165943	Bmp2/Spry2/Nedd4/Naip5/Ret/Lmo4/Kit/Npnt/Cd81/Lyn/Socs5/Klf4/Hes1/Ptgs2/Vipr2/Lif/Amph/Alox5/Plscr1/Prrt1/Arrdc4/Irs2/Cryaa/Serpina3g/Arap3/Cnksr3/Irak2/Igf1r/Hbegf/Jun/Serinc2/Eng/Irak3/Plcg2/Mgat5/Iqsec1/Limk1/Gem/Bambi/Pde5a/Chn2/Tfap4/Thra/Jup/Sdc4/Tnfrsf11a/Gstm7/Rcan1/Scn1b/Cnrip1/Cx3cl1/Hey1/Bmp7/Lilrb4a/Xcl1	55
GO:0043409	negative regulation of MAPK cascade	10/236	110/8008	0.00144948	0.0214413	0.0165943	Bmp2/Spry2/Lyn/Klf4/Lif/Cnksr3/Igf1r/Irak3/Bmp7/Lilrb4a	10
GO:0006629	lipid metabolic process	30/236	574/8008	0.00144994	0.0214413	0.0165943	Bmp2/Decr1/Kit/Dkk3/Cd81/Cerk/Lyn/Pcyt1a/Socs5/Lpcat2/Ptgs2/Akr1c12/Nr1d1/Alox5/St6galnac3/Plscr1/Irs2/Pctp/Igf1r/Serinc2/St3gal3/Plcg2/Pip5k1b/Thra/Zbtb20/Gdpd5/Gstm7/Cyp4v3/Ggt5/Ptges	30
GO:0098742	cell-cell adhesion via plasma-membrane adhesion molecules	6/236	43/8008	0.00150261	0.0221159	0.0171165	Bmp2/Ret/Klf4/Itga5/Epcam/Cx3cl1	6
GO:0001655	urogenital system development	11/236	130/8008	0.00153016	0.0224162	0.0173489	Bmp2/Ret/Npnt/Hes1/Lif/Basp1/Igf1r/Smad1/Epcam/Hey1/Bmp7	11
GO:0060562	epithelial tube morphogenesis	12/236	150/8008	0.00153879	0.0224377	0.0173655	Bmp2/Spry2/Ret/Lmo4/Npnt/Hes1/Eng/Rhob/Hoxa5/Sdc4/Hey1/Bmp7	12
GO:0072001	renal system development	10/236	111/8008	0.00155272	0.022536	0.0174416	Bmp2/Ret/Npnt/Hes1/Lif/Basp1/Smad1/Epcam/Hey1/Bmp7	10
GO:0032103	positive regulation of response to external stimulus	15/236	214/8008	0.00160061	0.023124	0.0178967	Tnfsf14/Swap70/Cd81/Ptgs2/Clnk/Arg1/Plscr1/Igf1r/Plcg2/Pde5a/Tnfrsf11a/Klrb1c/Cx3cl1/Cd160/Xcl1	15
GO:0032350	regulation of hormone metabolic process	4/236	18/8008	0.00162445	0.0233607	0.0180799	Bmp2/Dkk3/Igf1r/Stc2	4
GO:0042531	positive regulation of tyrosine phosphorylation of STAT protein	5/236	30/8008	0.00166135	0.0236742	0.0183225	Csf2/Kit/Lyn/Hes1/Lif	5
GO:1902895	positive regulation of miRNA transcription	5/236	30/8008	0.00166135	0.0236742	0.0183225	Bmp2/Klf5/Klf4/Jun/Smad1	5
GO:0002720	positive regulation of cytokine production involved in immune response	6/236	44/8008	0.00169775	0.0240834	0.0186392	Kit/Cd81/Clnk/Plcg2/Cd160/Xcl1	6
GO:0042692	muscle cell differentiation	13/236	173/8008	0.00175276	0.0247518	0.0191565	Bmp2/Klf5/Kit/Tnfsf14/Npnt/Cd81/Hes1/Fhl2/Smad1/Eng/Thra/Rcan1/Hey1	13
GO:0009968	negative regulation of signal transduction	33/236	661/8008	0.00179368	0.025216	0.0195158	Bmp2/Spry2/Nedd4/Csf2/Dkk3/Lyn/Socs5/Klf4/Ptgs2/Arg1/Lif/Nr1d1/Arap3/Fhl2/Cnksr3/Chst11/Igf1r/Crim1/Eng/Irak3/Ada/Tpbgl/Bambi/Gdpd5/Znrf3/Dyrk3/Eya2/Rcan1/Cx3cl1/Cd160/Hey1/Bmp7/Lilrb4a	33
GO:0007162	negative regulation of cell adhesion	12/236	153/8008	0.00182239	0.025392	0.019652	Bmp2/Swap70/Socs5/Klf4/Arg1/Tnfrsf21/Coro2b/Pde5a/Sdc4/Epcam/Gcnt2/Lilrb4a	12
GO:0070663	regulation of leukocyte proliferation	12/236	153/8008	0.00182239	0.025392	0.019652	Cd81/Lyn/Hes1/Arg1/Irs2/Tnfrsf21/Ada/Pde5a/Sdc4/Efnb1/Lilrb4a/Xcl1	12
GO:0030099	myeloid cell differentiation	17/236	262/8008	0.001846	0.0256072	0.0198185	Csf2/Kit/Cd81/Lyn/Lif/Plscr1/Car2/Jun/Trf/Ltbr/Hoxa5/Thra/Lrrk1/Tnfrsf11a/Dyrk3/Zbtb46/Lilrb4a	17
GO:0043270	positive regulation of ion transport	10/236	114/8008	0.00189879	0.0260213	0.020139	Stxbp1/Alox5/Cntn1/Cnksr3/Plcg2/Tnfrsf11a/Gstm7/Scn1b/Cx3cl1/Ptges	10
GO:0010717	regulation of epithelial to mesenchymal transition	6/236	45/8008	0.00191154	0.0260213	0.020139	Bmp2/Spry2/Eng/Bambi/Gcnt2/Bmp7	6
GO:0070887	cellular response to chemical stimulus	59/236	1398/8008	0.00191399	0.0260213	0.020139	Bmp2/Spry2/Nedd4/Csf2/Ret/Klf5/Kit/Tnfsf14/Stxbp1/Npnt/Swap70/Lyn/Socs5/Klf4/Hes1/Ptgs2/Arg1/Akr1c12/Nr1d1/Alox5/Plscr1/Prcp/Irs2/Car2/Irak2/Chst11/Igf1r/Hbegf/Tnfrsf21/Jun/Rab13/Trf/Srxn1/Crim1/Smad1/Eng/Rhob/Klf9/Irak3/Plcg2/Cxcl2/Mras/Bambi/Rab20/Tfap4/Thra/Zbtb20/Jup/Tnfrsf11a/Gstm7/Stc2/Gstm1/Cx3cl1/Fosb/Gcnt2/Bmp7/Cxcl3/Lilrb4a/Xcl1	59
GO:0002703	regulation of leukocyte mediated immunity	12/236	154/8008	0.00192596	0.0260213	0.020139	Kit/Stxbp1/Cd81/Lyn/Klrb1b/Clnk/Arg1/Plcg2/Klrb1c/Cd160/Lilrb4a/Xcl1	12
GO:0006690	icosanoid metabolic process	5/236	31/8008	0.00193396	0.0260213	0.020139	Ptgs2/Alox5/Cyp4f13/Ggt5/Ptges	5
GO:0006939	smooth muscle contraction	5/236	31/8008	0.00193396	0.0260213	0.020139	Kit/Npnt/Ptgs2/Dock5/Ada	5
GO:0034113	heterotypic cell-cell adhesion	5/236	31/8008	0.00193396	0.0260213	0.020139	Klf4/Itga5/Jup/Gcnt2/Bmp7	5
GO:0002250	adaptive immune response	17/236	264/8008	0.00200176	0.0262626	0.0203258	Nedd4/Swap70/Cd81/Lyn/Socs5/Arg1/H2-Oa/Serpina3g/Tnfrsf21/Cd79b/Ada/Tnfrsf11a/Cd160/Prf1/Lilrb4a/Xcl1/Trdc	17
GO:0060675	ureteric bud morphogenesis	4/236	19/8008	0.00201053	0.0262626	0.0203258	Bmp2/Npnt/Hes1/Hey1	4
GO:0070098	chemokine-mediated signaling pathway	4/236	19/8008	0.00201053	0.0262626	0.0203258	Cxcl2/Cx3cl1/Cxcl3/Xcl1	4
GO:0072078	nephron tubule morphogenesis	4/236	19/8008	0.00201053	0.0262626	0.0203258	Bmp2/Npnt/Hes1/Hey1	4
GO:0072132	mesenchyme morphogenesis	4/236	19/8008	0.00201053	0.0262626	0.0203258	Bmp2/Eng/Hey1/Bmp7	4
GO:0072171	mesonephric tubule morphogenesis	4/236	19/8008	0.00201053	0.0262626	0.0203258	Bmp2/Npnt/Hes1/Hey1	4
GO:1903670	regulation of sprouting angiogenesis	4/236	19/8008	0.00201053	0.0262626	0.0203258	Klf4/Alox5/Smad1/Itga5	4
GO:0002520	immune system development	31/236	614/8008	0.00208689	0.0271469	0.0210102	Csf2/Ret/Tmem176b/Lmo4/Kit/Swap70/Cd81/Lyn/Tmem176a/Socs5/Klf4/Hes1/Lif/Plscr1/H2-Oa/Car2/Jun/Cd79b/Trf/Ltbr/Irak3/Ada/Plcg2/Cebpd/Hoxa5/Thra/Lrrk1/Tnfrsf11a/Dyrk3/Zbtb46/Lilrb4a	31
GO:0016525	negative regulation of angiogenesis	6/236	46/8008	0.00214511	0.027789	0.0215071	Spry2/Klf4/Lif/Alox5/Hoxa5/Cd160	6
GO:0048565	digestive tract development	5/236	32/8008	0.0022379	0.0288716	0.022345	Klf5/Kit/Hes1/Ada/Hoxa5	5
GO:0045596	negative regulation of cell differentiation	19/236	314/8008	0.00226706	0.029128	0.0225435	Bmp2/Spry2/Tmem176b/Lyn/Tmem176a/Socs5/Hes1/Nr1d1/Crim1/Smad1/Bambi/Hoxa5/Bbs12/Rcan1/S1pr3/Zbtb46/Hey1/Bmp7/Lilrb4a	19
GO:0007179	transforming growth factor beta receptor signaling pathway	9/236	98/8008	0.0023158	0.0296328	0.0229342	Bmp2/Spry2/Npnt/Chst11/Jun/Smad1/Eng/Bambi/Gcnt2	9
GO:0007219	Notch signaling pathway	8/236	80/8008	0.00235313	0.029988	0.0232091	Bmp2/Kit/Hes1/Cntn1/Gdpd5/S1pr3/Hey1/Bmp7	8
GO:0003013	circulatory system process	13/236	179/8008	0.00237419	0.030091	0.0232887	Ptgs2/Alox5/Prcp/Dock5/Hbegf/Coro2b/Eng/Ada/Pde5a/Thra/Jup/Scn1b/Cx3cl1	13
GO:0030177	positive regulation of Wnt signaling pathway	7/236	63/8008	0.0023973	0.030091	0.0232887	Bmp2/Zbed3/Wls/Bambi/Thra/Lrrk1/Tmem9	7
GO:1901343	negative regulation of vasculature development	6/236	47/8008	0.0023996	0.030091	0.0232887	Spry2/Klf4/Lif/Alox5/Hoxa5/Cd160	6
GO:2000181	negative regulation of blood vessel morphogenesis	6/236	47/8008	0.0023996	0.030091	0.0232887	Spry2/Klf4/Lif/Alox5/Hoxa5/Cd160	6
GO:0001656	metanephros development	4/236	20/8008	0.0024557	0.0301907	0.0233659	Ret/Hes1/Lif/Bmp7	4
GO:0002347	response to tumor cell	4/236	20/8008	0.0024557	0.0301907	0.0233659	Klf4/Cd160/Prf1/Xcl1	4
GO:0048512	circadian behavior	4/236	20/8008	0.0024557	0.0301907	0.0233659	Csf2/Nr1d1/Gpr157/Ada	4
GO:0061333	renal tubule morphogenesis	4/236	20/8008	0.0024557	0.0301907	0.0233659	Bmp2/Npnt/Hes1/Hey1	4
GO:0061384	heart trabecula morphogenesis	4/236	20/8008	0.0024557	0.0301907	0.0233659	Fhl2/Eng/Hey1/Bmp7	4
GO:0051050	positive regulation of transport	25/236	465/8008	0.00250051	0.0306215	0.0236993	Bmp2/Nedd4/Stxbp1/Cd81/Ptgs2/Wls/Lif/Eepd1/Amph/Alox5/Cntn1/Irs2/Eef2k/Car2/Cnksr3/Trf/Plcg2/Jup/Sdc4/Tnfrsf11a/Gstm7/Scn1b/Cx3cl1/Cd160/Ptges	25
GO:0050853	B cell receptor signaling pathway	5/236	33/8008	0.00257519	0.030986	0.0239815	Cd81/Lyn/Cd79b/Plcg2/Trdc	5
GO:0010033	response to organic substance	58/236	1386/8008	0.00257907	0.030986	0.0239815	Bmp2/Spry2/Nedd4/Csf2/Ret/Klf5/Kit/Stxbp1/Npnt/Cd81/Lyn/Socs5/Klf4/Hes1/Ptgs2/Arg1/Nr1d1/Plscr1/Prcp/Irs2/Serpina3g/Fhl2/Car2/Irak2/Chst11/Igf1r/Tnfrsf21/Cited4/Jun/Rab13/Crim1/Smad1/Eng/Klf9/Irak3/Ada/Plcg2/Cxcl2/Mras/Bambi/Rab20/Tfap4/Thra/Zbtb20/Jup/Map4k3/Tnfrsf11a/Gstm7/Stc2/Rcan1/Cx3cl1/Mylip/Ggt5/Gcnt2/Bmp7/Cxcl3/Lilrb4a/Xcl1	58
GO:0009164	nucleoside catabolic process	3/236	10/8008	0.00260107	0.030986	0.0239815	Enpp4/Ada/Upp1	3
GO:0035739	CD4-positive, alpha-beta T cell proliferation	3/236	10/8008	0.00260107	0.030986	0.0239815	Cd81/Lilrb4a/Xcl1	3
GO:0035745	T-helper 2 cell cytokine production	3/236	10/8008	0.00260107	0.030986	0.0239815	Cd81/Arg1/Xcl1	3
GO:0035909	aorta morphogenesis	3/236	10/8008	0.00260107	0.030986	0.0239815	Hes1/Eng/Hey1	3
GO:0048711	positive regulation of astrocyte differentiation	3/236	10/8008	0.00260107	0.030986	0.0239815	Bmp2/Hes1/Lif	3
GO:0002768	immune response-regulating cell surface receptor signaling pathway	11/236	139/8008	0.00260935	0.030986	0.0239815	Kit/Cd81/Lyn/Plscr1/Tnfrsf21/Cd79b/Ada/Plcg2/Cd160/Lilrb4a/Trdc	11
GO:0090100	positive regulation of transmembrane receptor protein serine/threonine kinase signaling pathway	6/236	48/8008	0.00267615	0.0315404	0.0244105	Bmp2/Rbpms/Npnt/Hes1/Eng/Bmp7	6
GO:0090263	positive regulation of canonical Wnt signaling pathway	6/236	48/8008	0.00267615	0.0315404	0.0244105	Zbed3/Wls/Bambi/Thra/Lrrk1/Tmem9	6
GO:0010941	regulation of cell death	43/236	955/8008	0.00274193	0.0321946	0.0249168	Bmp2/Spry2/Naip5/Csf2/Ret/Kit/Stxbp1/Lyn/Klf4/Ptgs2/Clnk/Arg1/Plscr1/Slc6a13/Irs2/Cryaa/Eef2k/Fhl2/Irak2/Chst11/Igf1r/Jun/Rhob/Ltbr/Irak3/Itga5/Ada/Plcg2/Pde5a/G0s2/Tfap4/Hoxa5/Thra/Cysltr2/Epcam/Dyrk3/Plekhf1/Eya2/Cx3cl1/Cd160/Prf1/Grik5/Bmp7	43
GO:0043067	regulation of programmed cell death	40/236	871/8008	0.00275542	0.0322322	0.024946	Bmp2/Spry2/Naip5/Csf2/Ret/Kit/Stxbp1/Lyn/Klf4/Ptgs2/Arg1/Plscr1/Irs2/Cryaa/Eef2k/Fhl2/Irak2/Chst11/Igf1r/Jun/Rhob/Ltbr/Irak3/Itga5/Ada/Plcg2/Pde5a/G0s2/Tfap4/Hoxa5/Thra/Epcam/Dyrk3/Plekhf1/Eya2/Cx3cl1/Cd160/Prf1/Grik5/Bmp7	40
GO:0010976	positive regulation of neuron projection development	9/236	101/8008	0.00284792	0.0330676	0.0255925	Ret/Lyn/Lif/Cntn1/Eef2k/Igf1r/Scn1b/Cx3cl1/Bmp7	9
GO:0030595	leukocyte chemotaxis	9/236	101/8008	0.00284792	0.0330676	0.0255925	Kit/Tnfsf14/Swap70/Lyn/Alox5/Cxcl2/Cx3cl1/Cxcl3/Xcl1	9
GO:0022408	negative regulation of cell-cell adhesion	10/236	121/8008	0.00295159	0.0338028	0.0261615	Bmp2/Swap70/Socs5/Klf4/Arg1/Tnfrsf21/Pde5a/Sdc4/Epcam/Lilrb4a	10
GO:0007622	rhythmic behavior	4/236	21/8008	0.00296421	0.0338028	0.0261615	Csf2/Nr1d1/Gpr157/Ada	4
GO:0032835	glomerulus development	4/236	21/8008	0.00296421	0.0338028	0.0261615	Ret/Hes1/Basp1/Bmp7	4
GO:0060393	regulation of pathway-restricted SMAD protein phosphorylation	4/236	21/8008	0.00296421	0.0338028	0.0261615	Bmp2/Rbpms/Eng/Bmp7	4
GO:0051896	regulation of protein kinase B signaling	8/236	83/8008	0.00296929	0.0338028	0.0261615	Spry2/Ret/Klf4/Igf1r/Hbegf/Eng/Cx3cl1/Gcnt2	8
GO:0003206	cardiac chamber morphogenesis	6/236	49/8008	0.00297594	0.0338028	0.0261615	Bmp2/Hes1/Fhl2/Eng/Hey1/Bmp7	6
GO:0051249	regulation of lymphocyte activation	18/236	298/8008	0.00299987	0.0339516	0.0262766	Tnfsf14/Cd81/Lyn/Socs5/Hes1/Clnk/Arg1/H2-Oa/Irs2/Tnfrsf21/Ada/Pde5a/Sdc4/Efnb1/Cd160/Lilrb4a/Xcl1/Trdc	18
GO:0048534	hematopoietic or lymphoid organ development	29/236	576/8008	0.003038	0.0342595	0.0265149	Csf2/Ret/Tmem176b/Lmo4/Kit/Cd81/Lyn/Tmem176a/Socs5/Klf4/Hes1/Lif/Plscr1/H2-Oa/Car2/Jun/Cd79b/Trf/Ltbr/Ada/Plcg2/Cebpd/Hoxa5/Thra/Lrrk1/Tnfrsf11a/Dyrk3/Zbtb46/Lilrb4a	29
GO:0002699	positive regulation of immune effector process	12/236	163/8008	0.00309391	0.0347649	0.0269061	Kit/Stxbp1/Cd81/Lyn/Socs5/Clnk/Arg1/Plcg2/Klrb1c/Cd160/Lilrb4a/Xcl1	12
GO:0090101	negative regulation of transmembrane receptor protein serine/threonine kinase signaling pathway	6/236	50/8008	0.00330015	0.0369499	0.0285972	Bmp2/Spry2/Chst11/Crim1/Eng/Bambi	6
GO:0002695	negative regulation of leukocyte activation	10/236	123/8008	0.00332541	0.0371002	0.0287135	Lyn/Socs5/Clnk/Arg1/Nr1d1/Tnfrsf21/Pde5a/Sdc4/Cx3cl1/Lilrb4a	10
GO:0035725	sodium ion transmembrane transport	5/236	35/8008	0.00335805	0.0373315	0.0288925	Nedd4/Slc6a13/Kcnk1/Cnksr3/Scn1b	5
GO:0045834	positive regulation of lipid metabolic process	7/236	67/8008	0.00341186	0.0377957	0.0292518	Cd81/Lyn/Ptgs2/Nr1d1/Irs2/Igf1r/Zbtb20	7
GO:0071404	cellular response to low-density lipoprotein particle stimulus	3/236	11/8008	0.00349918	0.0384909	0.0297898	Cd81/Socs5/Mylip	3
GO:1903672	positive regulation of sprouting angiogenesis	3/236	11/8008	0.00349918	0.0384909	0.0297898	Klf4/Smad1/Itga5	3
GO:0002828	regulation of type 2 immune response	4/236	22/8008	0.00354024	0.0386713	0.0299294	Cd81/Socs5/Arg1/Xcl1	4
GO:0042446	hormone biosynthetic process	4/236	22/8008	0.00354024	0.0386713	0.0299294	Bmp2/Dkk3/Igf1r/Stc2	4
GO:0070555	response to interleukin-1	6/236	51/8008	0.00364998	0.0397315	0.03075	Nr1d1/Irak2/Irak3/Tnfrsf11a/Cx3cl1/Xcl1	6
GO:0008219	cell death	51/236	1201/8008	0.00367902	0.039909	0.0308874	Bmp2/Spry2/Naip5/Csf2/Ret/Rnf130/Kit/Stxbp1/Lyn/Klf4/Ptgs2/Clnk/Arg1/Pygl/Plscr1/Slc6a13/Irs2/Cryaa/Tnfsf12/Serpina3g/Eef2k/Fhl2/Irak2/Chst11/Igf1r/Tnfrsf21/Tns4/Jun/Rhob/Ltbr/Irak3/Itga5/Ada/Plcg2/Cxcl2/Pde5a/G0s2/Tfap4/Hoxa5/Thra/Cysltr2/Epcam/Dyrk3/Plekhf1/Eya2/Cx3cl1/Cd160/Prf1/Mlkl/Grik5/Bmp7	51
GO:0006936	muscle contraction	8/236	86/8008	0.00370453	0.0400472	0.0309943	Kit/Npnt/Ptgs2/Dock5/Ada/Pde5a/Jup/Scn1b	8
GO:0034097	response to cytokine	25/236	480/8008	0.00380309	0.0409714	0.0317096	Spry2/Csf2/Klf5/Kit/Stxbp1/Npnt/Socs5/Klf4/Ptgs2/Arg1/Nr1d1/Plscr1/Serpina3g/Irak2/Tnfrsf21/Irak3/Cxcl2/Mras/Rab20/Map4k3/Tnfrsf11a/Cx3cl1/Ggt5/Cxcl3/Xcl1	25
GO:0050863	regulation of T cell activation	14/236	212/8008	0.00391709	0.042055	0.0325483	Tnfsf14/Cd81/Socs5/Hes1/Arg1/H2-Oa/Tnfrsf21/Ada/Pde5a/Sdc4/Efnb1/Cd160/Lilrb4a/Xcl1	14
GO:0007611	learning or memory	9/236	106/8008	0.00394535	0.0421822	0.0326466	Kit/Ptgs2/Amph/Prrt1/Jun/Itga5/Pde5a/Thra/Rcan1	9
GO:0060070	canonical Wnt signaling pathway	10/236	126/8008	0.00395584	0.0421822	0.0326466	Dkk3/Klf4/Zbed3/Wls/Tpbgl/Bambi/Thra/Lrrk1/Znrf3/Tmem9	10
GO:0071310	cellular response to organic substance	48/236	1121/8008	0.00418522	0.044222	0.0342254	Bmp2/Spry2/Nedd4/Csf2/Ret/Klf5/Kit/Stxbp1/Npnt/Lyn/Socs5/Klf4/Hes1/Arg1/Nr1d1/Plscr1/Prcp/Irs2/Car2/Irak2/Chst11/Igf1r/Tnfrsf21/Jun/Rab13/Crim1/Smad1/Eng/Klf9/Irak3/Plcg2/Cxcl2/Mras/Bambi/Rab20/Tfap4/Thra/Zbtb20/Jup/Tnfrsf11a/Gstm7/Stc2/Cx3cl1/Gcnt2/Bmp7/Cxcl3/Lilrb4a/Xcl1	48
GO:2001239	regulation of extrinsic apoptotic signaling pathway in absence of ligand	4/236	23/8008	0.00418785	0.044222	0.0342254	Csf2/Ret/Eya2/Cx3cl1	4
GO:0060828	regulation of canonical Wnt signaling pathway	9/236	107/8008	0.00419997	0.044222	0.0342254	Dkk3/Zbed3/Wls/Tpbgl/Bambi/Thra/Lrrk1/Znrf3/Tmem9	9
GO:0031344	regulation of cell projection organization	19/236	332/8008	0.00420356	0.044222	0.0342254	Spry2/Nedd4/Ret/Klf5/Kit/Lyn/Klf4/Hes1/Lif/Cntn1/Eef2k/Igf1r/Espn/Limk1/Scn1b/Cx3cl1/Mylip/Bmp7/Cdc42ep1	19
GO:0008283	cell population proliferation	43/236	978/8008	0.00426718	0.0447411	0.0346272	Bmp2/Spry2/Csf2/Kit/Cd81/Lyn/Klf4/Hes1/Ptgs2/Vipr2/Arg1/Lif/Nr1d1/Alox5/Irs2/Chst11/Igf1r/Hbegf/Tnfrsf21/Jun/Trf/Smad1/Eng/Klf9/Ada/Bambi/Pde5a/Tfap4/Fpgs/Hoxa5/Jup/Sdc4/Znrf3/Efnb1/Epcam/Cx3cl1/Hey1/Gcnt2/Rasgrp4/Bmp7/Lilrb4a/Xcl1/Ptges	43
GO:0043407	negative regulation of MAP kinase activity	5/236	37/8008	0.00429893	0.0448571	0.0347169	Bmp2/Spry2/Lyn/Irak3/Bmp7	5
GO:0051049	regulation of transport	37/236	809/8008	0.00430685	0.0448571	0.0347169	Bmp2/Nedd4/Stxbp1/Cd81/Lyn/Hes1/Ptgs2/Wls/Arg1/Lif/Eepd1/Nr1d1/Amph/Alox5/Cntn1/Prrt1/Irs2/Cryaa/Eef2k/Car2/Cnksr3/Rab13/Trf/Ada/Plcg2/Iqsec1/Gem/Jup/Sdc4/Tnfrsf11a/Gstm7/Stc2/Scn1b/Cx3cl1/Cd160/Grik5/Ptges	37
GO:0001817	regulation of cytokine production	22/236	408/8008	0.00435756	0.045104	0.034908	Naip5/Csf2/Kit/Laptm4b/Cd81/Lyn/Socs5/Klf4/Ptgs2/Clnk/Arg1/Alox5/Rnf128/Tnfrsf21/Irak3/Plcg2/Zbtb20/Cx3cl1/S1pr3/Cd160/Lilrb4a/Xcl1	22
GO:0001837	epithelial to mesenchymal transition	7/236	70/8008	0.00436599	0.045104	0.034908	Bmp2/Spry2/Eng/Bambi/Hey1/Gcnt2/Bmp7	7
GO:0060284	regulation of cell development	16/236	261/8008	0.00437676	0.045104	0.034908	Bmp2/Ret/Kit/Lyn/Hes1/Lif/Nr1d1/Eef2k/Dock5/Trf/Limk1/Pde5a/Cx3cl1/S1pr3/Hey1/Bmp7	16
GO:0002275	myeloid cell activation involved in immune response	6/236	53/8008	0.00443127	0.045104	0.034908	Kit/Stxbp1/Lyn/Clnk/Plcg2/Lilrb4a	6
GO:0032945	negative regulation of mononuclear cell proliferation	6/236	53/8008	0.00443127	0.045104	0.034908	Lyn/Arg1/Tnfrsf21/Pde5a/Sdc4/Lilrb4a	6
GO:0046635	positive regulation of alpha-beta T cell activation	6/236	53/8008	0.00443127	0.045104	0.034908	Cd81/Socs5/Ada/Cd160/Lilrb4a/Xcl1	6
GO:0050672	negative regulation of lymphocyte proliferation	6/236	53/8008	0.00443127	0.045104	0.034908	Lyn/Arg1/Tnfrsf21/Pde5a/Sdc4/Lilrb4a	6
GO:0031175	neuron projection development	24/236	460/8008	0.00445755	0.0452247	0.0350014	Nedd4/Ret/Stxbp1/Lyn/Klf4/Hes1/Lif/Cntn1/Eef2k/Igf1r/Tnfrsf21/Jun/Rab13/Iqsec1/Limk1/Gdpd5/Sdc4/Efnb1/Scn1b/Cx3cl1/Mylip/Gas7/Hey1/Bmp7	24
GO:0034656	nucleobase-containing small molecule catabolic process	3/236	12/8008	0.00456487	0.0456613	0.0353393	Enpp4/Ada/Upp1	3
GO:0060055	angiogenesis involved in wound healing	3/236	12/8008	0.00456487	0.0456613	0.0353393	Alox5/Prcp/Cx3cl1	3
GO:0060317	cardiac epithelial to mesenchymal transition	3/236	12/8008	0.00456487	0.0456613	0.0353393	Bmp2/Eng/Hey1	3
GO:0071498	cellular response to fluid shear stress	3/236	12/8008	0.00456487	0.0456613	0.0353393	Socs5/Klf4/Ptgs2	3
GO:0097696	receptor signaling pathway via STAT	8/236	89/8008	0.00457341	0.0456613	0.0353393	Csf2/Ret/Kit/Lyn/Socs5/Hes1/Lif/Mgat5	8
GO:0002440	production of molecular mediator of immune response	11/236	150/8008	0.00468793	0.0465085	0.035995	Kit/Swap70/Cd81/Clnk/Arg1/H2-Oa/Irak3/Plcg2/Cd160/Lilrb4a/Xcl1	11
GO:0031349	positive regulation of defense response	11/236	150/8008	0.00468793	0.0465085	0.035995	Cd81/Ptgs2/Clnk/Arg1/Plscr1/Plcg2/Pde5a/Tnfrsf11a/Klrb1c/Cd160/Xcl1	11
GO:0046649	lymphocyte activation	25/236	488/8008	0.00470601	0.0465405	0.0360197	Nedd4/Kit/Tnfsf14/Swap70/Cd81/Lyn/Socs5/Hes1/Clnk/Arg1/H2-Oa/Irs2/Tnfrsf21/Cd79b/Ada/Plcg2/Pde5a/Sdc4/Efnb1/Klrb1c/Cd160/Prf1/Lilrb4a/Xcl1/Trdc	25
GO:0002700	regulation of production of molecular mediator of immune response	9/236	109/8008	0.00474765	0.0468047	0.0362242	Kit/Cd81/Clnk/Arg1/Irak3/Plcg2/Cd160/Lilrb4a/Xcl1	9
GO:0045685	regulation of glial cell differentiation	5/236	38/8008	0.00483372	0.0475026	0.0367644	Bmp2/Hes1/Lif/Nr1d1/Tnfrsf21	5
GO:0070664	negative regulation of leukocyte proliferation	6/236	54/8008	0.00486516	0.0475026	0.0367644	Lyn/Arg1/Tnfrsf21/Pde5a/Sdc4/Lilrb4a	6
GO:0030001	metal ion transport	18/236	312/8008	0.00486533	0.0475026	0.0367644	Nedd4/Lyn/Hes1/Ptgs2/Cntn1/Cnnm2/Slc6a13/Kcnk1/Cnksr3/Trf/Plcg2/Gem/Tcn2/Gstm7/Stc2/Scn1b/Cx3cl1/Xcl1	18
GO:0071363	cellular response to growth factor stimulus	16/236	264/8008	0.00488579	0.0475026	0.0367644	Bmp2/Spry2/Nedd4/Npnt/Klf4/Hes1/Chst11/Igf1r/Jun/Crim1/Smad1/Eng/Bambi/Gcnt2/Bmp7/Xcl1	16
GO:0002724	regulation of T cell cytokine production	4/236	24/8008	0.00491097	0.0475026	0.0367644	Cd81/Arg1/Lilrb4a/Xcl1	4
GO:0060389	pathway-restricted SMAD protein phosphorylation	4/236	24/8008	0.00491097	0.0475026	0.0367644	Bmp2/Rbpms/Eng/Bmp7	4
GO:1903039	positive regulation of leukocyte cell-cell adhesion	11/236	151/8008	0.00492828	0.0475026	0.0367644	Tnfsf14/Cd81/Socs5/Hes1/Alox5/H2-Oa/Ada/Efnb1/Cd160/Lilrb4a/Xcl1	11
GO:0050866	negative regulation of cell activation	10/236	130/8008	0.00493966	0.0475026	0.0367644	Lyn/Socs5/Clnk/Arg1/Nr1d1/Tnfrsf21/Pde5a/Sdc4/Cx3cl1/Lilrb4a	10
GO:0002252	immune effector process	19/236	338/8008	0.00509561	0.0488524	0.0378091	Kit/Stxbp1/Swap70/Cd81/Lyn/Socs5/Klrb1b/Clnk/Arg1/H2-Oa/Irak3/Ada/Plcg2/Klrb1c/Cd160/Prf1/Lilrb4a/Xcl1/Trdc	19
GO:0002697	regulation of immune effector process	14/236	219/8008	0.00522131	0.0499049	0.0386236	Kit/Stxbp1/Cd81/Lyn/Socs5/Klrb1b/Clnk/Arg1/Irak3/Plcg2/Klrb1c/Cd160/Lilrb4a/Xcl1	14
