# Supplementary material for: Distinct regulatory machineries underlying divergent chromatin landscapes distinguish innate lymphoid cells from T helper cells
Source: Front Immunol. 2023 Dec 1;14:1271879. doi: 10.3389/fimmu.2023.1271879 (PMC10722145; doi:10.3389/fimmu.2023.1271879)
Supplement: Supplementary file 7 [file Table_6.xlsx]

## Sheet: Type1_enrich
Table 6 GO terms enriched in type 1 specific geneset
ID	Description	GeneRatio	BgRatio	pvalue	p.adjust	qvalue	geneID	Count
GO:0045087	innate immune response	54/158	924/29008	1.1052e-40	2.86909e-37	1.9975e-37	Ifng/Ccl5/Tbkbp1/Il18rap/Gbp7/Zbp1/Nlrc5/Gbp3/Serpinb9/Gbp4/Fgr/Iigp1/Ccl4/Ifi209/Slamf7/Ccl3/Mndal/Gbp5/Ifi203/Ncf1/Gbp9/Tmem106a/Pglyrp1/Ifitm3/Lyst/Ifit1/Klrk1/Fes/Isg15/Klrc2/Irgm2/Gzmb/Cd226/Cd160/Ifih1/Tyrobp/Irf8/Irf7/Trim12a/Xcl1/Gzmc/Cd244a/Prdm1/Trim34a/Oasl2/Oasl1/Ifit2/Lag3/Klrc1/Dhx58/Klre1/Klrd1/Tlr12/Txk	54
GO:0032101	regulation of response to external stimulus	44/158	936/29008	7.52029e-29	9.76133e-26	6.79597e-26	Ifng/Ccl5/Hopx/Il18rap/Zbp1/Ccr5/Nlrc5/Serpinb9/Gbp4/Fgr/Ifi209/Ccl3/Mndal/Gpr18/Dapk2/Gbp5/Ifi203/Ncf1/Pglyrp1/Klrk1/Isg15/Klrc2/Cd226/Cd160/Tyrobp/Irf7/Trim12a/Xcl1/Cd200r4/Prdm1/Oasl1/Ccr2/Sell/Adora2a/Lag3/Klrc1/Dhx58/Aoah/Klre1/Sema4a/Cxcr3/Klrd1/Txk/Fcgr3	44
GO:0002831	regulation of response to biotic stimulus	30/158	337/29008	1.16575e-27	1.00876e-24	7.02312e-25	Ifng/Ccl5/Il18rap/Zbp1/Nlrc5/Serpinb9/Gbp4/Fgr/Ifi209/Mndal/Gbp5/Ifi203/Ncf1/Klrk1/Isg15/Klrc2/Cd226/Cd160/Tyrobp/Irf7/Trim12a/Xcl1/Prdm1/Oasl1/Lag3/Klrc1/Dhx58/Klre1/Klrd1/Txk	30
GO:0031347	regulation of defense response	36/158	599/29008	3.71885e-27	2.41354e-24	1.68034e-24	Ifng/Ccl5/Il18rap/Zbp1/Ccr5/Nlrc5/Serpinb9/Gbp4/Fgr/Ifi209/Ccl3/Mndal/Gbp5/Ifi203/Ncf1/Pglyrp1/Klrk1/Isg15/Klrc2/Cd226/Cd160/Tyrobp/Irf7/Trim12a/Xcl1/Cd200r4/Ccr2/Adora2a/Lag3/Klrc1/Dhx58/Aoah/Klre1/Klrd1/Txk/Fcgr3	36
GO:0045088	regulation of innate immune response	25/158	217/29008	5.80624e-26	3.0146e-23	2.0988e-23	Il18rap/Zbp1/Nlrc5/Serpinb9/Fgr/Ifi209/Mndal/Gbp5/Ifi203/Ncf1/Klrk1/Isg15/Klrc2/Cd226/Cd160/Tyrobp/Irf7/Trim12a/Xcl1/Lag3/Klrc1/Dhx58/Klre1/Klrd1/Txk	25
GO:0032103	positive regulation of response to external stimulus	31/158	427/29008	7.33697e-26	3.17446e-23	2.2101e-23	Ifng/Ccl5/Il18rap/Zbp1/Ccr5/Nlrc5/Ifi209/Ccl3/Mndal/Dapk2/Gbp5/Ifi203/Klrk1/Klrc2/Cd226/Cd160/Tyrobp/Irf7/Trim12a/Xcl1/Oasl1/Ccr2/Sell/Lag3/Klrc1/Dhx58/Klre1/Cxcr3/Klrd1/Txk/Fcgr3	31
GO:0031349	positive regulation of defense response	26/158	273/29008	8.44144e-25	3.13057e-22	2.17954e-22	Ifng/Ccl5/Il18rap/Zbp1/Ccr5/Nlrc5/Ifi209/Ccl3/Mndal/Gbp5/Txk/Fcgr3/Ifi203/Klrk1/Klrc2/Cd226/Cd160/Tyrobp/Irf7/Trim12a/Xcl1/Ccr2/Lag3/Klrc1/Klre1/Klrd1	26
GO:0002833	positive regulation of response to biotic stimulus	22/158	173/29008	6.57417e-24	2.13332e-21	1.48524e-21	Il18rap/Zbp1/Nlrc5/Ifi209/Mndal/Gbp5/Ifi203/Klrk1/Klrc2/Cd226/Cd160/Tyrobp/Irf7/Trim12a/Xcl1/Oasl1/Lag3/Klrc1/Dhx58/Klre1/Klrd1/Txk	22
GO:0045089	positive regulation of innate immune response	20/158	131/29008	1.80605e-23	5.20944e-21	3.62688e-21	Il18rap/Zbp1/Nlrc5/Ifi209/Mndal/Gbp5/Ifi203/Klrk1/Klrc2/Cd226/Cd160/Tyrobp/Irf7/Trim12a/Xcl1/Lag3/Klrc1/Klre1/Klrd1/Txk	20
GO:0001816	cytokine production	35/158	834/29008	2.91017e-21	6.87226e-19	4.78456e-19	Ifng/Tbx21/Ccl5/Il18rap/Il12rb2/Ccr5/Il18r1/Sulf2/Gbp4/P2rx7/Fgr/Ccl4/Ccl3/Mndal/Gpr18/Txk/Gbp5/Tmem106a/Fcgr3/Pglyrp1/Klrk1/Isg15/Cd226/Cd160/Ifih1/Tyrobp/Irf8/Irf7/Xcl1/Cd244a/Ccr2/Lag3/Dhx58/Klre1/Clec2i	35
GO:0001817	regulation of cytokine production	34/158	775/29008	2.91197e-21	6.87226e-19	4.78456e-19	Ifng/Tbx21/Ccl5/Il12rb2/Ccr5/Il18r1/Sulf2/Gbp4/P2rx7/Fgr/Ccl4/Ccl3/Mndal/Gpr18/Gbp5/Tmem106a/Pglyrp1/Klrk1/Isg15/Cd226/Cd160/Ifih1/Tyrobp/Irf8/Irf7/Xcl1/Cd244a/Ccr2/Lag3/Dhx58/Klre1/Clec2i/Txk/Fcgr3	34
GO:0001819	positive regulation of cytokine production	28/158	500/29008	2.34015e-20	5.06252e-18	3.52459e-18	Ifng/Ccl5/Il12rb2/Ccr5/Il18r1/Sulf2/P2rx7/Fgr/Ccl4/Ccl3/Mndal/Gbp5/Tmem106a/Klrk1/Isg15/Cd226/Cd160/Ifih1/Tyrobp/Irf8/Irf7/Xcl1/Cd244a/Ccr2/Dhx58/Klre1/Txk/Fcgr3	28
GO:0001906	cell killing	22/158	260/29008	5.59843e-20	1.11796e-17	7.78341e-18	Ifng/Il18rap/Prf1/Serpinb9/P2rx7/Bcl2l11/Ncf1/Pglyrp1/Lyst/Klrk1/Klrc2/Gzmb/Cd226/Cd160/Tyrobp/H2-T24/Gzmc/Lag3/Klrc1/Klre1/Klrd1/Fcgr3	22
GO:0001909	leukocyte mediated cytotoxicity	19/158	168/29008	8.71621e-20	1.61623e-17	1.12524e-17	Il18rap/Prf1/Serpinb9/P2rx7/Ncf1/Lyst/Klrk1/Klrc2/Gzmb/Cd226/Cd160/Tyrobp/H2-T24/Gzmc/Lag3/Klrc1/Klre1/Klrd1/Fcgr3	19
GO:0050778	positive regulation of immune response	31/158	699/29008	1.52049e-19	2.63146e-17	1.83206e-17	Ifng/Tbx21/Il18rap/Zbp1/Nlrc5/Il18r1/P2rx7/Fgr/Ifi209/Mndal/Gbp5/Ifi203/Klrk1/Vav3/Klrc2/Cd226/Cd160/Tyrobp/Pvrig/Irf7/H2-T24/Trim12a/Xcl1/Ccr2/Lag3/Klrc1/Klre1/Klrd1/Clec2i/Txk/Fcgr3	31
GO:0051607	defense response to virus	21/158	255/29008	7.22295e-19	1.10299e-16	7.67914e-17	Ifng/Ccl5/Zbp1/Prf1/Gbp4/Ifitm3/Lyst/Ifit1/Isg15/Kcnj8/Slfn8/Ifih1/Irf7/Trim12a/Trim34a/Oasl2/Oasl1/Ifit2/Itgax/Dhx58/Rtp4	21
GO:0140546	defense response to symbiont	21/158	255/29008	7.22295e-19	1.10299e-16	7.67914e-17	Ifng/Ccl5/Zbp1/Prf1/Gbp4/Ifitm3/Lyst/Ifit1/Isg15/Kcnj8/Slfn8/Ifih1/Irf7/Trim12a/Trim34a/Oasl2/Oasl1/Ifit2/Itgax/Dhx58/Rtp4	21
GO:0002697	regulation of immune effector process	25/158	424/29008	8.84874e-19	1.2629e-16	8.79249e-17	Ifng/Tbx21/Il18rap/Il18r1/Serpinb9/P2rx7/Fgr/Ncf1/Pglyrp1/Klrk1/Fes/Klrc2/Cd226/Cd160/Tyrobp/H2-T24/Xcl1/Cd244a/Ccr2/Lag3/Klrc1/Dhx58/Klre1/Klrd1/Fcgr3	25
GO:0002699	positive regulation of immune effector process	22/158	296/29008	9.24313e-19	1.2629e-16	8.79249e-17	Ifng/Tbx21/Il18rap/Il18r1/P2rx7/Fgr/Klrk1/Fes/Klrc2/Cd226/Cd160/Tyrobp/H2-T24/Xcl1/Cd244a/Ccr2/Lag3/Klrc1/Dhx58/Klre1/Klrd1/Fcgr3	22
GO:0002252	immune effector process	32/158	819/29008	1.50297e-18	1.95086e-16	1.35821e-16	Ifng/Tbx21/Il18rap/Prf1/Il18r1/Serpinb9/P2rx7/Fgr/Ncf1/Pglyrp1/Lyst/Klrk1/Fes/Klrc2/Gzmb/Cd226/Cd160/Tyrobp/Irf8/Irf7/H2-T24/Xcl1/Gzmc/Cd244a/Ccr2/Lag3/Klrc1/Dhx58/Klre1/Sema4a/Klrd1/Fcgr3	32
GO:0031343	positive regulation of cell killing	15/158	100/29008	9.51267e-18	1.17595e-15	8.18709e-16	Ifng/Il18rap/Prf1/P2rx7/Bcl2l11/Klrk1/Klrc2/Cd226/Cd160/Tyrobp/H2-T24/Lag3/Klrc1/Klre1/Klrd1	15
GO:0002703	regulation of leukocyte mediated immunity	21/158	297/29008	1.65783e-17	1.95623e-15	1.36196e-15	Ifng/Tbx21/Il18rap/Il18r1/Serpinb9/P2rx7/Fgr/Klrk1/Fes/Klrc2/Cd226/Cd160/Tyrobp/H2-T24/Xcl1/Ccr2/Lag3/Klrc1/Klre1/Klrd1/Fcgr3	21
GO:0002443	leukocyte mediated immunity	27/158	595/29008	2.43287e-17	2.74597e-15	1.91178e-15	Ifng/Tbx21/Il18rap/Prf1/Il18r1/Serpinb9/P2rx7/Fgr/Ncf1/Lyst/Klrk1/Fes/Klrc2/Gzmb/Cd226/Cd160/Tyrobp/Irf7/H2-T24/Xcl1/Gzmc/Ccr2/Lag3/Klrc1/Klre1/Klrd1/Fcgr3	27
GO:0009615	response to virus	21/158	312/29008	4.51557e-17	4.88434e-15	3.40054e-15	Ifng/Ccl5/Zbp1/Prf1/Gbp4/Ifitm3/Lyst/Ifit1/Isg15/Kcnj8/Slfn8/Ifih1/Irf7/Trim12a/Trim34a/Oasl2/Oasl1/Ifit2/Itgax/Dhx58/Rtp4	21
GO:0031341	regulation of cell killing	16/158	139/29008	5.88427e-17	6.11022e-15	4.25402e-15	Ifng/Il18rap/Prf1/Serpinb9/P2rx7/Bcl2l11/Klrk1/Klrc2/Cd226/Cd160/Tyrobp/H2-T24/Lag3/Klrc1/Klre1/Klrd1	16
GO:0002705	positive regulation of leukocyte mediated immunity	17/158	183/29008	2.36658e-16	2.36294e-14	1.64511e-14	Ifng/Tbx21/Il18rap/Il18r1/P2rx7/Klrk1/Klrc2/Cd226/Cd160/Tyrobp/H2-T24/Xcl1/Lag3/Klrc1/Klre1/Klrd1/Fcgr3	17
GO:0002706	regulation of lymphocyte mediated immunity	18/158	225/29008	4.28926e-16	4.12405e-14	2.87121e-14	Ifng/Tbx21/Il18rap/Il18r1/Serpinb9/P2rx7/Klrk1/Klrc2/Cd226/Cd160/H2-T24/Xcl1/Ccr2/Lag3/Klrc1/Klre1/Klrd1/Fcgr3	18
GO:0002708	positive regulation of lymphocyte mediated immunity	16/158	158/29008	4.68026e-16	4.33927e-14	3.02105e-14	Ifng/Tbx21/Il18rap/Il18r1/P2rx7/Klrk1/Klrc2/Cd226/Cd160/H2-T24/Xcl1/Lag3/Klrc1/Klre1/Klrd1/Fcgr3	16
GO:0042267	natural killer cell mediated cytotoxicity	13/158	81/29008	6.13301e-16	5.4901e-14	3.82228e-14	Il18rap/Serpinb9/Lyst/Klrk1/Klrc2/Gzmb/Cd226/Cd160/Gzmc/Lag3/Klrc1/Klre1/Klrd1	13
GO:0002250	adaptive immune response	26/158	620/29008	6.62991e-16	5.73708e-14	3.99423e-14	Ifng/Tbx21/Il18rap/Prf1/Il18r1/Serpinb9/P2rx7/Slamf7/Lyst/Klrk1/Serpina3g/Gzmb/Cd226/Cd160/Irf7/H2-T24/Xcl1/Cd244a/Prdm1/Ccr2/Lag3/Sema4a/Cd7/Klrd1/Txk/Fcgr3	26
GO:0002228	natural killer cell mediated immunity	13/158	84/29008	1.00826e-15	8.44336e-14	5.87837e-14	Il18rap/Serpinb9/Lyst/Klrk1/Klrc2/Gzmb/Cd226/Cd160/Gzmc/Lag3/Klrc1/Klre1/Klrd1	13
GO:0034341	response to interferon-gamma	15/158	139/29008	1.5297e-15	1.24097e-13	8.63977e-14	Ifng/Ccl5/Gbp7/Nlrc5/Gbp3/Gbp4/Ccl4/Ccl3/Gbp5/Gbp9/Ifitm3/Irgm2/Irf8/Xcl1/Txk	15
GO:0002449	lymphocyte mediated immunity	23/158	477/29008	1.88936e-15	1.4863e-13	1.03478e-13	Ifng/Tbx21/Il18rap/Prf1/Il18r1/Serpinb9/P2rx7/Lyst/Klrk1/Klrc2/Gzmb/Cd226/Cd160/Irf7/H2-T24/Xcl1/Gzmc/Ccr2/Lag3/Klrc1/Klre1/Klrd1/Fcgr3	23
GO:0002218	activation of innate immune response	11/158	51/29008	3.47251e-15	2.65136e-13	1.84591e-13	Zbp1/Ifi209/Mndal/Ifi203/Klrk1/Klrc2/Tyrobp/Trim12a/Klrc1/Klre1/Klrd1	11
GO:0042832	defense response to protozoan	10/158	36/29008	3.87672e-15	2.87542e-13	2.0019e-13	Ifng/Gbp7/Gbp3/Gbp4/Iigp1/Gbp9/Lyst/Irgm2/Irf8/Tlr12	10
GO:0071345	cellular response to cytokine stimulus	30/158	963/29008	8.71782e-15	6.28651e-13	4.37675e-13	Ifng/Ccl5/Il18rap/Gbp7/Il12rb2/Zbp1/Nlrc5/Gbp3/Il18r1/Gbp4/Iigp1/Ccl4/Ifi209/Ccl3/Mndal/Gbp5/Ifi203/Gbp9/Ifitm3/Ifit1/Isg15/Irgm2/Irf8/Irf7/Xcl1/Oasl2/Oasl1/Ccr2/Ifit2/Txk	30
GO:0001562	response to protozoan	10/158	40/29008	1.26898e-14	8.90346e-13	6.1987e-13	Ifng/Gbp7/Gbp3/Gbp4/Iigp1/Gbp9/Lyst/Irgm2/Irf8/Tlr12	10
GO:0046649	lymphocyte activation	29/158	922/29008	2.03182e-14	1.38806e-12	9.66383e-13	Ifng/Tbx21/Ccl5/Prf1/Il18r1/P2rx7/Fgr/Slamf7/Gpr18/Pglyrp1/Lyst/Klrk1/Tmem131l/Vav3/Klrc2/Cd160/Tyrobp/Irf8/Xcl1/Cd244a/Prdm1/Ccr2/Adora2a/Lag3/Klrc1/Klre1/Sema4a/Clec2i/Txk	29
GO:0030101	natural killer cell activation	13/158	106/29008	2.31417e-14	1.54041e-12	1.07245e-12	Il18r1/Fgr/Slamf7/Pglyrp1/Lyst/Klrk1/Klrc2/Cd160/Tyrobp/Cd244a/Prdm1/Klrc1/Klre1	13
GO:0071346	cellular response to interferon-gamma	13/158	112/29008	4.80475e-14	3.11828e-12	2.17099e-12	Ifng/Ccl5/Gbp7/Nlrc5/Gbp3/Gbp4/Ccl4/Ccl3/Gbp5/Gbp9/Irf8/Xcl1/Txk	13
GO:0001912	positive regulation of leukocyte mediated cytotoxicity	12/158	89/29008	7.38423e-14	4.67548e-12	3.25513e-12	Il18rap/P2rx7/Klrk1/Klrc2/Cd226/Cd160/Tyrobp/H2-T24/Lag3/Klrc1/Klre1/Klrd1	12
GO:0032814	regulation of natural killer cell activation	10/158	49/29008	1.17983e-13	7.20422e-12	5.01567e-12	Fgr/Slamf7/Pglyrp1/Lyst/Klrc2/Cd160/Tyrobp/Cd244a/Prdm1/Klrc1	10
GO:0001910	regulation of leukocyte mediated cytotoxicity	13/158	120/29008	1.1933e-13	7.20422e-12	5.01567e-12	Il18rap/Serpinb9/P2rx7/Klrk1/Klrc2/Cd226/Cd160/Tyrobp/H2-T24/Lag3/Klrc1/Klre1/Klrd1	13
GO:0045954	positive regulation of natural killer cell mediated cytotoxicity	9/158	34/29008	1.56479e-13	9.23229e-12	6.42764e-12	Il18rap/Klrk1/Klrc2/Cd226/Cd160/Lag3/Klrc1/Klre1/Klrd1	9
GO:0002717	positive regulation of natural killer cell mediated immunity	9/158	36/29008	2.7827e-13	1.60531e-11	1.11764e-11	Il18rap/Klrk1/Klrc2/Cd226/Cd160/Lag3/Klrc1/Klre1/Klrd1	9
GO:0042269	regulation of natural killer cell mediated cytotoxicity	10/158	56/29008	4.94838e-13	2.79261e-11	1.94425e-11	Il18rap/Serpinb9/Klrk1/Klrc2/Cd226/Cd160/Lag3/Klrc1/Klre1/Klrd1	10
GO:0032609	interferon-gamma production	13/158	135/29008	5.55872e-13	3.07031e-11	2.13759e-11	Il18rap/Il12rb2/Il18r1/Pglyrp1/Klrk1/Isg15/Cd226/Cd160/Irf8/Cd244a/Ccr2/Klre1/Txk	13
GO:0050865	regulation of cell activation	25/158	767/29008	7.17264e-13	3.8792e-11	2.70075e-11	Ifng/Tbx21/Ccl5/Fgr/Slamf7/Pglyrp1/Lyst/Klrk1/Fes/Tmem131l/Vav3/Klrc2/Cd226/Cd160/Tyrobp/Xcl1/Cd244a/Prdm1/Ccr2/Adora2a/Lag3/Klrc1/Plek/Clec2i/Txk	25
GO:0002715	regulation of natural killer cell mediated immunity	10/158	59/29008	8.61046e-13	4.56178e-11	3.17597e-11	Il18rap/Serpinb9/Klrk1/Klrc2/Cd226/Cd160/Lag3/Klrc1/Klre1/Klrd1	10
GO:0140375	immune receptor activity	13/160	136/28438	9.20437e-13	3.11108e-10	2.49971e-10	Il18rap/Il12rb2/Ccr5/Il18r1/Klrk1/Cxcr1/Klrc2/Cd160/Ccr2/Klrc1/Cxcr3/Klrd1/Fcgr3	13
GO:0002683	negative regulation of immune system process	20/158	460/29008	9.88492e-13	5.13225e-11	3.57314e-11	Ifng/Tbx21/Nlrc5/Serpinb9/Fgr/Gpr18/Pglyrp1/Isg15/Tmem131l/Cd160/Tyrobp/Pvrig/Prdm1/Ccr2/Adora2a/Lag3/Dhx58/Klre1/Klrd1/Clec2i	20
GO:0032729	positive regulation of interferon-gamma production	11/158	84/29008	1.16134e-12	5.91145e-11	4.11562e-11	Il12rb2/Il18r1/Klrk1/Isg15/Cd226/Cd160/Irf8/Cd244a/Ccr2/Klre1/Txk	11
GO:0030595	leukocyte chemotaxis	15/158	226/29008	2.03881e-12	1.01784e-10	7.08631e-11	Ifng/Ccl5/Ccl4/Ccl3/Gpr18/Dapk2/Lyst/Cxcr1/Vav3/Xcl1/Ccr2/Sell/Itga1/Cxcr3/Fcgr3	15
GO:0032649	regulation of interferon-gamma production	12/158	123/29008	3.81874e-12	1.87046e-10	1.30224e-10	Il12rb2/Il18r1/Pglyrp1/Klrk1/Isg15/Cd226/Cd160/Irf8/Cd244a/Ccr2/Klre1/Txk	12
GO:0002223	stimulatory C-type lectin receptor signaling pathway	6/158	10/29008	4.89487e-12	2.26912e-10	1.57979e-10	Klrk1/Klrc2/Tyrobp/Klrc1/Klre1/Klrd1	6
GO:1990840	response to lectin	6/158	10/29008	4.89487e-12	2.26912e-10	1.57979e-10	Klrk1/Klrc2/Tyrobp/Klrc1/Klre1/Klrd1	6
GO:1990858	cellular response to lectin	6/158	10/29008	4.89487e-12	2.26912e-10	1.57979e-10	Klrk1/Klrc2/Tyrobp/Klrc1/Klre1/Klrd1	6
GO:0019221	cytokine-mediated signaling pathway	18/158	397/29008	7.24894e-12	3.30145e-10	2.29851e-10	Ifng/Ccl5/Il18rap/Il12rb2/Zbp1/Nlrc5/Il18r1/Iigp1/Ccl4/Ccl3/Ifitm3/Isg15/Irf7/Xcl1/Oasl2/Oasl1/Ccr2/Txk	18
GO:0030593	neutrophil chemotaxis	11/158	102/29008	1.02432e-11	4.54685e-10	3.16557e-10	Ifng/Ccl5/Ccl4/Ccl3/Dapk2/Cxcr1/Vav3/Xcl1/Sell/Itga1/Fcgr3	11
GO:0002694	regulation of leukocyte activation	23/158	722/29008	1.03337e-11	4.54685e-10	3.16557e-10	Ifng/Tbx21/Ccl5/Fgr/Slamf7/Pglyrp1/Lyst/Klrk1/Fes/Tmem131l/Vav3/Klrc2/Cd226/Cd160/Tyrobp/Xcl1/Cd244a/Prdm1/Ccr2/Adora2a/Lag3/Klrc1/Clec2i	23
GO:0060326	cell chemotaxis	16/158	312/29008	1.81752e-11	7.86379e-10	5.47487e-10	Ifng/Ccl5/Ccr5/Ccl4/Ccl3/Gpr18/Dapk2/Lyst/Cxcr1/Vav3/Xcl1/Ccr2/Sell/Itga1/Cxcr3/Fcgr3	16
GO:0002220	innate immune response activating cell surface receptor signaling pathway	6/158	12/29008	2.13444e-11	9.08363e-10	6.32414e-10	Klrk1/Klrc2/Tyrobp/Klrc1/Klre1/Klrd1	6
GO:0050900	leukocyte migration	17/158	373/29008	2.64276e-11	1.10655e-09	7.70393e-10	Ifng/Tbx21/Ccl5/Ccl4/Ccl3/Gpr18/Dapk2/Lyst/Cxcr1/Vav3/Mmp9/Xcl1/Ccr2/Sell/Itga1/Cxcr3/Fcgr3	17
GO:0002456	T cell mediated immunity	12/158	145/29008	2.70697e-11	1.11544e-09	7.76585e-10	Tbx21/Il18rap/Prf1/Il18r1/Serpinb9/P2rx7/Lyst/Gzmb/H2-T24/Xcl1/Ccr2/Klrd1	12
GO:0051336	regulation of hydrolase activity	26/158	997/29008	3.45686e-11	1.40219e-09	9.76222e-10	Ifng/Ccl5/Xdh/Fasl/Serpinb9/Ccl4/Serpina3f/Ccl3/Bcl2l11/Dock9/Serpinb6b/Serpinb5/Vav3/Serpina3g/Mmp9/Hip1/Xcl1/Itih5/Oasl2/Oasl1/Itga1/Adora2a/Tnfsf10/Plek/Cdh1/Txk	26
GO:0002253	activation of immune response	18/158	439/29008	3.78976e-11	1.51357e-09	1.05377e-09	Ifng/Zbp1/Ifi209/Mndal/Ifi203/Klrk1/Vav3/Klrc2/Cd226/Cd160/Tyrobp/Pvrig/Trim12a/Klrc1/Klre1/Klrd1/Clec2i/Txk	18
GO:0002758	innate immune response-activating signal transduction	6/158	13/29008	3.94617e-11	1.55216e-09	1.08063e-09	Klrk1/Klrc2/Tyrobp/Klrc1/Klre1/Klrd1	6
GO:0035456	response to interferon-beta	9/158	63/29008	6.17332e-11	2.39193e-09	1.66529e-09	Gbp3/Iigp1/Ifi209/Mndal/Ifi203/Ifitm3/Ifit1/Irgm2/Xaf1	9
GO:0071621	granulocyte chemotaxis	11/158	127/29008	1.13836e-10	4.34585e-09	3.02563e-09	Ifng/Ccl5/Ccl4/Ccl3/Dapk2/Cxcr1/Vav3/Xcl1/Sell/Itga1/Fcgr3	11
GO:1990266	neutrophil migration	11/158	128/29008	1.2396e-10	4.66376e-09	3.24697e-09	Ifng/Ccl5/Ccl4/Ccl3/Dapk2/Cxcr1/Vav3/Xcl1/Sell/Itga1/Fcgr3	11
GO:0042742	defense response to bacterium	18/158	473/29008	1.27249e-10	4.71912e-09	3.28551e-09	Ifng/Gbp7/Gbp3/Plac8/Serpinb9/Gbp4/P2rx7/Fgr/Iigp1/Ncf1/Gbp9/Pglyrp1/Lyst/Klrk1/Isg15/Irgm2/Cd160/Irf8	18
GO:0051249	regulation of lymphocyte activation	20/158	608/29008	1.47016e-10	5.37539e-09	3.74242e-09	Ifng/Tbx21/Ccl5/Fgr/Slamf7/Pglyrp1/Lyst/Tmem131l/Vav3/Klrc2/Cd160/Tyrobp/Xcl1/Cd244a/Prdm1/Ccr2/Adora2a/Lag3/Klrc1/Clec2i	20
GO:0046631	alpha-beta T cell activation	12/158	180/29008	3.37964e-10	1.21855e-08	8.4837e-09	Ifng/Tbx21/Il18r1/Gpr18/Cd160/Xcl1/Cd244a/Prdm1/Ccr2/Adora2a/Sema4a/Txk	12
GO:0002764	immune response-regulating signaling pathway	18/158	510/29008	4.26115e-10	1.51533e-08	1.055e-08	Ifng/Klrk1/Vav3/Klrc2/Cd226/Cd160/Ifih1/Tyrobp/Pvrig/Irf7/Oasl1/Klrc1/Dhx58/Klre1/Klrd1/Clec2i/Tlr12/Txk	18
GO:0006954	inflammatory response	21/158	739/29008	7.00265e-10	2.45661e-08	1.71032e-08	Ifng/Ccl5/Il18rap/Zbp1/Ccr5/Il18r1/Serpinb9/P2rx7/Ccl4/Ccl3/Fcgr3/Gbp5/Ncf1/Pglyrp1/Xcl1/Cd200r4/Ccr2/Adora2a/Aoah/Cxcr3/Tlr12	21
GO:0097530	granulocyte migration	11/158	157/29008	1.11302e-09	3.84754e-08	2.67871e-08	Ifng/Ccl5/Ccl4/Ccl3/Dapk2/Cxcr1/Vav3/Xcl1/Sell/Itga1/Fcgr3	11
GO:0032731	positive regulation of interleukin-1 beta production	8/158	59/29008	1.13549e-09	3.84754e-08	2.67871e-08	Ifng/Ccr5/P2rx7/Ccl3/Mndal/Gbp5/Tmem106a/Tyrobp	8
GO:0043068	positive regulation of programmed cell death	19/158	612/29008	1.14122e-09	3.84754e-08	2.67871e-08	Ifng/Ccl5/Zbp1/Fasl/Prf1/P2rx7/Ccl3/Dapk2/Bcl2l11/Klrk1/Dcun1d3/Cd160/Mmp9/Tyrobp/Itga1/Adora2a/Ifit2/Tnfsf10/Cxcr3	19
GO:0042110	T cell activation	18/158	546/29008	1.25647e-09	4.18178e-08	2.91141e-08	Ifng/Tbx21/Ccl5/Il18r1/P2rx7/Slamf7/Gpr18/Tmem131l/Cd160/Xcl1/Cd244a/Prdm1/Ccr2/Adora2a/Lag3/Sema4a/Clec2i/Txk	18
GO:0002460	adaptive immune response based on somatic recombination of immune receptors built from immunoglobulin superfamily domains	17/158	480/29008	1.27333e-09	4.18426e-08	2.91314e-08	Ifng/Tbx21/Il18rap/Prf1/Il18r1/Serpinb9/P2rx7/Lyst/Gzmb/Cd226/Irf7/H2-T24/Xcl1/Ccr2/Sema4a/Klrd1/Fcgr3	17
GO:0002366	leukocyte activation involved in immune response	14/158	324/29008	3.21172e-09	1.0422e-07	7.25595e-08	Ifng/Tbx21/Il18r1/Fgr/Pglyrp1/Fes/Klrc2/Cd160/Tyrobp/Irf8/Cd244a/Ccr2/Klrc1/Sema4a	14
GO:0050867	positive regulation of cell activation	17/158	515/29008	3.6524e-09	1.17057e-07	8.14966e-08	Ifng/Tbx21/Ccl5/Fgr/Lyst/Klrk1/Vav3/Klrc2/Cd226/Cd160/Tyrobp/Xcl1/Cd244a/Prdm1/Ccr2/Klrc1/Plek	17
GO:0002263	cell activation involved in immune response	14/158	328/29008	3.75644e-09	1.18923e-07	8.2796e-08	Ifng/Tbx21/Il18r1/Fgr/Pglyrp1/Fes/Klrc2/Cd160/Tyrobp/Irf8/Cd244a/Ccr2/Klrc1/Sema4a	14
GO:0097529	myeloid leukocyte migration	12/158	226/29008	4.52376e-09	1.4149e-07	9.85073e-08	Ifng/Ccl5/Ccl4/Ccl3/Dapk2/Cxcr1/Vav3/Xcl1/Ccr2/Sell/Itga1/Fcgr3	12
GO:0043065	positive regulation of apoptotic process	18/158	597/29008	5.07278e-09	1.56773e-07	1.09147e-07	Ifng/Ccl5/Zbp1/Fasl/P2rx7/Ccl3/Dapk2/Bcl2l11/Klrk1/Dcun1d3/Cd160/Mmp9/Tyrobp/Itga1/Adora2a/Ifit2/Tnfsf10/Cxcr3	18
GO:0032732	positive regulation of interleukin-1 production	8/158	71/29008	5.15527e-09	1.57448e-07	1.09617e-07	Ifng/Ccr5/P2rx7/Ccl3/Mndal/Gbp5/Tmem106a/Tyrobp	8
GO:0010942	positive regulation of cell death	19/158	682/29008	6.65553e-09	2.00904e-07	1.39872e-07	Ifng/Ccl5/Zbp1/Fasl/Prf1/P2rx7/Ccl3/Dapk2/Bcl2l11/Klrk1/Dcun1d3/Cd160/Mmp9/Tyrobp/Itga1/Adora2a/Ifit2/Tnfsf10/Cxcr3	19
GO:0002819	regulation of adaptive immune response	12/158	236/29008	7.35293e-09	2.19405e-07	1.52752e-07	Ifng/Tbx21/Il18r1/P2rx7/Cd226/Cd160/Irf7/H2-T24/Xcl1/Ccr2/Klrd1/Fcgr3	12
GO:0032760	positive regulation of tumor necrosis factor production	9/158	110/29008	9.74335e-09	2.85635e-07	1.98862e-07	Ifng/Ccr5/Ccl4/Ccl3/Tmem106a/Ifih1/Tyrobp/Ccr2/Fcgr3	9
GO:0006935	chemotaxis	18/158	623/29008	9.79256e-09	2.85635e-07	1.98862e-07	Ifng/Ccl5/Ccr5/Ccl4/Ccl3/Gpr18/Dapk2/Lyst/Fes/Cxcr1/Vav3/Xcl1/Ccr2/Sell/Itga1/Sema4a/Cxcr3/Fcgr3	18
GO:0042330	taxis	18/158	628/29008	1.10709e-08	3.19335e-07	2.22325e-07	Ifng/Ccl5/Ccr5/Ccl4/Ccl3/Gpr18/Dapk2/Lyst/Fes/Cxcr1/Vav3/Xcl1/Ccr2/Sell/Itga1/Sema4a/Cxcr3/Fcgr3	18
GO:0002521	leukocyte differentiation	18/158	629/29008	1.13444e-08	3.22337e-07	2.24415e-07	Ifng/Tbx21/Ccl5/Il18r1/Ccl3/Gpr18/Pglyrp1/Lrrk1/Fes/Tmem131l/Tyrobp/Irf8/Prdm1/Ccr2/Lag3/Sema4a/Clec2i/Txk	18
GO:1903557	positive regulation of tumor necrosis factor superfamily cytokine production	9/158	112/29008	1.14233e-08	3.22337e-07	2.24415e-07	Ifng/Ccr5/Ccl4/Ccl3/Tmem106a/Ifih1/Tyrobp/Ccr2/Fcgr3	9
GO:0050830	defense response to Gram-positive bacterium	10/158	153/29008	1.27018e-08	3.54557e-07	2.46847e-07	Ifng/Gbp7/Gbp3/Gbp4/P2rx7/Fgr/Ncf1/Gbp9/Pglyrp1/Klrk1	10
GO:0002418	immune response to tumor cell	6/158	31/29008	1.56149e-08	4.31238e-07	3.00233e-07	Prf1/Klrk1/Cd226/Cd160/Xcl1/Klre1	6
GO:0002696	positive regulation of leukocyte activation	16/158	500/29008	1.66597e-08	4.5525e-07	3.16951e-07	Ifng/Tbx21/Ccl5/Fgr/Lyst/Klrk1/Vav3/Klrc2/Cd226/Cd160/Tyrobp/Xcl1/Cd244a/Prdm1/Ccr2/Klrc1	16
GO:0032816	positive regulation of natural killer cell activation	6/158	32/29008	1.91322e-08	5.17366e-07	3.60197e-07	Lyst/Klrc2/Cd160/Tyrobp/Cd244a/Klrc1	6
GO:0035458	cellular response to interferon-beta	7/158	55/29008	2.02772e-08	5.42675e-07	3.77818e-07	Gbp3/Iigp1/Ifi209/Mndal/Ifi203/Ifit1/Irgm2	7
GO:0002274	myeloid leukocyte activation	12/158	261/29008	2.2522e-08	5.96602e-07	4.15362e-07	Ifng/Ccl5/Il18rap/Fgr/Tmem106a/Klrk1/Fes/Cd226/Tyrobp/Cd244a/Ccr2/Fcgr3	12
GO:0002285	lymphocyte activation involved in immune response	11/158	219/29008	3.59697e-08	9.43206e-07	6.56672e-07	Ifng/Tbx21/Il18r1/Pglyrp1/Klrc2/Cd160/Irf8/Cd244a/Ccr2/Klrc1/Sema4a	11
GO:0032651	regulation of interleukin-1 beta production	8/158	93/29008	4.45998e-08	1.15781e-06	8.06083e-07	Ifng/Ccr5/P2rx7/Ccl3/Mndal/Gbp5/Tmem106a/Tyrobp	8
GO:0002429	immune response-activating cell surface receptor signaling pathway	13/158	340/29008	5.0473e-08	1.29731e-06	9.03201e-07	Ifng/Klrk1/Vav3/Klrc2/Cd226/Cd160/Tyrobp/Pvrig/Klrc1/Klre1/Klrd1/Clec2i/Txk	13
GO:0002757	immune response-activating signal transduction	13/158	341/29008	5.22294e-08	1.32929e-06	9.25467e-07	Ifng/Klrk1/Vav3/Klrc2/Cd226/Cd160/Tyrobp/Pvrig/Klrc1/Klre1/Klrd1/Clec2i/Txk	13
GO:0050727	regulation of inflammatory response	13/158	342/29008	5.40406e-08	1.36203e-06	9.48264e-07	Ifng/Ccl5/Zbp1/Ccr5/Ccl3/Ncf1/Pglyrp1/Xcl1/Cd200r4/Ccr2/Adora2a/Aoah/Fcgr3	13
GO:0007229	integrin-mediated signaling pathway	8/158	96/29008	5.72752e-08	1.42968e-06	9.95359e-07	Fgr/Isg15/Vav3/Tyrobp/Itga1/Itgax/Plek/Txk	8
GO:0032680	regulation of tumor necrosis factor production	10/158	183/29008	6.96199e-08	1.72127e-06	1.19837e-06	Ifng/Ccr5/Ccl4/Ccl3/Gpr18/Tmem106a/Ifih1/Tyrobp/Ccr2/Fcgr3	10
GO:0032611	interleukin-1 beta production	8/158	99/29008	7.29351e-08	1.77284e-06	1.23428e-06	Ifng/Ccr5/P2rx7/Ccl3/Mndal/Gbp5/Tmem106a/Tyrobp	8
GO:0002768	immune response-regulating cell surface receptor signaling pathway	13/158	351/29008	7.30718e-08	1.77284e-06	1.23428e-06	Ifng/Klrk1/Vav3/Klrc2/Cd226/Cd160/Tyrobp/Pvrig/Klrc1/Klre1/Klrd1/Clec2i/Txk	13
GO:1903555	regulation of tumor necrosis factor superfamily cytokine production	10/158	186/29008	8.11124e-08	1.9497e-06	1.35741e-06	Ifng/Ccr5/Ccl4/Ccl3/Gpr18/Tmem106a/Ifih1/Tyrobp/Ccr2/Fcgr3	10
GO:1902533	positive regulation of intracellular signal transduction	21/158	974/29008	8.39054e-08	1.99834e-06	1.39127e-06	Ccl5/Xdh/Fasl/Il18r1/P2rx7/Fgr/Ccl4/Ccl3/Gpr18/Bcl2l11/Tmem106a/Lrrk1/Prag1/Trim12a/Xcl1/Trim34a/Oasl1/Itga1/Tnfsf10/Dhx58/Prr5	21
GO:0052548	regulation of endopeptidase activity	13/158	357/29008	8.89107e-08	2.09721e-06	1.46011e-06	Xdh/Fasl/Serpinb9/Serpina3f/Bcl2l11/Serpinb6b/Serpinb5/Serpina3g/Mmp9/Hip1/Adora2a/Tnfsf10/Cdh1	13
GO:0032640	tumor necrosis factor production	10/158	188/29008	8.96728e-08	2.09721e-06	1.46011e-06	Ifng/Ccr5/Ccl4/Ccl3/Gpr18/Tmem106a/Ifih1/Tyrobp/Ccr2/Fcgr3	10
GO:0002347	response to tumor cell	6/158	41/29008	9.11684e-08	2.11315e-06	1.4712e-06	Prf1/Klrk1/Cd226/Cd160/Xcl1/Klre1	6
GO:0071706	tumor necrosis factor superfamily cytokine production	10/158	191/29008	1.04006e-07	2.38937e-06	1.66351e-06	Ifng/Ccr5/Ccl4/Ccl3/Gpr18/Tmem106a/Ifih1/Tyrobp/Ccr2/Fcgr3	10
GO:0030097	hemopoiesis	21/158	991/29008	1.11982e-07	2.55005e-06	1.77538e-06	Ifng/Tbx21/Ccl5/Il18r1/Ccl3/Gpr18/Pglyrp1/Lrrk1/Fes/Isg15/Tmem131l/Samd9l/Tyrobp/Irf8/Hba-a2/Prdm1/Ccr2/Lag3/Sema4a/Clec2i/Txk	21
GO:0052547	regulation of peptidase activity	14/158	441/29008	1.50502e-07	3.39742e-06	2.36533e-06	Xdh/Fasl/Serpinb9/Serpina3f/Bcl2l11/Serpinb6b/Serpinb5/Serpina3g/Mmp9/Hip1/Itih5/Adora2a/Tnfsf10/Cdh1	14
GO:0002824	positive regulation of adaptive immune response based on somatic recombination of immune receptors built from immunoglobulin superfamily domains	9/158	152/29008	1.62001e-07	3.62547e-06	2.5241e-06	Ifng/Tbx21/Il18r1/P2rx7/Cd226/H2-T24/Xcl1/Ccr2/Fcgr3	9
GO:0046634	regulation of alpha-beta T cell activation	8/158	111/29008	1.78008e-07	3.94965e-06	2.7498e-06	Ifng/Tbx21/Cd160/Xcl1/Cd244a/Prdm1/Ccr2/Adora2a	8
GO:1902105	regulation of leukocyte differentiation	12/158	320/29008	2.07066e-07	4.55544e-06	3.17156e-06	Ifng/Tbx21/Ccl5/Ccl3/Pglyrp1/Fes/Tmem131l/Tyrobp/Prdm1/Ccr2/Lag3/Clec2i	12
GO:0050777	negative regulation of immune response	10/158	206/29008	2.10308e-07	4.58789e-06	3.19415e-06	Tbx21/Nlrc5/Serpinb9/Pglyrp1/Isg15/Cd160/Ccr2/Dhx58/Klre1/Klrd1	10
GO:0032652	regulation of interleukin-1 production	8/158	114/29008	2.1884e-07	4.73424e-06	3.29604e-06	Ifng/Ccr5/P2rx7/Ccl3/Mndal/Gbp5/Tmem106a/Tyrobp	8
GO:0002821	positive regulation of adaptive immune response	9/158	159/29008	2.37764e-07	5.10113e-06	3.55147e-06	Ifng/Tbx21/Il18r1/P2rx7/Cd226/H2-T24/Xcl1/Ccr2/Fcgr3	9
GO:0044403	biological process involved in symbiotic interaction	11/158	265/29008	2.47337e-07	5.263e-06	3.66417e-06	Ifng/Ccl5/Gbp7/Gbp3/Bcl2l11/Ncf1/Gbp9/Pglyrp1/Ifitm3/Trim12a/Trim34a	11
GO:0002423	natural killer cell mediated immune response to tumor cell	4/158	11/29008	2.71401e-07	5.6819e-06	3.95581e-06	Klrk1/Cd226/Cd160/Klre1	4
GO:0002855	regulation of natural killer cell mediated immune response to tumor cell	4/158	11/29008	2.71401e-07	5.6819e-06	3.95581e-06	Klrk1/Cd226/Cd160/Klre1	4
GO:1903706	regulation of hemopoiesis	13/158	398/29008	3.08823e-07	6.41364e-06	4.46526e-06	Ifng/Tbx21/Ccl5/Ccl3/Pglyrp1/Fes/Isg15/Tmem131l/Tyrobp/Prdm1/Ccr2/Lag3/Clec2i	13
GO:0032612	interleukin-1 production	8/158	120/29008	3.25044e-07	6.69693e-06	4.66249e-06	Ifng/Ccr5/P2rx7/Ccl3/Mndal/Gbp5/Tmem106a/Tyrobp	8
GO:0050863	regulation of T cell activation	12/158	339/29008	3.8317e-07	7.82549e-06	5.44821e-06	Ifng/Tbx21/Ccl5/Tmem131l/Cd160/Xcl1/Cd244a/Prdm1/Ccr2/Adora2a/Lag3/Clec2i	12
GO:0002822	regulation of adaptive immune response based on somatic recombination of immune receptors built from immunoglobulin superfamily domains	10/158	220/29008	3.85849e-07	7.82549e-06	5.44821e-06	Ifng/Tbx21/Il18r1/P2rx7/Cd226/H2-T24/Xcl1/Ccr2/Klrd1/Fcgr3	10
GO:0002834	regulation of response to tumor cell	5/158	29/29008	4.80702e-07	9.59926e-06	6.68313e-06	Klrk1/Cd226/Cd160/Xcl1/Klre1	5
GO:0002837	regulation of immune response to tumor cell	5/158	29/29008	4.80702e-07	9.59926e-06	6.68313e-06	Klrk1/Cd226/Cd160/Xcl1/Klre1	5
GO:0048247	lymphocyte chemotaxis	6/158	54/29008	4.93976e-07	9.74351e-06	6.78356e-06	Ccl5/Ccl4/Ccl3/Xcl1/Ccr2/Cxcr3	6
GO:0006887	exocytosis	13/158	415/29008	4.95433e-07	9.74351e-06	6.78356e-06	Ccl5/Sytl3/P2rx7/Fgr/Fes/Klrc2/Baiap3/Cd160/Sytl2/Ccr2/Adora2a/Klrc1/Plek	13
GO:0046632	alpha-beta T cell differentiation	8/158	129/29008	5.65753e-07	1.10428e-05	7.68816e-06	Ifng/Tbx21/Il18r1/Gpr18/Prdm1/Ccr2/Sema4a/Txk	8
GO:0045071	negative regulation of viral genome replication	6/158	58/29008	7.60369e-07	1.47307e-05	1.02557e-05	Ccl5/Ifitm3/Isg15/Ifih1/Oasl2/Oasl1	6
GO:0051251	positive regulation of lymphocyte activation	13/158	436/29008	8.61314e-07	1.65628e-05	1.15312e-05	Ifng/Tbx21/Ccl5/Lyst/Vav3/Klrc2/Cd160/Tyrobp/Xcl1/Cd244a/Prdm1/Ccr2/Klrc1	13
GO:0050670	regulation of lymphocyte proliferation	10/158	241/29008	8.87171e-07	1.69345e-05	1.179e-05	Ifng/Ccl5/Tmem131l/Vav3/Tyrobp/Xcl1/Cd244a/Prdm1/Ccr2/Clec2i	10
GO:0043300	regulation of leukocyte degranulation	6/158	61/29008	1.02915e-06	1.93742e-05	1.34886e-05	Fgr/Fes/Klrc2/Cd160/Ccr2/Klrc1	6
GO:0032944	regulation of mononuclear cell proliferation	10/158	245/29008	1.02991e-06	1.93742e-05	1.34886e-05	Ifng/Ccl5/Tmem131l/Vav3/Tyrobp/Xcl1/Cd244a/Prdm1/Ccr2/Clec2i	10
GO:0004896	cytokine receptor activity	7/160	97/28438	1.31446e-06	0.000222144	0.00017849	Il18rap/Il12rb2/Ccr5/Il18r1/Cxcr1/Ccr2/Cxcr3	7
GO:0048525	negative regulation of viral process	7/158	102/29008	1.48988e-06	2.78253e-05	1.93723e-05	Ccl5/Ifitm3/Isg15/Ifih1/Trim12a/Oasl2/Oasl1	7
GO:0140352	export from cell	19/158	974/29008	1.61874e-06	2.99565e-05	2.08561e-05	Ifng/Ccl5/Sytl3/P2rx7/Fgr/Mctp2/Lyst/Fes/Klrc2/Baiap3/Cd160/Sytl2/Ccr2/Adora2a/Klrc1/Plek/Abcb1a/Entpd1/Fcgr3	19
GO:0002695	negative regulation of leukocyte activation	9/158	200/29008	1.62707e-06	2.99565e-05	2.08561e-05	Tbx21/Fgr/Pglyrp1/Tmem131l/Tyrobp/Prdm1/Ccr2/Adora2a/Lag3	9
GO:0051345	positive regulation of hydrolase activity	14/158	543/29008	1.79116e-06	3.27454e-05	2.27977e-05	Ifng/Ccl5/Xdh/Fasl/Ccl4/Ccl3/Bcl2l11/Dock9/Hip1/Xcl1/Itga1/Tnfsf10/Plek/Txk	14
GO:0070663	regulation of leukocyte proliferation	10/158	261/29008	1.82109e-06	3.30598e-05	2.30166e-05	Ifng/Ccl5/Tmem131l/Vav3/Tyrobp/Xcl1/Cd244a/Prdm1/Ccr2/Clec2i	10
GO:1903900	regulation of viral life cycle	8/158	153/29008	2.0556e-06	3.65658e-05	2.54576e-05	Ccl5/Ifitm3/Isg15/Ifih1/Trim12a/Trim34a/Oasl2/Oasl1	8
GO:0032102	negative regulation of response to external stimulus	12/158	398/29008	2.05591e-06	3.65658e-05	2.54576e-05	Nlrc5/Serpinb9/Gpr18/Pglyrp1/Isg15/Prdm1/Adora2a/Dhx58/Aoah/Klre1/Sema4a/Klrd1	12
GO:0072676	lymphocyte migration	7/158	107/29008	2.05647e-06	3.65658e-05	2.54576e-05	Tbx21/Ccl5/Ccl4/Ccl3/Xcl1/Ccr2/Cxcr3	7
GO:0046651	lymphocyte proliferation	11/158	330/29008	2.12867e-06	3.75921e-05	2.61721e-05	Ifng/Ccl5/P2rx7/Tmem131l/Vav3/Tyrobp/Xcl1/Cd244a/Prdm1/Ccr2/Clec2i	11
GO:0032943	mononuclear cell proliferation	11/158	334/29008	2.39042e-06	4.19292e-05	2.91917e-05	Ifng/Ccl5/P2rx7/Tmem131l/Vav3/Tyrobp/Xcl1/Cd244a/Prdm1/Ccr2/Clec2i	11
GO:0001913	T cell mediated cytotoxicity	6/158	71/29008	2.53812e-06	4.42212e-05	3.07874e-05	Prf1/Serpinb9/P2rx7/Gzmb/H2-T24/Klrd1	6
GO:0002367	cytokine production involved in immune response	7/158	111/29008	2.63028e-06	4.52199e-05	3.14826e-05	Tbx21/Il18rap/Il18r1/Cd226/Cd160/Xcl1/Ccr2	7
GO:0002709	regulation of T cell mediated immunity	7/158	111/29008	2.63028e-06	4.52199e-05	3.14826e-05	Tbx21/Il18r1/P2rx7/H2-T24/Xcl1/Ccr2/Klrd1	7
GO:0032940	secretion by cell	18/158	921/29008	3.0243e-06	5.16519e-05	3.59607e-05	Ifng/Ccl5/Sytl3/P2rx7/Fgr/Mctp2/Lyst/Fes/Klrc2/Baiap3/Cd160/Sytl2/Ccr2/Adora2a/Klrc1/Plek/Entpd1/Fcgr3	18
GO:1903131	mononuclear cell differentiation	13/158	489/29008	3.04849e-06	5.17247e-05	3.60114e-05	Ifng/Tbx21/Il18r1/Gpr18/Pglyrp1/Fes/Tmem131l/Irf8/Prdm1/Ccr2/Lag3/Sema4a/Txk	13
GO:0030162	regulation of proteolysis	16/158	742/29008	3.23328e-06	5.45039e-05	3.79463e-05	Ifng/Xdh/Fasl/Serpinb9/Serpina3f/Bcl2l11/Serpinb6b/Serpinb5/Serpina3g/Mmp9/Hip1/Itih5/Gsap/Adora2a/Tnfsf10/Cdh1	16
GO:0002832	negative regulation of response to biotic stimulus	7/158	115/29008	3.33199e-06	5.54375e-05	3.85963e-05	Nlrc5/Serpinb9/Isg15/Prdm1/Dhx58/Klre1/Klrd1	7
GO:0035710	CD4-positive, alpha-beta T cell activation	7/158	115/29008	3.33199e-06	5.54375e-05	3.85963e-05	Ifng/Tbx21/Il18r1/Cd160/Xcl1/Ccr2/Sema4a	7
GO:0016032	viral process	11/158	346/29008	3.35273e-06	5.54375e-05	3.85963e-05	Ifng/Ccl5/Zbp1/Bcl2l11/Ifitm3/Isg15/Ifih1/Trim12a/Trim34a/Oasl2/Oasl1	11
GO:0002323	natural killer cell activation involved in immune response	5/158	43/29008	3.66406e-06	6.02019e-05	4.19133e-05	Pglyrp1/Klrc2/Cd160/Cd244a/Klrc1	5
GO:0050866	negative regulation of cell activation	9/158	223/29008	3.97239e-06	6.48575e-05	4.51546e-05	Tbx21/Fgr/Pglyrp1/Tmem131l/Tyrobp/Prdm1/Ccr2/Adora2a/Lag3	9
GO:0051250	negative regulation of lymphocyte activation	8/158	168/29008	4.12408e-06	6.69131e-05	4.65858e-05	Tbx21/Fgr/Pglyrp1/Tmem131l/Tyrobp/Prdm1/Adora2a/Lag3	8
GO:0045055	regulated exocytosis	10/158	288/29008	4.37191e-06	7.04936e-05	4.90786e-05	P2rx7/Fgr/Fes/Klrc2/Baiap3/Cd160/Ccr2/Adora2a/Klrc1/Plek	10
GO:0070661	leukocyte proliferation	11/158	358/29008	4.63879e-06	7.43353e-05	5.17532e-05	Ifng/Ccl5/P2rx7/Tmem131l/Vav3/Tyrobp/Xcl1/Cd244a/Prdm1/Ccr2/Clec2i	11
GO:0002836	positive regulation of response to tumor cell	4/158	21/29008	4.71744e-06	7.46736e-05	5.19887e-05	Klrk1/Cd226/Cd160/Xcl1	4
GO:0002839	positive regulation of immune response to tumor cell	4/158	21/29008	4.71744e-06	7.46736e-05	5.19887e-05	Klrk1/Cd226/Cd160/Xcl1	4
GO:0002369	T cell cytokine production	5/158	46/29008	5.14943e-06	8.10176e-05	5.64055e-05	Tbx21/Il18rap/Il18r1/Xcl1/Ccr2	5
GO:0030155	regulation of cell adhesion	16/158	771/29008	5.24796e-06	8.20705e-05	5.71385e-05	Ifng/Tbx21/Ccl5/Ccr5/Peak1/Fes/Tmem131l/Vav3/Cd160/Xcl1/Cd244a/Ccr2/Adora2a/Lag3/Cxcr3/Cdh1	16
GO:0050792	regulation of viral process	8/158	174/29008	5.34405e-06	8.30727e-05	5.78363e-05	Ccl5/Ifitm3/Isg15/Ifih1/Trim12a/Trim34a/Oasl2/Oasl1	8
GO:0045824	negative regulation of innate immune response	6/158	81/29008	5.49943e-06	8.49793e-05	5.91637e-05	Nlrc5/Serpinb9/Isg15/Dhx58/Klre1/Klrd1	6
GO:0002702	positive regulation of production of molecular mediator of immune response	7/158	125/29008	5.79488e-06	8.90148e-05	6.19732e-05	Ifng/Tbx21/Il18r1/Cd226/Cd160/Xcl1/Cd244a	7
GO:0030098	lymphocyte differentiation	12/158	441/29008	5.85907e-06	8.94715e-05	6.22912e-05	Ifng/Tbx21/Il18r1/Gpr18/Pglyrp1/Tmem131l/Irf8/Prdm1/Ccr2/Lag3/Sema4a/Txk	12
GO:0002700	regulation of production of molecular mediator of immune response	8/158	177/29008	6.06051e-06	9.17579e-05	6.3883e-05	Ifng/Tbx21/Il18r1/Cd226/Cd160/Xcl1/Cd244a/Ccr2	8
GO:0030217	T cell differentiation	10/158	299/29008	6.07949e-06	9.17579e-05	6.3883e-05	Ifng/Tbx21/Il18r1/Gpr18/Tmem131l/Prdm1/Ccr2/Lag3/Sema4a/Txk	10
GO:0005125	cytokine activity	9/160	228/28438	6.17283e-06	0.000418099	0.000335937	Ifng/Ccl5/Fasl/Ccl4/Ccl3/Pglyrp1/Gdf11/Xcl1/Tnfsf10	9
GO:0031348	negative regulation of defense response	9/158	236/29008	6.28672e-06	9.43372e-05	6.56787e-05	Nlrc5/Serpinb9/Pglyrp1/Isg15/Adora2a/Dhx58/Aoah/Klre1/Klrd1	9
GO:0007159	leukocyte cell-cell adhesion	11/158	373/29008	6.83818e-06	0.000102022	7.10294e-05	Ifng/Tbx21/Ccl5/Tmem131l/Cd160/Xcl1/Cd244a/Ccr2/Sell/Adora2a/Lag3	11
GO:0010818	T cell chemotaxis	4/158	23/29008	6.92059e-06	0.000102662	7.14746e-05	Ccl5/Xcl1/Ccr2/Cxcr3	4
GO:0002444	myeloid leukocyte mediated immunity	7/158	130/29008	7.50451e-06	0.000110692	7.70649e-05	Fgr/Ncf1/Lyst/Fes/Tyrobp/Ccr2/Fcgr3	7
GO:0042088	T-helper 1 type immune response	5/158	50/29008	7.82096e-06	0.000113426	7.89684e-05	Il18rap/Il18r1/Xcl1/Ccr2/Sema4a	5
GO:0060337	type I interferon signaling pathway	5/158	50/29008	7.82096e-06	0.000113426	7.89684e-05	Zbp1/Nlrc5/Ifitm3/Isg15/Irf7	5
GO:0071357	cellular response to type I interferon	5/158	50/29008	7.82096e-06	0.000113426	7.89684e-05	Zbp1/Nlrc5/Ifitm3/Isg15/Irf7	5
GO:0023023	MHC protein complex binding	4/160	23/28438	7.86162e-06	0.000418099	0.000335937	Klrc2/Cd160/Klrc1/Klrd1	4
GO:0003725	double-stranded RNA binding	6/160	84/28438	8.16938e-06	0.000418099	0.000335937	Zbp1/Ifih1/Oasl2/Oasl1/Dhx58/Sidt1	6
GO:0035743	CD4-positive, alpha-beta T cell cytokine production	4/158	24/29008	8.26953e-06	0.000119265	8.30338e-05	Tbx21/Il18rap/Il18r1/Xcl1	4
GO:0022407	regulation of cell-cell adhesion	12/158	457/29008	8.38514e-06	0.000120264	8.37295e-05	Ifng/Tbx21/Ccl5/Ccr5/Tmem131l/Cd160/Xcl1/Cd244a/Ccr2/Adora2a/Lag3/Cdh1	12
GO:1903305	regulation of regulated secretory pathway	8/158	186/29008	8.71627e-06	0.000124327	8.65578e-05	P2rx7/Fgr/Fes/Klrc2/Cd160/Ccr2/Adora2a/Klrc1	8
GO:0050729	positive regulation of inflammatory response	7/158	134/29008	9.15654e-06	0.000129893	9.0433e-05	Ifng/Ccl5/Zbp1/Ccr5/Ccl3/Ccr2/Fcgr3	7
GO:0016493	C-C chemokine receptor activity	4/160	24/28438	9.39266e-06	0.000418099	0.000335937	Ccr5/Cxcr1/Ccr2/Cxcr3	4
GO:0045069	regulation of viral genome replication	6/158	90/29008	1.01336e-05	0.000142972	9.9539e-05	Ccl5/Ifitm3/Isg15/Ifih1/Oasl2/Oasl1	6
GO:0060760	positive regulation of response to cytokine stimulus	5/158	53/29008	1.04544e-05	0.0001467	0.000102135	Zbp1/Nlrc5/Ifih1/Irf7/Txk	5
GO:0001637	G protein-coupled chemoattractant receptor activity	4/160	25/28438	1.11328e-05	0.000418099	0.000335937	Ccr5/Cxcr1/Ccr2/Cxcr3	4
GO:0004950	chemokine receptor activity	4/160	25/28438	1.11328e-05	0.000418099	0.000335937	Ccr5/Cxcr1/Ccr2/Cxcr3	4
GO:0019957	C-C chemokine binding	4/160	25/28438	1.11328e-05	0.000418099	0.000335937	Ccr5/Cxcr1/Ccr2/Cxcr3	4
GO:0002714	positive regulation of B cell mediated immunity	5/158	54/29008	1.14708e-05	0.000159241	0.000110866	Ifng/Tbx21/Cd226/Xcl1/Fcgr3	5
GO:0002891	positive regulation of immunoglobulin mediated immune response	5/158	54/29008	1.14708e-05	0.000159241	0.000110866	Ifng/Tbx21/Cd226/Xcl1/Fcgr3	5
GO:0006925	inflammatory cell apoptotic process	4/158	26/29008	1.15363e-05	0.000159299	0.000110906	Ifng/Ccl5/Ccr5/Fasl	4
GO:0071887	leukocyte apoptotic process	7/158	140/29008	1.21921e-05	0.000167465	0.000116591	Ifng/Ccl5/Ccr5/Fasl/Serpinb9/P2rx7/Bcl2l11	7
GO:0034340	response to type I interferon	5/158	56/29008	1.37339e-05	0.000187649	0.000130643	Zbp1/Nlrc5/Ifitm3/Isg15/Irf7	5
GO:1903037	regulation of leukocyte cell-cell adhesion	10/158	333/29008	1.5488e-05	0.000210507	0.000146558	Ifng/Tbx21/Ccl5/Tmem131l/Cd160/Xcl1/Cd244a/Ccr2/Adora2a/Lag3	10
GO:0002718	regulation of cytokine production involved in immune response	6/158	97/29008	1.55873e-05	0.000210753	0.000146729	Tbx21/Il18r1/Cd226/Cd160/Xcl1/Ccr2	6
GO:0043299	leukocyte degranulation	6/158	98/29008	1.65298e-05	0.000222338	0.000154795	Fgr/Fes/Klrc2/Cd160/Ccr2/Klrc1	6
GO:0002548	monocyte chemotaxis	5/158	59/29008	1.7765e-05	0.000237722	0.000165505	Ccl5/Ccl4/Ccl3/Xcl1/Ccr2	5
GO:0002420	natural killer cell mediated cytotoxicity directed against tumor cell target	3/158	10/29008	1.84993e-05	0.000242546	0.000168863	Klrk1/Cd226/Klre1	3
GO:0002858	regulation of natural killer cell mediated cytotoxicity directed against tumor cell target	3/158	10/29008	1.84993e-05	0.000242546	0.000168863	Klrk1/Cd226/Klre1	3
GO:0035744	T-helper 1 cell cytokine production	3/158	10/29008	1.84993e-05	0.000242546	0.000168863	Il18rap/Il18r1/Xcl1	3
GO:0070673	response to interleukin-18	3/158	10/29008	1.84993e-05	0.000242546	0.000168863	Ifng/Il18rap/Il18r1	3
GO:0032479	regulation of type I interferon production	6/158	101/29008	1.96363e-05	0.00025616	0.000178342	Gbp4/Isg15/Ifih1/Irf8/Irf7/Dhx58	6
GO:0043281	regulation of cysteine-type endopeptidase activity involved in apoptotic process	8/158	210/29008	2.09848e-05	0.000272383	0.000189637	Xdh/Fasl/Bcl2l11/Mmp9/Hip1/Adora2a/Tnfsf10/Cdh1	8
GO:0032606	type I interferon production	6/158	103/29008	2.19568e-05	0.000283581	0.000197433	Gbp4/Isg15/Ifih1/Irf8/Irf7/Dhx58	6
GO:0008360	regulation of cell shape	7/158	157/29008	2.56011e-05	0.000329013	0.000229063	Fgr/Ccl3/Fes/Prag1/Gas7/Cdc42ep1/Sema4a	7
GO:0042098	T cell proliferation	8/158	221/29008	3.02254e-05	0.000383363	0.000266902	Ifng/Ccl5/P2rx7/Tmem131l/Xcl1/Cd244a/Ccr2/Clec2i	8
GO:0032755	positive regulation of interleukin-6 production	6/158	109/29008	3.02733e-05	0.000383363	0.000266902	Ifng/Ccr5/P2rx7/Tmem106a/Ifih1/Tyrobp	6
GO:1902106	negative regulation of leukocyte differentiation	6/158	109/29008	3.02733e-05	0.000383363	0.000266902	Ifng/Tbx21/Pglyrp1/Tmem131l/Lag3/Clec2i	6
GO:0002685	regulation of leukocyte migration	8/158	223/29008	3.22258e-05	0.000406107	0.000282737	Ccl5/Gpr18/Dapk2/Mmp9/Xcl1/Ccr2/Sell/Cxcr3	8
GO:0022603	regulation of anatomical structure morphogenesis	17/158	995/29008	3.24066e-05	0.000406413	0.00028295	Ccl5/Ccr5/Fasl/Fgr/Ccl3/Fes/Zdhhc15/Prag1/Gas7/Cd160/Mmp9/Cdc42ep1/Ccr2/Itgax/Sema4a/Cxcr3/Cdh1	17
GO:1903707	negative regulation of hemopoiesis	6/158	111/29008	3.35482e-05	0.0004179	0.000290947	Ifng/Tbx21/Pglyrp1/Tmem131l/Lag3/Clec2i	6
GO:0043320	natural killer cell degranulation	3/158	12/29008	3.36445e-05	0.0004179	0.000290947	Klrc2/Cd160/Klrc1	3
GO:0045639	positive regulation of myeloid cell differentiation	6/158	112/29008	3.52891e-05	0.00043624	0.000303716	Ifng/Ccl5/Ccl3/Fes/Isg15/Tyrobp	6
GO:0045672	positive regulation of osteoclast differentiation	4/158	35/29008	3.88913e-05	0.000476382	0.000331663	Ifng/Ccl5/Ccl3/Tyrobp	4
GO:0050920	regulation of chemotaxis	8/158	229/29008	3.89033e-05	0.000476382	0.000331663	Ccl5/Gpr18/Dapk2/Xcl1/Ccr2/Sell/Sema4a/Cxcr3	8
GO:0019956	chemokine binding	4/160	34/28438	3.92357e-05	0.00132617	0.00106556	Ccr5/Cxcr1/Ccr2/Cxcr3	4
GO:0002294	CD4-positive, alpha-beta T cell differentiation involved in immune response	5/158	70/29008	4.09273e-05	0.000496482	0.000345657	Ifng/Tbx21/Il18r1/Ccr2/Sema4a	5
GO:2000514	regulation of CD4-positive, alpha-beta T cell activation	5/158	70/29008	4.09273e-05	0.000496482	0.000345657	Ifng/Tbx21/Cd160/Xcl1/Ccr2	5
GO:0098609	cell-cell adhesion	15/158	816/29008	4.25637e-05	0.000513932	0.000357806	Ifng/Tbx21/Ccl5/Ccr5/Tmem131l/Cd160/Xcl1/Cd244a/Ccr2/Sell/Adora2a/Lag3/Itgax/Plek/Cdh1	15
GO:0030316	osteoclast differentiation	6/158	116/29008	4.29922e-05	0.000516447	0.000359557	Ifng/Ccl5/Ccl3/Lrrk1/Tyrobp/Clec2i	6
GO:0051712	positive regulation of killing of cells of another organism	3/158	13/29008	4.35629e-05	0.000516447	0.000359557	Ifng/Prf1/Bcl2l11	3
GO:0060340	positive regulation of type I interferon-mediated signaling pathway	3/158	13/29008	4.35629e-05	0.000516447	0.000359557	Zbp1/Nlrc5/Irf7	3
GO:0060338	regulation of type I interferon-mediated signaling pathway	4/158	36/29008	4.35677e-05	0.000516447	0.000359557	Zbp1/Nlrc5/Isg15/Irf7	4
GO:0002293	alpha-beta T cell differentiation involved in immune response	5/158	71/29008	4.38355e-05	0.000517259	0.000360123	Ifng/Tbx21/Il18r1/Ccr2/Sema4a	5
GO:0002287	alpha-beta T cell activation involved in immune response	5/158	72/29008	4.69011e-05	0.000548448	0.000381836	Ifng/Tbx21/Il18r1/Ccr2/Sema4a	5
GO:0002763	positive regulation of myeloid leukocyte differentiation	5/158	72/29008	4.69011e-05	0.000548448	0.000381836	Ifng/Ccl5/Ccl3/Fes/Tyrobp	5
GO:1990405	protein antigen binding	3/160	13/28438	4.79609e-05	0.00147371	0.00118411	Klrc2/Klrc1/Klrd1	3
GO:0002724	regulation of T cell cytokine production	4/158	37/29008	4.86422e-05	0.000566256	0.000394235	Tbx21/Il18r1/Xcl1/Ccr2	4
GO:0032635	interleukin-6 production	7/158	174/29008	4.93374e-05	0.000571786	0.000398084	Ifng/Il18rap/Ccr5/P2rx7/Tmem106a/Ifih1/Tyrobp	7
GO:0046635	positive regulation of alpha-beta T cell activation	5/158	73/29008	5.01299e-05	0.000578388	0.000402681	Ifng/Cd160/Xcl1/Cd244a/Ccr2	5
GO:2000116	regulation of cysteine-type endopeptidase activity	8/158	239/29008	5.25885e-05	0.00060407	0.000420561	Xdh/Fasl/Bcl2l11/Mmp9/Hip1/Adora2a/Tnfsf10/Cdh1	8
GO:0051709	regulation of killing of cells of another organism	3/158	14/29008	5.5222e-05	0.000631526	0.000439676	Ifng/Prf1/Bcl2l11	3
GO:0002886	regulation of myeloid leukocyte mediated immunity	5/158	75/29008	5.71008e-05	0.000650148	0.000452642	Fgr/Fes/Tyrobp/Ccr2/Fcgr3	5
GO:0002704	negative regulation of leukocyte mediated immunity	5/158	76/29008	6.08552e-05	0.000683897	0.000476138	Tbx21/Serpinb9/Ccr2/Klre1/Klrd1	5
GO:0002712	regulation of B cell mediated immunity	5/158	76/29008	6.08552e-05	0.000683897	0.000476138	Ifng/Tbx21/Cd226/Xcl1/Fcgr3	5
GO:0002889	regulation of immunoglobulin mediated immune response	5/158	76/29008	6.08552e-05	0.000683897	0.000476138	Ifng/Tbx21/Cd226/Xcl1/Fcgr3	5
GO:0002688	regulation of leukocyte chemotaxis	6/158	124/29008	6.24295e-05	0.000698564	0.000486349	Ccl5/Gpr18/Dapk2/Xcl1/Ccr2/Sell	6
GO:0071674	mononuclear cell migration	7/158	181/29008	6.32982e-05	0.000705245	0.000491001	Tbx21/Ccl5/Ccl4/Ccl3/Xcl1/Ccr2/Cxcr3	7
GO:0043302	positive regulation of leukocyte degranulation	4/158	40/29008	6.64591e-05	0.000734161	0.000511132	Fgr/Klrc2/Cd160/Klrc1	4
GO:2000516	positive regulation of CD4-positive, alpha-beta T cell activation	4/158	40/29008	6.64591e-05	0.000734161	0.000511132	Ifng/Cd160/Xcl1/Ccr2	4
GO:0042129	regulation of T cell proliferation	7/158	183/29008	6.78314e-05	0.000746145	0.000519476	Ifng/Ccl5/Tmem131l/Xcl1/Cd244a/Ccr2/Clec2i	7
GO:0019079	viral genome replication	6/158	126/29008	6.82438e-05	0.000747515	0.000520429	Ccl5/Ifitm3/Isg15/Ifih1/Oasl2/Oasl1	6
GO:0010820	positive regulation of T cell chemotaxis	3/158	15/29008	6.87516e-05	0.000748748	0.000521288	Ccl5/Xcl1/Ccr2	3
GO:0002292	T cell differentiation involved in immune response	5/158	78/29008	6.89333e-05	0.000748748	0.000521288	Ifng/Tbx21/Il18r1/Ccr2/Sema4a	5
GO:0017157	regulation of exocytosis	8/158	249/29008	7.00699e-05	0.000757922	0.000527675	P2rx7/Fgr/Fes/Klrc2/Cd160/Ccr2/Adora2a/Klrc1	8
GO:0051046	regulation of secretion	14/158	759/29008	7.45793e-05	0.000803352	0.000559304	Ifng/Ccl5/P2rx7/Fgr/Mctp2/Fes/Klrc2/Baiap3/Cd160/Sytl2/Ccr2/Adora2a/Klrc1/Entpd1	14
GO:0030334	regulation of cell migration	16/158	963/29008	7.75533e-05	0.000821154	0.000571698	Ifng/Ccl5/Ccr5/Fgr/Gpr18/Dapk2/Ifitm3/Mmp9/Xcl1/Ccr2/Sell/Itgax/Sema4a/Cxcr3/Prr5/Cdh1	16
GO:0010951	negative regulation of endopeptidase activity	7/158	187/29008	7.76947e-05	0.000821154	0.000571698	Serpinb9/Serpina3f/Serpinb6b/Serpinb5/Serpina3g/Mmp9/Adora2a	7
GO:1901216	positive regulation of neuron death	6/158	129/29008	7.77678e-05	0.000821154	0.000571698	Ifng/Fasl/Ccl3/Bcl2l11/Tyrobp/Itga1	6
GO:0045670	regulation of osteoclast differentiation	5/158	80/29008	7.78135e-05	0.000821154	0.000571698	Ifng/Ccl5/Ccl3/Tyrobp/Clec2i	5
GO:0071347	cellular response to interleukin-1	5/158	80/29008	7.78135e-05	0.000821154	0.000571698	Ccl5/Zbp1/Ccl4/Ccl3/Xcl1	5
GO:1902107	positive regulation of leukocyte differentiation	7/158	188/29008	8.0335e-05	0.000840926	0.000585464	Ifng/Ccl5/Ccl3/Fes/Tyrobp/Prdm1/Ccr2	7
GO:1903708	positive regulation of hemopoiesis	7/158	188/29008	8.0335e-05	0.000840926	0.000585464	Ifng/Ccl5/Ccl3/Fes/Tyrobp/Prdm1/Ccr2	7
GO:0036230	granulocyte activation	4/158	42/29008	8.07097e-05	0.000841455	0.000585832	Ccl5/Il18rap/Tyrobp/Ccr2	4
GO:0002698	negative regulation of immune effector process	6/158	130/29008	8.11677e-05	0.000842845	0.000586799	Tbx21/Serpinb9/Pglyrp1/Ccr2/Klre1/Klrd1	6
GO:0008009	chemokine activity	4/160	41/28438	8.30934e-05	0.00234046	0.00188053	Ccl5/Ccl4/Ccl3/Xcl1	4
GO:0010819	regulation of T cell chemotaxis	3/158	16/29008	8.42792e-05	0.000871668	0.000606867	Ccl5/Xcl1/Ccr2	3
GO:1903530	regulation of secretion by cell	13/158	674/29008	8.71635e-05	0.000895894	0.000623733	Ifng/Ccl5/P2rx7/Fgr/Mctp2/Fes/Klrc2/Baiap3/Cd160/Ccr2/Adora2a/Klrc1/Entpd1	13
GO:0019058	viral life cycle	8/158	257/29008	8.73117e-05	0.000895894	0.000623733	Ccl5/Ifitm3/Isg15/Ifih1/Trim12a/Trim34a/Oasl2/Oasl1	8
GO:0060759	regulation of response to cytokine stimulus	6/158	132/29008	8.83224e-05	0.000902697	0.000628469	Zbp1/Nlrc5/Isg15/Ifih1/Irf7/Txk	6
GO:0004867	serine-type endopeptidase inhibitor activity	6/160	129/28438	9.28602e-05	0.00241436	0.00193991	Serpinb9/Serpina3f/Serpinb6b/Serpinb5/Serpina3g/Itih5	6
GO:0050852	T cell receptor signaling pathway	6/158	134/29008	9.59705e-05	0.000977017	0.000680212	Ifng/Cd226/Cd160/Pvrig/Clec2i/Txk	6
GO:0010466	negative regulation of peptidase activity	8/158	261/29008	9.71702e-05	0.000985366	0.000686025	Serpinb9/Serpina3f/Serpinb6b/Serpinb5/Serpina3g/Mmp9/Itih5/Adora2a	8
GO:0043525	positive regulation of neuron apoptotic process	5/158	85/29008	0.000103878	0.00104929	0.000730526	Fasl/Ccl3/Bcl2l11/Tyrobp/Itga1	5
GO:0002761	regulation of myeloid leukocyte differentiation	6/158	137/29008	0.000108421	0.00109093	0.000759522	Ifng/Ccl5/Ccl3/Fes/Tyrobp/Clec2i	6
GO:0004715	non-membrane spanning protein tyrosine kinase activity	4/160	44/28438	0.000109934	0.00265412	0.00213256	Peak1/Fgr/Fes/Txk	4
GO:0045619	regulation of lymphocyte differentiation	7/158	199/29008	0.000114524	0.0011479	0.000799181	Ifng/Tbx21/Pglyrp1/Tmem131l/Prdm1/Ccr2/Lag3	7
GO:0007204	positive regulation of cytosolic calcium ion concentration	9/158	344/29008	0.000119231	0.00119048	0.000828826	Ccr5/Fasl/P2rx7/Ccl3/Gpr18/Cxcr1/Xcl1/Ccr2/Cxcr3	9
GO:0002827	positive regulation of T-helper 1 type immune response	3/158	18/29008	0.000121828	0.00119808	0.000834117	Il18r1/Xcl1/Ccr2	3
GO:0044406	adhesion of symbiont to host	3/158	18/29008	0.000121828	0.00119808	0.000834117	Gbp7/Gbp3/Gbp9	3
GO:0140131	positive regulation of lymphocyte chemotaxis	3/158	18/29008	0.000121828	0.00119808	0.000834117	Ccl5/Xcl1/Ccr2	3
GO:0030099	myeloid cell differentiation	10/158	426/29008	0.000121838	0.00119808	0.000834117	Ifng/Ccl5/Ccl3/Lrrk1/Fes/Isg15/Tyrobp/Irf8/Hba-a2/Clec2i	10
GO:0001961	positive regulation of cytokine-mediated signaling pathway	4/158	47/29008	0.000125922	0.00123356	0.000858821	Zbp1/Nlrc5/Irf7/Txk	4
GO:0050135	NAD(P)+ nucleosidase activity	3/160	18/28438	0.000134038	0.00278331	0.00223636	Il18rap/Il18r1/Tlr12	3
GO:0061809	NAD+ nucleotidase, cyclic ADP-ribose generating	3/160	18/28438	0.000134038	0.00278331	0.00223636	Il18rap/Il18r1/Tlr12	3
GO:0050671	positive regulation of lymphocyte proliferation	6/158	143/29008	0.000137162	0.00133862	0.000931962	Ifng/Ccl5/Vav3/Xcl1/Cd244a/Ccr2	6
GO:0019955	cytokine binding	6/160	139/28438	0.000139989	0.00278331	0.00223636	Il12rb2/Ccr5/Il18r1/Cxcr1/Ccr2/Cxcr3	6
GO:0048245	eosinophil chemotaxis	3/158	19/29008	0.000144093	0.00140099	0.000975387	Ccl5/Ccl4/Dapk2	3
GO:0040017	positive regulation of locomotion	12/158	615/29008	0.000147222	0.00142607	0.000992851	Ifng/Ccl5/Fgr/Dapk2/Mmp9/Xcl1/Ccr2/Sell/Itgax/Sema4a/Cxcr3/Prr5	12
GO:0032946	positive regulation of mononuclear cell proliferation	6/158	145/29008	0.000147978	0.00142607	0.000992851	Ifng/Ccl5/Vav3/Xcl1/Cd244a/Ccr2	6
GO:0032728	positive regulation of interferon-beta production	4/158	49/29008	0.000148321	0.00142607	0.000992851	Isg15/Ifih1/Irf7/Dhx58	4
GO:0043367	CD4-positive, alpha-beta T cell differentiation	5/158	92/29008	0.000151047	0.00144693	0.00100737	Ifng/Tbx21/Il18r1/Ccr2/Sema4a	5
GO:0045861	negative regulation of proteolysis	9/158	358/29008	0.000160752	0.00153424	0.00106816	Serpinb9/Serpina3f/Serpinb6b/Serpinb5/Serpina3g/Mmp9/Itih5/Adora2a/Cdh1	9
GO:0016050	vesicle organization	8/158	284/29008	0.000173453	0.0016435	0.00114422	Fasl/P2rx7/Lyst/Vav3/Zdhhc15/Baiap3/Samd9l/Ccdc136	8
GO:0045332	phospholipid translocation	4/158	51/29008	0.000173466	0.0016435	0.00114422	Fasl/P2rx7/Atp8b4/Abcb1a	4
GO:0030246	carbohydrate binding	8/160	275/28438	0.000173598	0.00325978	0.00261919	Klrk1/Klra7/Klrb1a/Klri1/Sell/Klre1/Klrd1/Clec2i	8
GO:0031640	killing of cells of another organism	5/158	96/29008	0.000184491	0.00173565	0.00120838	Ifng/Prf1/Bcl2l11/Ncf1/Pglyrp1	5
GO:0050921	positive regulation of chemotaxis	6/158	151/29008	0.00018453	0.00173565	0.00120838	Ccl5/Dapk2/Xcl1/Ccr2/Sell/Cxcr3	6
GO:0003953	NAD+ nucleosidase activity	3/160	20/28438	0.000185717	0.00330381	0.00265458	Il18rap/Il18r1/Tlr12	3
GO:0022409	positive regulation of cell-cell adhesion	8/158	288/29008	0.000190744	0.00178762	0.00124457	Ifng/Ccl5/Ccr5/Cd160/Xcl1/Cd244a/Ccr2/Cdh1	8
GO:0070555	response to interleukin-1	5/158	97/29008	0.000193671	0.00180852	0.00125912	Ccl5/Zbp1/Ccl4/Ccl3/Xcl1	5
GO:0060333	interferon-gamma-mediated signaling pathway	3/158	21/29008	0.000196198	0.00182556	0.00127098	Ifng/Nlrc5/Txk	3
GO:0002687	positive regulation of leukocyte migration	6/158	153/29008	0.000198181	0.00183742	0.00127923	Ccl5/Dapk2/Mmp9/Xcl1/Ccr2/Sell	6
GO:0034204	lipid translocation	4/158	53/29008	0.000201551	0.00186202	0.00129636	Fasl/P2rx7/Atp8b4/Abcb1a	4
GO:0002690	positive regulation of leukocyte chemotaxis	5/158	98/29008	0.000203195	0.00187054	0.0013023	Ccl5/Dapk2/Xcl1/Ccr2/Sell	5
GO:0005525	GTP binding	9/160	358/28438	0.000204491	0.0034559	0.00277677	Gbp7/Gbp3/Gbp4/Gimap7/Iigp1/Gbp5/Gbp9/Lrrk1/Arl4d	9
GO:0045637	regulation of myeloid cell differentiation	7/158	219/29008	0.000206558	0.00189479	0.00131917	Ifng/Ccl5/Ccl3/Fes/Isg15/Tyrobp/Clec2i	7
GO:0001818	negative regulation of cytokine production	8/158	292/29008	0.000209428	0.00191435	0.00133279	Ifng/Tbx21/Gbp4/Gpr18/Pglyrp1/Tyrobp/Lag3/Dhx58	8
GO:0070665	positive regulation of leukocyte proliferation	6/158	157/29008	0.000227868	0.00207559	0.00144506	Ifng/Ccl5/Vav3/Xcl1/Cd244a/Ccr2	6
GO:0048871	multicellular organismal homeostasis	11/158	552/29008	0.000233148	0.00211626	0.00147337	Ccl5/Ccr5/Plac8/Il18r1/P2rx7/Lrrk1/Ccr2/Napsa/Abcb1a/Cd7/Cdh1	11
GO:0002440	production of molecular mediator of immune response	9/158	380/29008	0.000249987	0.00226121	0.00157428	Ifng/Tbx21/Il18rap/Il18r1/Cd226/Cd160/Xcl1/Cd244a/Ccr2	9
GO:0046641	positive regulation of alpha-beta T cell proliferation	3/158	23/29008	0.000259173	0.00232004	0.00161524	Xcl1/Cd244a/Ccr2	3
GO:0072677	eosinophil migration	3/158	23/29008	0.000259173	0.00232004	0.00161524	Ccl5/Ccl4/Dapk2	3
GO:1901623	regulation of lymphocyte chemotaxis	3/158	23/29008	0.000259173	0.00232004	0.00161524	Ccl5/Xcl1/Ccr2	3
GO:0045765	regulation of angiogenesis	8/158	302/29008	0.000262795	0.00234439	0.00163219	Ccl5/Fasl/Cd160/Mmp9/Ccr2/Itgax/Sema4a/Cxcr3	8
GO:0071622	regulation of granulocyte chemotaxis	4/158	57/29008	0.000267331	0.00236687	0.00164784	Ccl5/Dapk2/Xcl1/Sell	4
GO:0042102	positive regulation of T cell proliferation	5/158	104/29008	0.00026805	0.00236687	0.00164784	Ifng/Ccl5/Xcl1/Cd244a/Ccr2	5
GO:0070227	lymphocyte apoptotic process	5/158	104/29008	0.00026805	0.00236687	0.00164784	Ccl5/Fasl/Serpinb9/P2rx7/Bcl2l11	5
GO:0003924	GTPase activity	8/160	294/28438	0.000272681	0.00433645	0.00348428	Gbp7/Gbp3/Gbp4/Gimap7/Iigp1/Gbp5/Gbp9/Irgm2	8
GO:0051480	regulation of cytosolic calcium ion concentration	9/158	386/29008	0.000280433	0.00246781	0.00171812	Ccr5/Fasl/P2rx7/Ccl3/Gpr18/Cxcr1/Xcl1/Ccr2/Cxcr3	9
GO:0048020	CCR chemokine receptor binding	4/160	56/28438	0.000282254	0.00433645	0.00348428	Ccl5/Ccl4/Ccl3/Xcl1	4
GO:1901342	regulation of vasculature development	8/158	306/29008	0.000287042	0.00251744	0.00175267	Ccl5/Fasl/Cd160/Mmp9/Ccr2/Itgax/Sema4a/Cxcr3	8
GO:0032496	response to lipopolysaccharide	9/158	388/29008	0.00029124	0.00254566	0.00177232	Ifng/Ccl5/Il12rb2/P2rx7/Klrk1/Kcnj8/Irf8/Trim12a/Prdm1	9
GO:0045063	T-helper 1 cell differentiation	3/158	24/29008	0.000295016	0.00256141	0.00178329	Il18r1/Ccr2/Sema4a	3
GO:0045953	negative regulation of natural killer cell mediated cytotoxicity	3/158	24/29008	0.000295016	0.00256141	0.00178329	Serpinb9/Klre1/Klrd1	3
GO:0045580	regulation of T cell differentiation	6/158	165/29008	0.000297699	0.00257609	0.0017935	Ifng/Tbx21/Tmem131l/Prdm1/Ccr2/Lag3	6
GO:0030545	signaling receptor regulator activity	11/160	550/28438	0.00029804	0.00436789	0.00350955	Ifng/Ccl5/Fasl/Ly6c2/Ccl4/Ccl3/Pglyrp1/Gdf11/Xcl1/Tnfsf10/Sema4a	11
GO:0008285	negative regulation of cell population proliferation	13/158	766/29008	0.000303853	0.00262061	0.0018245	Ifng/Xdh/Ccr5/Ifitm3/Tmem131l/Mmp9/Tyrobp/Gdf11/Prdm1/Itga1/Adora2a/Cxcr3/Cdh1	13
GO:0097035	regulation of membrane lipid distribution	4/158	59/29008	0.000305426	0.00262545	0.00182787	Fasl/P2rx7/Atp8b4/Abcb1a	4
GO:0032675	regulation of interleukin-6 production	6/158	166/29008	0.000307491	0.00263447	0.00183415	Ifng/Ccr5/P2rx7/Tmem106a/Ifih1/Tyrobp	6
GO:0030335	positive regulation of cell migration	11/158	571/29008	0.000310816	0.0026542	0.00184789	Ifng/Ccl5/Fgr/Dapk2/Mmp9/Xcl1/Ccr2/Sell/Itgax/Sema4a/Prr5	11
GO:0019001	guanyl nucleotide binding	9/160	381/28438	0.000323069	0.00436789	0.00350955	Gbp7/Gbp3/Gbp4/Gimap7/Iigp1/Gbp5/Gbp9/Lrrk1/Arl4d	9
GO:0032561	guanyl ribonucleotide binding	9/160	381/28438	0.000323069	0.00436789	0.00350955	Gbp7/Gbp3/Gbp4/Gimap7/Iigp1/Gbp5/Gbp9/Lrrk1/Arl4d	9
GO:0002716	negative regulation of natural killer cell mediated immunity	3/158	25/29008	0.000333909	0.00284206	0.00197868	Serpinb9/Klre1/Klrd1	3
GO:0002573	myeloid leukocyte differentiation	7/158	238/29008	0.000342057	0.0029019	0.00202034	Ifng/Ccl5/Ccl3/Lrrk1/Fes/Tyrobp/Clec2i	7
GO:0045620	negative regulation of lymphocyte differentiation	4/158	61/29008	0.000347262	0.00291032	0.0020262	Tbx21/Pglyrp1/Tmem131l/Lag3	4
GO:0070098	chemokine-mediated signaling pathway	4/158	61/29008	0.000347262	0.00291032	0.0020262	Ccl5/Ccl4/Ccl3/Xcl1	4
GO:0070231	T cell apoptotic process	4/158	61/29008	0.000347262	0.00291032	0.0020262	Ccl5/Fasl/Serpinb9/Bcl2l11	4
GO:0016525	negative regulation of angiogenesis	5/158	110/29008	0.000347534	0.00291032	0.0020262	Fasl/Cd160/Ccr2/Sema4a/Cxcr3	5
GO:0006874	cellular calcium ion homeostasis	10/158	490/29008	0.000372676	0.00311082	0.0021658	Ccl5/Ccr5/Fasl/P2rx7/Ccl3/Gpr18/Cxcr1/Xcl1/Ccr2/Cxcr3	10
GO:2000181	negative regulation of blood vessel morphogenesis	5/158	112/29008	0.000377627	0.00314205	0.00218754	Fasl/Cd160/Ccr2/Sema4a/Cxcr3	5
GO:0031334	positive regulation of protein-containing complex assembly	7/158	243/29008	0.000387532	0.00321417	0.00223774	Ifng/Bcl2l11/Gbp5/Fes/Isg15/Cdc42ep1/Plek	7
GO:0042287	MHC protein binding	4/160	61/28438	0.000392384	0.005101	0.00409859	Klrk1/Cd244a/Lag3/Klrd1	4
GO:0002707	negative regulation of lymphocyte mediated immunity	4/158	63/29008	0.000393048	0.00323179	0.00225002	Tbx21/Serpinb9/Klre1/Klrd1	4
GO:0072678	T cell migration	4/158	63/29008	0.000393048	0.00323179	0.00225002	Ccl5/Xcl1/Ccr2/Cxcr3	4
GO:1901343	negative regulation of vasculature development	5/158	113/29008	0.000393393	0.00323179	0.00225002	Fasl/Cd160/Ccr2/Sema4a/Cxcr3	5
GO:0051209	release of sequestered calcium ion into cytosol	5/158	114/29008	0.00040965	0.00335473	0.00233561	Ccr5/Fasl/P2rx7/Xcl1/Cxcr3	5
GO:0051283	negative regulation of sequestering of calcium ion	5/158	115/29008	0.000426409	0.00347547	0.00241966	Ccr5/Fasl/P2rx7/Xcl1/Cxcr3	5
GO:0002237	response to molecule of bacterial origin	9/158	409/29008	0.00042707	0.00347547	0.00241966	Ifng/Ccl5/Il12rb2/P2rx7/Klrk1/Kcnj8/Irf8/Trim12a/Prdm1	9
GO:0002720	positive regulation of cytokine production involved in immune response	4/158	65/29008	0.000442991	0.00359376	0.00250202	Il18r1/Cd226/Cd160/Xcl1	4
GO:2000147	positive regulation of cell motility	11/158	597/29008	0.000451588	0.00365209	0.00254264	Ifng/Ccl5/Fgr/Dapk2/Mmp9/Xcl1/Ccr2/Sell/Itgax/Sema4a/Prr5	11
GO:0051282	regulation of sequestering of calcium ion	5/158	117/29008	0.000461473	0.00372044	0.00259022	Ccr5/Fasl/P2rx7/Xcl1/Cxcr3	5
GO:1903307	positive regulation of regulated secretory pathway	4/158	66/29008	0.000469587	0.00376531	0.00262146	Fgr/Klrc2/Cd160/Klrc1	4
GO:0090023	positive regulation of neutrophil chemotaxis	3/158	28/29008	0.000469939	0.00376531	0.00262146	Dapk2/Xcl1/Sell	3
GO:0055065	metal ion homeostasis	12/158	700/29008	0.000475073	0.00379474	0.00264195	Ifng/Ccl5/Ccr5/Fasl/P2rx7/Ccl3/Gpr18/Cxcr1/Xcl1/Ccr2/Adora2a/Cxcr3	12
GO:0002275	myeloid cell activation involved in immune response	5/158	118/29008	0.000479798	0.00382072	0.00266004	Ifng/Fgr/Fes/Tyrobp/Ccr2	5
GO:0055074	calcium ion homeostasis	10/158	507/29008	0.00048611	0.00385914	0.00268679	Ccl5/Ccr5/Fasl/P2rx7/Ccl3/Gpr18/Cxcr1/Xcl1/Ccr2/Cxcr3	10
GO:0032663	regulation of interleukin-2 production	4/158	67/29008	0.000497301	0.00393476	0.00273943	Tbx21/Ccr2/Lag3/Clec2i	4
GO:0051208	sequestering of calcium ion	5/158	119/29008	0.000498666	0.00393476	0.00273943	Ccr5/Fasl/P2rx7/Xcl1/Cxcr3	5
GO:0019835	cytolysis	3/158	29/29008	0.000522074	0.00408224	0.00284211	Prf1/Gzmb/Gzmc	3
GO:0032647	regulation of interferon-alpha production	3/158	29/29008	0.000522074	0.00408224	0.00284211	Gbp4/Ifih1/Irf7	3
GO:0090200	positive regulation of release of cytochrome c from mitochondria	3/158	29/29008	0.000522074	0.00408224	0.00284211	Bcl2l11/Mmp9/Tnfsf10	3
GO:0032608	interferon-beta production	4/158	68/29008	0.000526159	0.00408955	0.0028472	Isg15/Ifih1/Irf7/Dhx58	4
GO:0032648	regulation of interferon-beta production	4/158	68/29008	0.000526159	0.00408955	0.0028472	Isg15/Ifih1/Irf7/Dhx58	4
GO:0048018	receptor ligand activity	10/160	498/28438	0.000544078	0.00681105	0.0054726	Ifng/Ccl5/Fasl/Ccl4/Ccl3/Pglyrp1/Gdf11/Xcl1/Tnfsf10/Sema4a	10
GO:0060627	regulation of vesicle-mediated transport	11/158	612/29008	0.000554762	0.00428447	0.00298291	Ifng/P2rx7/Fgr/Fes/Klrc2/Cd160/Hip1/Ccr2/Adora2a/Klrc1/Fcgr3	11
GO:0032481	positive regulation of type I interferon production	4/158	69/29008	0.00055619	0.00428447	0.00298291	Isg15/Ifih1/Irf7/Dhx58	4
GO:0042093	T-helper cell differentiation	4/158	69/29008	0.00055619	0.00428447	0.00298291	Tbx21/Il18r1/Ccr2/Sema4a	4
GO:0001959	regulation of cytokine-mediated signaling pathway	5/158	122/29008	0.000558629	0.00429053	0.00298712	Zbp1/Nlrc5/Isg15/Irf7/Txk	5
GO:0051272	NA	11/158	614/29008	0.0005699	0.00436419	0.00303841	Ifng/Ccl5/Fgr/Dapk2/Mmp9/Xcl1/Ccr2/Sell/Itgax/Sema4a/Prr5	11
GO:0043325	phosphatidylinositol-3,4-bisphosphate binding	3/160	29/28438	0.000573565	0.00692375	0.00556315	Ncf1/Hip1/Plek	3
GO:0072503	cellular divalent inorganic cation homeostasis	10/158	518/29008	0.000573777	0.00437288	0.00304445	Ccl5/Ccr5/Fasl/P2rx7/Ccl3/Gpr18/Cxcr1/Xcl1/Ccr2/Cxcr3	10
GO:0001911	negative regulation of leukocyte mediated cytotoxicity	3/158	30/29008	0.000577772	0.00437288	0.00304445	Serpinb9/Klre1/Klrd1	3
GO:0039528	cytoplasmic pattern recognition receptor signaling pathway in response to virus	3/158	30/29008	0.000577772	0.00437288	0.00304445	Ifih1/Oasl1/Dhx58	3
GO:0071624	positive regulation of granulocyte chemotaxis	3/158	30/29008	0.000577772	0.00437288	0.00304445	Dapk2/Xcl1/Sell	3
GO:0042058	regulation of epidermal growth factor receptor signaling pathway	4/158	70/29008	0.000587418	0.00443295	0.00308628	Fasl/Mmp9/Hip1/Itga1	4
GO:0070997	neuron death	9/158	428/29008	0.000591347	0.00444967	0.00309792	Ifng/Ccl5/Ccr5/Fasl/Ccl3/Bcl2l11/Tyrobp/Itga1/Adora2a	9
GO:0006875	cellular metal ion homeostasis	11/158	618/29008	0.000601215	0.00450004	0.00313299	Ifng/Ccl5/Ccr5/Fasl/P2rx7/Ccl3/Gpr18/Cxcr1/Xcl1/Ccr2/Cxcr3	11
GO:0002286	T cell activation involved in immune response	5/158	124/29008	0.000601508	0.00450004	0.00313299	Ifng/Tbx21/Il18r1/Ccr2/Sema4a	5
GO:0030546	signaling receptor activator activity	10/160	506/28438	0.000615087	0.00716895	0.00576017	Ifng/Ccl5/Fasl/Ccl4/Ccl3/Pglyrp1/Gdf11/Xcl1/Tnfsf10/Sema4a	10
GO:1990868	response to chemokine	4/158	71/29008	0.00061987	0.00461084	0.00321013	Ccl5/Ccl4/Ccl3/Xcl1	4
GO:1990869	cellular response to chemokine	4/158	71/29008	0.00061987	0.00461084	0.00321013	Ccl5/Ccl4/Ccl3/Xcl1	4
GO:0045596	negative regulation of cell differentiation	12/158	723/29008	0.000631185	0.00468159	0.00325938	Ifng/Tbx21/Hopx/Xdh/Ccr5/Pglyrp1/Tmem131l/Mmp9/Gdf11/Lag3/Sema4a/Clec2i	12
GO:0002825	regulation of T-helper 1 type immune response	3/158	31/29008	0.00063713	0.00468552	0.00326212	Il18r1/Xcl1/Ccr2	3
GO:0032607	interferon-alpha production	3/158	31/29008	0.00063713	0.00468552	0.00326212	Gbp4/Ifih1/Irf7	3
GO:0035455	response to interferon-alpha	3/158	31/29008	0.00063713	0.00468552	0.00326212	Ifitm3/Ifit1/Ifit2	3
GO:0043123	positive regulation of I-kappaB kinase/NF-kappaB signaling	5/158	126/29008	0.000646809	0.00474327	0.00330232	Fasl/Tmem106a/Trim12a/Trim34a/Tnfsf10	5
GO:0043280	positive regulation of cysteine-type endopeptidase activity involved in apoptotic process	5/158	127/29008	0.000670396	0.00490239	0.0034131	Xdh/Fasl/Bcl2l11/Hip1/Tnfsf10	5
GO:0046637	regulation of alpha-beta T cell differentiation	4/158	73/29008	0.000688557	0.00502105	0.00349572	Ifng/Tbx21/Prdm1/Ccr2	4
GO:0045742	positive regulation of epidermal growth factor receptor signaling pathway	3/158	32/29008	0.000700241	0.00509195	0.00354508	Fasl/Mmp9/Hip1	3
GO:0032623	interleukin-2 production	4/158	74/29008	0.000724844	0.00524149	0.00364919	Tbx21/Ccr2/Lag3/Clec2i	4
GO:0050688	regulation of defense response to virus	4/158	74/29008	0.000724844	0.00524149	0.00364919	Ifng/Ccl5/Gbp4/Dhx58	4
GO:1901184	regulation of ERBB signaling pathway	4/158	75/29008	0.000762463	0.00549821	0.00382792	Fasl/Mmp9/Hip1/Itga1	4
GO:0002675	positive regulation of acute inflammatory response	3/158	33/29008	0.0007672	0.0055018	0.00383042	Ccl5/Ccr5/Fcgr3	3
GO:0002828	regulation of type 2 immune response	3/158	33/29008	0.0007672	0.0055018	0.00383042	Tbx21/Xcl1/Ccr2	3
GO:0017111	ribonucleoside triphosphate phosphatase activity	10/160	521/28438	0.000768929	0.00866327	0.00696083	Gbp7/Gbp3/Gbp4/Gimap7/Iigp1/Gbp5/Gbp9/Irgm2/Abcb1a/Entpd1	10
GO:0008289	lipid binding	13/160	823/28438	0.00080522	0.0087795	0.00705422	Sytl3/P2rx7/Ncf1/Fes/Acoxl/Baiap3/Hip1/Sytl2/Cpne7/Sell/Soat2/Sidt1/Apol7e	13
GO:0072507	divalent inorganic cation homeostasis	10/158	542/29008	0.000811093	0.00580054	0.00403841	Ccl5/Ccr5/Fasl/P2rx7/Ccl3/Gpr18/Cxcr1/Xcl1/Ccr2/Cxcr3	10
GO:0010922	positive regulation of phosphatase activity	3/158	34/29008	0.000838098	0.00591223	0.00411617	Ifng/Itga1/Plek	3
GO:0036037	CD8-positive, alpha-beta T cell activation	3/158	34/29008	0.000838098	0.00591223	0.00411617	Ifng/Gpr18/Cd244a	3
GO:0070269	pyroptosis	3/158	34/29008	0.000838098	0.00591223	0.00411617	Zbp1/Gzmb/Gzmc	3
GO:1901186	positive regulation of ERBB signaling pathway	3/158	34/29008	0.000838098	0.00591223	0.00411617	Fasl/Mmp9/Hip1	3
GO:2000406	positive regulation of T cell migration	3/158	34/29008	0.000838098	0.00591223	0.00411617	Ccl5/Xcl1/Ccr2	3
GO:0043254	regulation of protein-containing complex assembly	9/158	451/29008	0.000856105	0.0060229	0.00419322	Ifng/Dnajc15/Bcl2l11/Gbp5/Fes/Isg15/Cdc42ep1/Plek/Clec2i	9
GO:0006919	activation of cysteine-type endopeptidase activity involved in apoptotic process	4/158	78/29008	0.000883582	0.0061994	0.0043161	Xdh/Fasl/Bcl2l11/Hip1	4
GO:0001568	blood vessel development	12/158	752/29008	0.000887501	0.00621012	0.00432356	Ifng/Ccl5/Xdh/Fasl/Vav3/Cd160/Mmp9/Prdm1/Ccr2/Itgax/Sema4a/Cxcr3	12
GO:0031342	negative regulation of cell killing	3/158	35/29008	0.000913023	0.00635445	0.00442405	Serpinb9/Klre1/Klrd1	3
GO:0090022	regulation of neutrophil chemotaxis	3/158	35/29008	0.000913023	0.00635445	0.00442405	Dapk2/Xcl1/Sell	3
GO:0050878	regulation of body fluid levels	8/158	366/29008	0.000928902	0.00644768	0.00448895	Xdh/Lyst/Sytl2/Adora2a/Plek/Entpd1/Cdh1/Txk	8
GO:0042379	chemokine receptor binding	4/160	77/28438	0.000949073	0.0100246	0.00805464	Ccl5/Ccl4/Ccl3/Xcl1	4
GO:0048514	blood vessel morphogenesis	11/158	654/29008	0.000953427	0.00660026	0.00459518	Ccl5/Xdh/Fasl/Vav3/Cd160/Mmp9/Prdm1/Ccr2/Itgax/Sema4a/Cxcr3	11
GO:0045123	cellular extravasation	4/158	80/29008	0.000971482	0.00670736	0.00466975	Ccl5/Ccr2/Sell/Itga1	4
GO:0042119	neutrophil activation	3/158	36/29008	0.000992065	0.0068313	0.00475604	Ccl5/Il18rap/Tyrobp	3
GO:0002711	positive regulation of T cell mediated immunity	4/158	81/29008	0.00101766	0.00698901	0.00486584	Il18r1/P2rx7/H2-T24/Xcl1	4
GO:0051346	negative regulation of hydrolase activity	8/158	374/29008	0.00106664	0.00730606	0.00508658	Serpinb9/Serpina3f/Serpinb6b/Serpinb5/Serpina3g/Mmp9/Itih5/Adora2a	8
GO:1902624	positive regulation of neutrophil migration	3/158	37/29008	0.00107531	0.00734605	0.00511441	Dapk2/Xcl1/Sell	3
GO:0045785	positive regulation of cell adhesion	9/158	471/29008	0.00115831	0.00788179	0.0054874	Ifng/Ccl5/Ccr5/Vav3/Cd160/Xcl1/Cd244a/Ccr2/Cdh1	9
GO:0055080	cation homeostasis	12/158	776/29008	0.00116066	0.00788179	0.0054874	Ifng/Ccl5/Ccr5/Fasl/P2rx7/Ccl3/Gpr18/Cxcr1/Xcl1/Ccr2/Adora2a/Cxcr3	12
GO:0033028	myeloid cell apoptotic process	3/158	38/29008	0.00116284	0.00788179	0.0054874	Ifng/Ccl5/Ccr5	3
GO:0097553	calcium ion transmembrane import into cytosol	5/158	144/29008	0.00117807	0.00796427	0.00554482	Ccr5/Fasl/P2rx7/Xcl1/Cxcr3	5
GO:0050870	positive regulation of T cell activation	6/158	216/29008	0.00122101	0.0082331	0.00573199	Ifng/Ccl5/Cd160/Xcl1/Cd244a/Ccr2	6
GO:0006909	phagocytosis	8/158	383/29008	0.00124064	0.00834379	0.00580905	Ifng/P2rx7/Fgr/Lyst/Tyrobp/Irf8/Ccr2/Fcgr3	8
GO:0046640	regulation of alpha-beta T cell proliferation	3/158	39/29008	0.00125473	0.00839508	0.00584476	Xcl1/Cd244a/Ccr2	3
GO:2000403	positive regulation of lymphocyte migration	3/158	39/29008	0.00125473	0.00839508	0.00584476	Ccl5/Xcl1/Ccr2	3
GO:1901214	regulation of neuron death	8/158	384/29008	0.00126129	0.00841727	0.00586021	Ifng/Ccl5/Fasl/Ccl3/Bcl2l11/Tyrobp/Itga1/Adora2a	8
GO:0032224	positive regulation of synaptic transmission, cholinergic	2/158	10/29008	0.0012891	0.0085153	0.00592846	Ifng/Adora2a	2
GO:0032815	negative regulation of natural killer cell activation	2/158	10/29008	0.0012891	0.0085153	0.00592846	Fgr/Pglyrp1	2
GO:1900246	positive regulation of RIG-I signaling pathway	2/158	10/29008	0.0012891	0.0085153	0.00592846	Oasl1/Dhx58	2
GO:2000109	regulation of macrophage apoptotic process	2/158	10/29008	0.0012891	0.0085153	0.00592846	Ccl5/Ccr5	2
GO:2001056	positive regulation of cysteine-type endopeptidase activity	5/158	148/29008	0.00133034	0.00876536	0.00610256	Xdh/Fasl/Bcl2l11/Hip1/Tnfsf10	5
GO:0001944	vasculature development	12/158	789/29008	0.00133568	0.00877828	0.00611155	Ifng/Ccl5/Xdh/Fasl/Vav3/Cd160/Mmp9/Prdm1/Ccr2/Itgax/Sema4a/Cxcr3	12
GO:0098771	inorganic ion homeostasis	12/158	790/29008	0.00135	0.00883478	0.00615088	Ifng/Ccl5/Ccr5/Fasl/P2rx7/Ccl3/Gpr18/Cxcr1/Xcl1/Ccr2/Adora2a/Cxcr3	12
GO:0033363	secretory granule organization	3/158	40/29008	0.00135108	0.00883478	0.00615088	Lyst/Baiap3/Ccdc136	3
GO:0051701	biological process involved in interaction with host	5/158	149/29008	0.00137057	0.00893969	0.00622393	Bcl2l11/Pglyrp1/Ifitm3/Trim12a/Trim34a	5
GO:0030003	cellular cation homeostasis	11/158	685/29008	0.00138013	0.0089795	0.00625165	Ifng/Ccl5/Ccr5/Fasl/P2rx7/Ccl3/Gpr18/Cxcr1/Xcl1/Ccr2/Cxcr3	11
GO:0004866	endopeptidase inhibitor activity	6/160	215/28438	0.0014059	0.0143999	0.0115701	Serpinb9/Serpina3f/Serpinb6b/Serpinb5/Serpina3g/Itih5	6
GO:0050851	antigen receptor-mediated signaling pathway	7/158	304/29008	0.00143725	0.00932776	0.00649411	Ifng/Vav3/Cd226/Cd160/Pvrig/Clec2i/Txk	7
GO:0015914	phospholipid transport	4/158	89/29008	0.00144409	0.00934876	0.00650873	Fasl/P2rx7/Atp8b4/Abcb1a	4
GO:0042092	type 2 immune response	3/158	41/29008	0.00145196	0.00937631	0.00652791	Tbx21/Xcl1/Ccr2	3
GO:0048873	homeostasis of number of cells within a tissue	3/158	42/29008	0.00155744	0.0100137	0.00697165	P2rx7/Ccr2/Cd7	3
GO:1903578	regulation of ATP metabolic process	4/158	91/29008	0.00156752	0.0100137	0.00697165	Ifng/P2rx7/Dnajc15/Entpd1	4
GO:0031620	regulation of fever generation	2/158	11/29008	0.00156994	0.0100137	0.00697165	Ccl5/Ccr5	2
GO:0071888	macrophage apoptotic process	2/158	11/29008	0.00156994	0.0100137	0.00697165	Ccl5/Ccr5	2
GO:1990504	dense core granule exocytosis	2/158	11/29008	0.00156994	0.0100137	0.00697165	P2rx7/Baiap3	2
GO:0016462	pyrophosphatase activity	10/160	574/28438	0.00158687	0.0153804	0.012358	Gbp7/Gbp3/Gbp4/Gimap7/Iigp1/Gbp5/Gbp9/Irgm2/Abcb1a/Entpd1	10
GO:0016799	hydrolase activity, hydrolyzing N-glycosyl compounds	3/160	41/28438	0.00159264	0.0153804	0.012358	Il18rap/Il18r1/Tlr12	3
GO:0007249	I-kappaB kinase/NF-kappaB signaling	6/158	228/29008	0.00160743	0.0102277	0.00712064	Tbkbp1/Fasl/Tmem106a/Trim12a/Trim34a/Tnfsf10	6
GO:0046633	alpha-beta T cell proliferation	3/158	43/29008	0.0016676	0.0105846	0.00736911	Xcl1/Cd244a/Ccr2	3
GO:0006873	cellular ion homeostasis	11/158	702/29008	0.00167399	0.0105992	0.00737929	Ifng/Ccl5/Ccr5/Fasl/P2rx7/Ccl3/Gpr18/Cxcr1/Xcl1/Ccr2/Cxcr3	11
GO:0004672	protein kinase activity	10/160	579/28438	0.00169112	0.0154552	0.012418	Ccl5/Peak1/Fgr/Ccl3/Dapk2/Stk32c/Lrrk1/Fes/Prag1/Txk	10
GO:0030414	peptidase inhibitor activity	6/160	223/28438	0.00169184	0.0154552	0.012418	Serpinb9/Serpina3f/Serpinb6b/Serpinb5/Serpina3g/Itih5	6
GO:0016818	hydrolase activity, acting on acid anhydrides, in phosphorus-containing anhydrides	10/160	583/28438	0.00177847	0.0156075	0.0125405	Gbp7/Gbp3/Gbp4/Gimap7/Iigp1/Gbp5/Gbp9/Irgm2/Abcb1a/Entpd1	10
GO:0016817	hydrolase activity, acting on acid anhydrides	10/160	584/28438	0.00180087	0.0156075	0.0125405	Gbp7/Gbp3/Gbp4/Gimap7/Iigp1/Gbp5/Gbp9/Irgm2/Abcb1a/Entpd1	10
GO:0045576	mast cell activation	4/158	95/29008	0.00183606	0.0115971	0.00807405	Fgr/Fes/Cd226/Fcgr3	4
GO:0045348	positive regulation of MHC class II biosynthetic process	2/158	12/29008	0.0018772	0.0117995	0.00821499	Ifng/Tmem106a	2
GO:2000551	regulation of T-helper 2 cell cytokine production	2/158	12/29008	0.0018772	0.0117995	0.00821499	Tbx21/Xcl1	2
GO:0018108	peptidyl-tyrosine phosphorylation	7/158	322/29008	0.00199066	0.0124825	0.00869045	Ifng/Ccl5/Il12rb2/Fgr/Lrrk1/Fes/Txk	7
GO:0061135	endopeptidase regulator activity	6/160	231/28438	0.00201995	0.0170686	0.0137144	Serpinb9/Serpina3f/Serpinb6b/Serpinb5/Serpina3g/Itih5	6
GO:0051047	positive regulation of secretion	8/158	415/29008	0.00205034	0.0128257	0.00892944	P2rx7/Fgr/Klrc2/Baiap3/Cd160/Sytl2/Adora2a/Klrc1	8
GO:1903039	positive regulation of leukocyte cell-cell adhesion	6/158	240/29008	0.00208056	0.0129758	0.00903391	Ifng/Ccl5/Cd160/Xcl1/Cd244a/Ccr2	6
GO:0035239	tube morphogenesis	13/158	946/29008	0.00208432	0.0129758	0.00903391	Ccl5/Xdh/Fasl/Bcl2l11/Vav3/Cd160/Mmp9/Prdm1/Ccr2/Itgax/Sema4a/Cxcr3/Cdh1	13
GO:0018212	peptidyl-tyrosine modification	7/158	325/29008	0.00209703	0.0130237	0.00906725	Ifng/Ccl5/Il12rb2/Fgr/Lrrk1/Fes/Txk	7
GO:0005126	cytokine receptor binding	7/160	315/28438	0.00211032	0.0173973	0.0139785	Ifng/Ccl5/Fasl/Ccl4/Ccl3/Xcl1/Tnfsf10	7
GO:0050801	ion homeostasis	12/158	835/29008	0.00213983	0.0132577	0.0092302	Ifng/Ccl5/Ccr5/Fasl/P2rx7/Ccl3/Gpr18/Cxcr1/Xcl1/Ccr2/Adora2a/Cxcr3	12
GO:2000404	regulation of T cell migration	3/158	47/29008	0.00215652	0.0133293	0.00928005	Ccl5/Xcl1/Ccr2	3
GO:0008270	zinc ion binding	11/160	703/28438	0.00218007	0.0174923	0.0140549	Sytl3/P2rx7/Pglyrp1/Slfn8/Mmp9/Ifih1/Trim12a/Trim34a/Tnfsf10/Dhx58/Qpct	11
GO:0031652	positive regulation of heat generation	2/158	13/29008	0.00221059	0.0135666	0.00944527	Ccl5/Ccr5	2
GO:0048304	positive regulation of isotype switching to IgG isotypes	2/158	13/29008	0.00221059	0.0135666	0.00944527	Ifng/Tbx21	2
GO:0140507	granzyme-mediated programmed cell death signaling pathway	2/158	13/29008	0.00221059	0.0135666	0.00944527	Gzmb/Gzmc	2
GO:0001664	G protein-coupled receptor binding	7/160	318/28438	0.00222535	0.0174923	0.0140549	Ccl5/Ccl4/Ccl3/Xcl1/Adora2a/Rtp4/Rnf43	7
GO:0043410	positive regulation of MAPK cascade	9/158	519/29008	0.00224323	0.0137345	0.00956212	Ccl5/Xdh/P2rx7/Ccl4/Ccl3/Tmem106a/Trim12a/Xcl1/Itga1	9
GO:0097190	apoptotic signaling pathway	10/158	623/29008	0.00227377	0.0138887	0.00966952	Ifng/Fasl/P2rx7/Dapk2/Bcl2l11/Mmp9/Tyrobp/Hip1/Adora2a/Tnfsf10	10
GO:0050856	regulation of T cell receptor signaling pathway	3/158	48/29008	0.00229117	0.0139621	0.00972061	Cd226/Cd160/Pvrig	3
GO:0060402	calcium ion transport into cytosol	5/158	168/29008	0.00231802	0.0140927	0.00981152	Ccr5/Fasl/P2rx7/Xcl1/Cxcr3	5
GO:0010950	positive regulation of endopeptidase activity	5/158	169/29008	0.00237838	0.0144258	0.0100435	Xdh/Fasl/Bcl2l11/Hip1/Tnfsf10	5
GO:1902622	regulation of neutrophil migration	3/158	49/29008	0.00243092	0.0147102	0.0102414	Dapk2/Xcl1/Sell	3
GO:0007173	epidermal growth factor receptor signaling pathway	4/158	103/29008	0.00246578	0.0148864	0.0103641	Fasl/Mmp9/Hip1/Itga1	4
GO:0002221	pattern recognition receptor signaling pathway	5/158	171/29008	0.0025025	0.0150731	0.0104941	Ifih1/Irf7/Oasl1/Dhx58/Tlr12	5
GO:0022604	regulation of cell morphogenesis	7/158	337/29008	0.00256722	0.015266	0.0106284	Fgr/Ccl3/Fes/Prag1/Gas7/Cdc42ep1/Sema4a	7
GO:0071216	cellular response to biotic stimulus	7/158	337/29008	0.00256722	0.015266	0.0106284	Ifng/Ccl5/Bcl2l11/Klrk1/Irf8/Trim12a/Prdm1	7
GO:0001660	fever generation	2/158	14/29008	0.00256982	0.015266	0.0106284	Ccl5/Ccr5	2
GO:0002829	negative regulation of type 2 immune response	2/158	14/29008	0.00256982	0.015266	0.0106284	Tbx21/Ccr2	2
GO:0031269	pseudopodium assembly	2/158	14/29008	0.00256982	0.015266	0.0106284	Ccl5/Cdc42ep1	2
GO:0072683	T cell extravasation	2/158	14/29008	0.00256982	0.015266	0.0106284	Ccl5/Ccr2	2
GO:0002753	cytoplasmic pattern recognition receptor signaling pathway	3/158	50/29008	0.00257583	0.0152668	0.010629	Ifih1/Oasl1/Dhx58	3
GO:0045921	positive regulation of exocytosis	4/158	105/29008	0.00264373	0.0156335	0.0108843	Fgr/Klrc2/Cd160/Klrc1	4
GO:0006816	calcium ion transport	8/158	434/29008	0.00269926	0.0159256	0.0110876	Ccl5/Ccr5/Fasl/P2rx7/Xcl1/Adora2a/Cxcr3/Tmem37	8
GO:0046596	regulation of viral entry into host cell	3/158	51/29008	0.00272598	0.0159744	0.0111216	Ifitm3/Trim12a/Trim34a	3
GO:0090199	regulation of release of cytochrome c from mitochondria	3/158	51/29008	0.00272598	0.0159744	0.0111216	Bcl2l11/Mmp9/Tnfsf10	3
GO:1904407	positive regulation of nitric oxide metabolic process	3/158	51/29008	0.00272598	0.0159744	0.0111216	Ifng/Tmem106a/Klrk1	3
GO:0055082	cellular chemical homeostasis	12/158	864/29008	0.0028255	0.0165202	0.0115016	Ifng/Ccl5/Ccr5/Fasl/P2rx7/Ccl3/Gpr18/Cxcr1/Baiap3/Xcl1/Ccr2/Cxcr3	12
GO:0030857	negative regulation of epithelial cell differentiation	3/158	52/29008	0.00288142	0.0167717	0.0116767	Ifng/Xdh/Mmp9	3
GO:0045581	negative regulation of T cell differentiation	3/158	52/29008	0.00288142	0.0167717	0.0116767	Tbx21/Tmem131l/Lag3	3
GO:0001865	NK T cell differentiation	2/158	15/29008	0.0029546	0.0169036	0.0117685	Prdm1/Txk	2
GO:0014049	positive regulation of glutamate secretion	2/158	15/29008	0.0029546	0.0169036	0.0117685	P2rx7/Adora2a	2
GO:0032222	regulation of synaptic transmission, cholinergic	2/158	15/29008	0.0029546	0.0169036	0.0117685	Ifng/Adora2a	2
GO:0035745	T-helper 2 cell cytokine production	2/158	15/29008	0.0029546	0.0169036	0.0117685	Tbx21/Xcl1	2
GO:0060330	regulation of response to interferon-gamma	2/158	15/29008	0.0029546	0.0169036	0.0117685	Nlrc5/Txk	2
GO:0060334	regulation of interferon-gamma-mediated signaling pathway	2/158	15/29008	0.0029546	0.0169036	0.0117685	Nlrc5/Txk	2
GO:0060700	regulation of ribonuclease activity	2/158	15/29008	0.0029546	0.0169036	0.0117685	Oasl2/Oasl1	2
GO:0001525	angiogenesis	9/158	541/29008	0.00295617	0.0169036	0.0117685	Ccl5/Fasl/Vav3/Cd160/Mmp9/Ccr2/Itgax/Sema4a/Cxcr3	9
GO:0002673	regulation of acute inflammatory response	3/158	53/29008	0.00304221	0.0173052	0.0120481	Ccl5/Ccr5/Fcgr3	3
GO:0043370	regulation of CD4-positive, alpha-beta T cell differentiation	3/158	53/29008	0.00304221	0.0173052	0.0120481	Ifng/Tbx21/Ccr2	3
GO:0010952	positive regulation of peptidase activity	5/158	179/29008	0.00304641	0.0173052	0.0120481	Xdh/Fasl/Bcl2l11/Hip1/Tnfsf10	5
GO:0002526	acute inflammatory response	4/158	110/29008	0.00312674	0.0177228	0.0123388	Ccl5/Ccr5/Serpinb9/Fcgr3	4
GO:0042043	neurexin family protein binding	2/160	15/28438	0.00314794	0.0241819	0.0194299	Sytl3/Sytl2	2
GO:2000106	regulation of leukocyte apoptotic process	4/158	112/29008	0.00333573	0.0187841	0.0130777	Ccl5/Ccr5/Serpinb9/P2rx7	4
GO:0001771	immunological synapse formation	2/158	16/29008	0.00336464	0.0187841	0.0130777	Prf1/Clec2i	2
GO:0006968	cellular defense response	2/158	16/29008	0.00336464	0.0187841	0.0130777	Ncf1/Ccr2	2
GO:0031268	pseudopodium organization	2/158	16/29008	0.00336464	0.0187841	0.0130777	Ccl5/Cdc42ep1	2
GO:0031650	regulation of heat generation	2/158	16/29008	0.00336464	0.0187841	0.0130777	Ccl5/Ccr5	2
GO:0035590	purinergic nucleotide receptor signaling pathway	2/158	16/29008	0.00336464	0.0187841	0.0130777	P2rx7/Adora2a	2
GO:0045346	regulation of MHC class II biosynthetic process	2/158	16/29008	0.00336464	0.0187841	0.0130777	Ifng/Tmem106a	2
GO:0044089	positive regulation of cellular component biogenesis	9/158	552/29008	0.00337426	0.0187974	0.013087	Ifng/P2rx7/Bcl2l11/Gbp5/Fes/Isg15/Cdc42ep1/Sema4a/Plek	9
GO:0009117	nucleotide metabolic process	8/158	451/29008	0.00340695	0.0189388	0.0131855	Ifng/Xdh/P2rx7/Gimap7/Ncf1/Oasl2/Naprt/Entpd1	8
GO:0038127	ERBB signaling pathway	4/158	113/29008	0.00344371	0.0191023	0.0132992	Fasl/Mmp9/Hip1/Itga1	4
GO:0019900	kinase binding	12/160	859/28438	0.00350193	0.0263034	0.0211345	Il12rb2/Ccr5/Fgr/Bcl2l11/Lyst/Klrk1/Cd226/Cd160/Trim12a/Trim34a/Itgax/Plek	12
GO:0052372	modulation by symbiont of entry into host	3/158	56/29008	0.00355729	0.0196902	0.0137086	Ifitm3/Trim12a/Trim34a	3
GO:1903532	positive regulation of secretion by cell	7/158	361/29008	0.00374735	0.0206962	0.0144089	P2rx7/Fgr/Klrc2/Baiap3/Cd160/Adora2a/Klrc1	7
GO:0001659	temperature homeostasis	5/158	188/29008	0.00375496	0.0206962	0.0144089	Ccl5/Ccr5/Plac8/Il18r1/Ccr2	5
GO:0010919	regulation of inositol phosphate biosynthetic process	2/158	17/29008	0.00379967	0.0207662	0.0144577	Cd244a/Plek	2
GO:0045342	MHC class II biosynthetic process	2/158	17/29008	0.00379967	0.0207662	0.0144577	Ifng/Tmem106a	2
GO:0048143	astrocyte activation	2/158	17/29008	0.00379967	0.0207662	0.0144577	Ifng/Adora2a	2
GO:0048302	regulation of isotype switching to IgG isotypes	2/158	17/29008	0.00379967	0.0207662	0.0144577	Ifng/Tbx21	2
GO:0006753	nucleoside phosphate metabolic process	8/158	460/29008	0.00383581	0.0209197	0.0145645	Ifng/Xdh/P2rx7/Gimap7/Ncf1/Oasl2/Naprt/Entpd1	8
GO:0048872	homeostasis of number of cells	7/158	363/29008	0.00386165	0.0210164	0.0146319	Ifng/P2rx7/Bcl2l11/Isg15/Hba-a2/Ccr2/Cd7	7
GO:0043122	regulation of I-kappaB kinase/NF-kappaB signaling	5/158	190/29008	0.00392719	0.0212023	0.0147613	Fasl/Tmem106a/Trim12a/Trim34a/Tnfsf10	5
GO:0060401	NA	5/158	190/29008	0.00392719	0.0212023	0.0147613	Ccr5/Fasl/P2rx7/Xcl1/Cxcr3	5
GO:0001914	regulation of T cell mediated cytotoxicity	3/158	58/29008	0.00392847	0.0212023	0.0147613	P2rx7/H2-T24/Klrd1	3
GO:0033619	membrane protein proteolysis	3/158	58/29008	0.00392847	0.0212023	0.0147613	Ifng/P2rx7/Napsa	3
GO:0061134	peptidase regulator activity	6/160	265/28438	0.00397576	0.0290626	0.0233514	Serpinb9/Serpina3f/Serpinb6b/Serpinb5/Serpina3g/Itih5	6
GO:0016004	phospholipase activator activity	2/160	17/28438	0.00404736	0.0290626	0.0233514	Ccl5/Ccl3	2
GO:0002639	positive regulation of immunoglobulin production	3/158	59/29008	0.00412256	0.0221119	0.0153946	Ifng/Tbx21/Xcl1	3
GO:0002820	negative regulation of adaptive immune response	3/158	59/29008	0.00412256	0.0221119	0.0153946	Tbx21/Cd160/Klrd1	3
GO:1903793	positive regulation of anion transport	3/158	59/29008	0.00412256	0.0221119	0.0153946	P2rx7/Adora2a/Abcb1a	3
GO:0016772	transferase activity, transferring phosphorus-containing groups	12/160	877/28438	0.00412723	0.0290626	0.0233514	Ccl5/Peak1/Fgr/Ccl3/Dapk2/Stk32c/Lrrk1/Fes/Prag1/Oasl2/Oasl1/Txk	12
GO:0043523	regulation of neuron apoptotic process	6/158	276/29008	0.00413923	0.0221555	0.015425	Fasl/Ccl3/Bcl2l11/Tyrobp/Itga1/Adora2a	6
GO:0036035	osteoclast development	2/158	18/29008	0.0042594	0.0226053	0.0157381	Lrrk1/Tyrobp	2
GO:0039535	regulation of RIG-I signaling pathway	2/158	18/29008	0.0042594	0.0226053	0.0157381	Oasl1/Dhx58	2
GO:0048291	isotype switching to IgG isotypes	2/158	18/29008	0.0042594	0.0226053	0.0157381	Ifng/Tbx21	2
GO:0060576	intestinal epithelial cell development	2/158	18/29008	0.0042594	0.0226053	0.0157381	Prdm1/Cdh1	2
GO:0001776	leukocyte homeostasis	4/158	120/29008	0.00426679	0.0226053	0.0157381	Ifng/P2rx7/Bcl2l11/Ccr2	4
GO:0033003	regulation of mast cell activation	3/158	60/29008	0.00432239	0.0228532	0.0159107	Fgr/Fes/Cd226	3
GO:0001894	tissue homeostasis	6/158	280/29008	0.00443709	0.0234119	0.0162997	P2rx7/Lrrk1/Ccr2/Napsa/Abcb1a/Cd7	6
GO:0002262	myeloid cell homeostasis	5/158	196/29008	0.00447775	0.0235786	0.0164157	Ifng/Bcl2l11/Isg15/Hba-a2/Ccr2	5
GO:0015748	organophosphate ester transport	4/158	122/29008	0.00452429	0.023699	0.0164995	Fasl/P2rx7/Atp8b4/Abcb1a	4
GO:0031663	lipopolysaccharide-mediated signaling pathway	3/158	61/29008	0.004528	0.023699	0.0164995	Ccl5/Trim12a/Prdm1	3
GO:0035306	positive regulation of dephosphorylation	3/158	61/29008	0.004528	0.023699	0.0164995	Ifng/Itga1/Plek	3
GO:1905517	macrophage migration	3/158	62/29008	0.00473944	0.0245174	0.0170693	Ccl5/Ccl3/Ccr2	3
GO:0032823	regulation of natural killer cell differentiation	2/158	19/29008	0.00474355	0.0245174	0.0170693	Pglyrp1/Prdm1	2
GO:0035457	cellular response to interferon-alpha	2/158	19/29008	0.00474355	0.0245174	0.0170693	Ifit1/Ifit2	2
GO:0043374	CD8-positive, alpha-beta T cell differentiation	2/158	19/29008	0.00474355	0.0245174	0.0170693	Ifng/Gpr18	2
GO:0045821	positive regulation of glycolytic process	2/158	19/29008	0.00474355	0.0245174	0.0170693	Ifng/P2rx7	2
GO:1902004	positive regulation of amyloid-beta formation	2/158	19/29008	0.00474355	0.0245174	0.0170693	Ifng/Gsap	2
GO:0016064	immunoglobulin mediated immune response	6/158	284/29008	0.00475048	0.0245174	0.0170693	Ifng/Tbx21/Cd226/Irf7/Xcl1/Fcgr3	6
GO:0042803	protein homodimerization activity	11/160	780/28438	0.00477385	0.0323273	0.0259746	Ccl5/Xdh/Gbp3/Gimap7/Gbp5/Tyrobp/Hip1/Trim12a/Xcl1/Trim34a/Plek	11
GO:0140677	molecular function activator activity	4/160	120/28438	0.00478214	0.0323273	0.0259746	Ccl5/Dnajc15/Ccl3/Ncf1	4
GO:0046928	regulation of neurotransmitter secretion	4/158	124/29008	0.00479206	0.0246829	0.0171845	P2rx7/Mctp2/Baiap3/Adora2a	4
GO:0010562	positive regulation of phosphorus metabolic process	12/158	924/29008	0.00481398	0.0246978	0.0171949	Ifng/Ccl5/P2rx7/Fgr/Lrrk1/Vav3/Mmp9/Gdf11/Cd244a/Itga1/Plek/Prr5	12
GO:0045937	positive regulation of phosphate metabolic process	12/158	924/29008	0.00481398	0.0246978	0.0171949	Ifng/Ccl5/P2rx7/Fgr/Lrrk1/Vav3/Mmp9/Gdf11/Cd244a/Itga1/Plek/Prr5	12
GO:2000401	regulation of lymphocyte migration	3/158	63/29008	0.00495676	0.0253802	0.01767	Ccl5/Xcl1/Ccr2	3
GO:0019724	B cell mediated immunity	6/158	287/29008	0.00499601	0.0255308	0.0177749	Ifng/Tbx21/Cd226/Irf7/Xcl1/Fcgr3	6
GO:0060229	lipase activator activity	2/160	19/28438	0.00505159	0.0334792	0.0269001	Ccl5/Ccl3	2
GO:0030029	actin filament-based process	11/158	814/29008	0.00514188	0.0262246	0.0182579	Fgr/Fes/Gas7/Kcnj8/Tyrobp/Hip1/Cdc42ep1/Plek/Clec2i/Prr5/Cdh1	11
GO:0001836	release of cytochrome c from mitochondria	3/158	64/29008	0.00518	0.0263672	0.0183572	Bcl2l11/Mmp9/Tnfsf10	3
GO:0001956	positive regulation of neurotransmitter secretion	2/158	20/29008	0.00525185	0.0265766	0.018503	Baiap3/Adora2a	2
GO:0030889	negative regulation of B cell proliferation	2/158	20/29008	0.00525185	0.0265766	0.018503	Tyrobp/Prdm1	2
GO:0033033	negative regulation of myeloid cell apoptotic process	2/158	20/29008	0.00525185	0.0265766	0.018503	Ccl5/Ccr5	2
GO:0001655	urogenital system development	7/158	385/29008	0.00530116	0.0267739	0.0186404	Ifng/Sulf2/Bcl2l11/Serpinb5/Mmp9/Gdf11/Prdm1	7
GO:0016773	phosphotransferase activity, alcohol group as acceptor	10/160	681/28438	0.00534112	0.0347173	0.0278949	Ccl5/Peak1/Fgr/Ccl3/Dapk2/Stk32c/Lrrk1/Fes/Prag1/Txk	10
GO:0009166	nucleotide catabolic process	3/158	65/29008	0.00540921	0.0271611	0.0189099	Xdh/Ncf1/Entpd1	3
GO:0043331	response to dsRNA	3/158	65/29008	0.00540921	0.0271611	0.0189099	P2rx7/Kcnj8/Ifih1	3
GO:0050854	regulation of antigen receptor-mediated signaling pathway	3/158	65/29008	0.00540921	0.0271611	0.0189099	Cd226/Cd160/Pvrig	3
GO:0022408	negative regulation of cell-cell adhesion	5/158	206/29008	0.00551424	0.0276351	0.0192399	Tbx21/Tmem131l/Adora2a/Lag3/Cdh1	5
GO:0002281	macrophage activation involved in immune response	2/158	21/29008	0.00578403	0.0287328	0.0200042	Ifng/Tyrobp	2
GO:0039531	regulation of viral-induced cytoplasmic pattern recognition receptor signaling pathway	2/158	21/29008	0.00578403	0.0287328	0.0200042	Oasl1/Dhx58	2
GO:0070230	positive regulation of lymphocyte apoptotic process	2/158	21/29008	0.00578403	0.0287328	0.0200042	Ccl5/P2rx7	2
GO:2000353	positive regulation of endothelial cell apoptotic process	2/158	21/29008	0.00578403	0.0287328	0.0200042	Fasl/Cd160	2
GO:0070588	calcium ion transmembrane transport	6/158	296/29008	0.00578863	0.0287328	0.0200042	Ccr5/Fasl/P2rx7/Xcl1/Cxcr3/Tmem37	6
GO:0035821	modulation of process of another organism	4/158	131/29008	0.00581273	0.0287425	0.0200109	Ifng/Ccl5/Prf1/Bcl2l11	4
GO:0050868	negative regulation of T cell activation	4/158	131/29008	0.00581273	0.0287425	0.0200109	Tbx21/Tmem131l/Adora2a/Lag3	4
GO:0051817	NA	3/158	67/29008	0.0058857	0.0290481	0.0202236	Ifng/Ccl5/Bcl2l11	3
GO:0009306	protein secretion	7/158	393/29008	0.00591369	0.0291308	0.0202813	Ifng/Ccl5/P2rx7/Lyst/Baiap3/Adora2a/Plek	7
GO:0035592	establishment of protein localization to extracellular region	7/158	394/29008	0.00599383	0.0294697	0.0205172	Ifng/Ccl5/P2rx7/Lyst/Baiap3/Adora2a/Plek	7
GO:0019725	cellular homeostasis	12/158	952/29008	0.00606387	0.0297577	0.0207177	Ifng/Ccl5/Ccr5/Fasl/P2rx7/Ccl3/Gpr18/Cxcr1/Baiap3/Xcl1/Ccr2/Cxcr3	12
GO:0010508	positive regulation of autophagy	4/158	133/29008	0.00612893	0.0300202	0.0209004	Ifng/Bcl2l11/Trim12a/Trim34a	4
GO:0004713	protein tyrosine kinase activity	4/160	129/28438	0.00616526	0.0393181	0.0315916	Peak1/Fgr/Fes/Txk	4
GO:0017121	plasma membrane phospholipid scrambling	2/158	22/29008	0.0063398	0.0309363	0.0215383	Fasl/P2rx7	2
GO:0090026	positive regulation of monocyte chemotaxis	2/158	22/29008	0.0063398	0.0309363	0.0215383	Ccl5/Ccr2	2
GO:0071677	positive regulation of mononuclear cell migration	3/158	69/29008	0.00638656	0.031106	0.0216564	Ccl5/Xcl1/Ccr2	3
GO:0071222	cellular response to lipopolysaccharide	6/158	303/29008	0.00646583	0.0314331	0.0218841	Ifng/Ccl5/Klrk1/Irf8/Trim12a/Prdm1	6
GO:0071692	protein localization to extracellular region	7/158	401/29008	0.00657774	0.0319174	0.0222213	Ifng/Ccl5/P2rx7/Lyst/Baiap3/Adora2a/Plek	7
GO:0014065	phosphatidylinositol 3-kinase signaling	4/158	136/29008	0.00662436	0.0320837	0.0223371	Ccl5/Fgr/Cd160/Prr5	4
GO:0030036	actin cytoskeleton organization	10/158	727/29008	0.00667475	0.0322675	0.022465	Fgr/Fes/Gas7/Tyrobp/Hip1/Cdc42ep1/Plek/Clec2i/Prr5/Cdh1	10
GO:0050678	regulation of epithelial cell proliferation	7/158	403/29008	0.0067521	0.0325807	0.0226831	Ifng/Ccl5/Xdh/Sulf2/Serpinb5/Cxcr3/Cdh1	7
GO:0030888	regulation of B cell proliferation	3/158	71/29008	0.00691209	0.0331393	0.023072	Vav3/Tyrobp/Prdm1	3
GO:0031649	heat generation	2/158	23/29008	0.00691891	0.0331393	0.023072	Ccl5/Ccr5	2
GO:0071359	cellular response to dsRNA	2/158	23/29008	0.00691891	0.0331393	0.023072	P2rx7/Ifih1	2
GO:2000345	regulation of hepatocyte proliferation	2/158	23/29008	0.00691891	0.0331393	0.023072	Ifng/Sulf2	2
GO:0051402	neuron apoptotic process	6/158	309/29008	0.00709067	0.0338994	0.0236012	Fasl/Ccl3/Bcl2l11/Tyrobp/Itga1/Adora2a	6
GO:0045597	positive regulation of cell differentiation	12/158	973/29008	0.0071606	0.0341579	0.0237811	Ifng/Ccl5/Hopx/Ccr5/Ccl3/Ifitm3/Fes/Isg15/Tyrobp/Prdm1/Ccr2/Abcb1a	12
GO:0010822	positive regulation of mitochondrion organization	3/158	72/29008	0.0071842	0.0341579	0.0237811	Bcl2l11/Mmp9/Tnfsf10	3
GO:0098586	cellular response to virus	3/158	72/29008	0.0071842	0.0341579	0.0237811	Ifih1/Oasl1/Dhx58	3
GO:0051651	maintenance of location in cell	5/158	220/29008	0.00723525	0.0343377	0.0239063	Ccr5/Fasl/P2rx7/Xcl1/Cxcr3	5
GO:0055086	nucleobase-containing small molecule metabolic process	8/158	514/29008	0.00735101	0.0348234	0.0242445	Ifng/Xdh/P2rx7/Gimap7/Ncf1/Oasl2/Naprt/Entpd1	8
GO:2000107	negative regulation of leukocyte apoptotic process	3/158	73/29008	0.00746259	0.0352253	0.0245243	Ccl5/Ccr5/Serpinb9	3
GO:0051588	regulation of neurotransmitter transport	4/158	141/29008	0.00750781	0.0352253	0.0245243	P2rx7/Mctp2/Baiap3/Adora2a	4
GO:0002710	negative regulation of T cell mediated immunity	2/158	24/29008	0.00752108	0.0352253	0.0245243	Tbx21/Klrd1	2
GO:0032727	positive regulation of interferon-alpha production	2/158	24/29008	0.00752108	0.0352253	0.0245243	Ifih1/Irf7	2
GO:0046496	nicotinamide nucleotide metabolic process	2/158	24/29008	0.00752108	0.0352253	0.0245243	Ncf1/Naprt	2
GO:0060339	negative regulation of type I interferon-mediated signaling pathway	2/158	24/29008	0.00752108	0.0352253	0.0245243	Nlrc5/Isg15	2
GO:0071219	cellular response to molecule of bacterial origin	6/158	313/29008	0.00753083	0.0352253	0.0245243	Ifng/Ccl5/Klrk1/Irf8/Trim12a/Prdm1	6
GO:0033993	response to lipid	11/158	864/29008	0.0078998	0.0368847	0.0256796	Ifng/Ccl5/Il12rb2/Ccr5/P2rx7/Klrk1/Fes/Kcnj8/Irf8/Trim12a/Prdm1	11
GO:0043269	regulation of ion transport	10/158	747/29008	0.00800289	0.0372966	0.0259664	Ifng/Ccl5/P2rx7/Kcnj8/Mmp9/Adora2a/Cxcr3/Abcb1a/Entpd1/Tmem37	10
GO:0014068	positive regulation of phosphatidylinositol 3-kinase signaling	3/158	75/29008	0.00803831	0.0372966	0.0259664	Ccl5/Fgr/Prr5	3
GO:0080164	regulation of nitric oxide metabolic process	3/158	75/29008	0.00803831	0.0372966	0.0259664	Ifng/Tmem106a/Klrk1	3
GO:0044087	regulation of cellular component biogenesis	12/158	989/29008	0.00809691	0.0372966	0.0259664	Ifng/Peak1/P2rx7/Dnajc15/Bcl2l11/Gbp5/Fes/Isg15/Cdc42ep1/Sema4a/Plek/Clec2i	12
GO:0001829	trophectodermal cell differentiation	2/158	25/29008	0.00814605	0.0372966	0.0259664	Hopx/Cdh1	2
GO:0002726	positive regulation of T cell cytokine production	2/158	25/29008	0.00814605	0.0372966	0.0259664	Il18r1/Xcl1	2
GO:0014048	regulation of glutamate secretion	2/158	25/29008	0.00814605	0.0372966	0.0259664	P2rx7/Adora2a	2
GO:0050860	negative regulation of T cell receptor signaling pathway	2/158	25/29008	0.00814605	0.0372966	0.0259664	Cd160/Pvrig	2
GO:0051590	positive regulation of neurotransmitter transport	2/158	25/29008	0.00814605	0.0372966	0.0259664	Baiap3/Adora2a	2
GO:0060575	intestinal epithelial cell differentiation	2/158	25/29008	0.00814605	0.0372966	0.0259664	Prdm1/Cdh1	2
GO:1902993	positive regulation of amyloid precursor protein catabolic process	2/158	25/29008	0.00814605	0.0372966	0.0259664	Ifng/Gsap	2
GO:1903038	negative regulation of leukocyte cell-cell adhesion	4/158	145/29008	0.00826797	0.0377881	0.0263086	Tbx21/Tmem131l/Adora2a/Lag3	4
GO:0019637	organophosphate metabolic process	11/158	870/29008	0.0082962	0.0378505	0.026352	Ifng/Xdh/P2rx7/Gimap7/Ncf1/Lyst/Cd244a/Oasl2/Naprt/Plek/Entpd1	11
GO:1901292	nucleoside phosphate catabolic process	3/158	76/29008	0.00833572	0.0379641	0.0264311	Xdh/Ncf1/Entpd1	3
GO:0060249	anatomical structure homeostasis	6/158	322/29008	0.00859287	0.0390667	0.0271987	P2rx7/Lrrk1/Ccr2/Napsa/Abcb1a/Cd7	6
GO:1901136	carbohydrate derivative catabolic process	4/158	147/29008	0.00866628	0.0393316	0.0273832	Xdh/Pglyrp1/Aoah/Entpd1	4
GO:0032480	negative regulation of type I interferon production	2/158	26/29008	0.00879356	0.039701	0.0276404	Gbp4/Dhx58	2
GO:0039529	RIG-I signaling pathway	2/158	26/29008	0.00879356	0.039701	0.0276404	Oasl1/Dhx58	2
GO:1903514	release of sequestered calcium ion into cytosol by endoplasmic reticulum	2/158	26/29008	0.00879356	0.039701	0.0276404	Ccr5/Fasl	2
GO:0042306	regulation of protein import into nucleus	3/158	78/29008	0.00894976	0.0403361	0.0280825	Ifng/Gbp4/Cdh1	3
GO:0009410	response to xenobiotic stimulus	6/158	325/29008	0.00896964	0.0403556	0.0280961	P2rx7/Ccl4/Lyst/Vav3/Mmp9/Abcb1a	6
GO:0043087	regulation of GTPase activity	6/158	326/29008	0.00909782	0.0408615	0.0284483	Ccl5/Ccl4/Ccl3/Dock9/Vav3/Xcl1	6
GO:0001822	kidney development	6/158	327/29008	0.0092273	0.0413715	0.0288033	Ifng/Sulf2/Bcl2l11/Mmp9/Gdf11/Prdm1	6
GO:0001780	neutrophil homeostasis	2/158	27/29008	0.00946335	0.0419229	0.0291873	Ifng/Ccr2	2
GO:0019362	pyridine nucleotide metabolic process	2/158	27/29008	0.00946335	0.0419229	0.0291873	Ncf1/Naprt	2
GO:0031664	regulation of lipopolysaccharide-mediated signaling pathway	2/158	27/29008	0.00946335	0.0419229	0.0291873	Trim12a/Prdm1	2
GO:0032069	regulation of nuclease activity	2/158	27/29008	0.00946335	0.0419229	0.0291873	Oasl2/Oasl1	2
GO:0032703	negative regulation of interleukin-2 production	2/158	27/29008	0.00946335	0.0419229	0.0291873	Tbx21/Lag3	2
GO:0033198	response to ATP	2/158	27/29008	0.00946335	0.0419229	0.0291873	P2rx7/Sell	2
GO:0070233	negative regulation of T cell apoptotic process	2/158	27/29008	0.00946335	0.0419229	0.0291873	Ccl5/Serpinb9	2
GO:0043270	positive regulation of ion transport	6/158	329/29008	0.00949022	0.0419704	0.0292203	Ifng/Ccl5/P2rx7/Adora2a/Cxcr3/Abcb1a	6
GO:0070228	regulation of lymphocyte apoptotic process	3/158	80/29008	0.00958964	0.0423379	0.0294762	Ccl5/Serpinb9/P2rx7	3
GO:0051092	positive regulation of NF-kappaB transcription factor activity	4/158	152/29008	0.00971641	0.0428248	0.0298152	Il18rap/Il18r1/Trim12a/Trim34a	4
GO:0043547	positive regulation of GTPase activity	5/158	237/29008	0.00979044	0.0430779	0.0299914	Ccl5/Ccl4/Ccl3/Dock9/Xcl1	5
GO:0043903	regulation of biological process involved in symbiotic interaction	3/158	81/29008	0.00991933	0.0434243	0.0302325	Ifitm3/Trim12a/Trim34a	3
GO:0045913	positive regulation of carbohydrate metabolic process	3/158	81/29008	0.00991933	0.0434243	0.0302325	Ifng/P2rx7/Cd244a	3
GO:1900542	regulation of purine nucleotide metabolic process	3/158	81/29008	0.00991933	0.0434243	0.0302325	Ifng/P2rx7/Entpd1	3
GO:0097191	extrinsic apoptotic signaling pathway	5/158	238/29008	0.00995772	0.0435189	0.0302984	Ifng/Fasl/P2rx7/Bcl2l11/Tnfsf10	5
GO:0007271	synaptic transmission, cholinergic	2/158	28/29008	0.0101551	0.0443072	0.0308472	Ifng/Adora2a	2
GO:0002381	immunoglobulin production involved in immunoglobulin-mediated immune response	3/158	82/29008	0.0102556	0.0445954	0.0310479	Ifng/Tbx21/Xcl1	3
GO:0006140	regulation of nucleotide metabolic process	3/158	82/29008	0.0102556	0.0445954	0.0310479	Ifng/P2rx7/Entpd1	3
GO:0051235	maintenance of location	6/158	335/29008	0.0103111	0.0447618	0.0311637	Ccr5/Fasl/P2rx7/Tmem159/Xcl1/Cxcr3	6
GO:0022612	gland morphogenesis	4/158	155/29008	0.0103845	0.0450051	0.0313332	Ifng/Sulf2/Serpinb5/Cdh1	4
GO:0002888	positive regulation of myeloid leukocyte mediated immunity	2/158	29/29008	0.0108687	0.046947	0.0326851	Tyrobp/Fcgr3	2
GO:0034067	protein localization to Golgi apparatus	2/158	29/29008	0.0108687	0.046947	0.0326851	Gbp5/Zdhhc15	2
GO:1904589	regulation of protein import	3/158	84/29008	0.0109477	0.0472097	0.032868	Ifng/Gbp4/Cdh1	3
GO:0050804	modulation of chemical synaptic transmission	9/158	667/29008	0.0111028	0.0477991	0.0332783	Ifng/P2rx7/Mctp2/Baiap3/Mmp9/Tyrobp/Ccr2/Adora2a/Cdh1	9
GO:0040013	negative regulation of locomotion	6/158	341/29008	0.0111812	0.048057	0.0334579	Ccr5/Gpr18/Ifitm3/Adora2a/Sema4a/Cdh1	6
GO:0099177	regulation of trans-synaptic signaling	9/158	668/29008	0.0112035	0.048073	0.033469	Ifng/P2rx7/Mctp2/Baiap3/Mmp9/Tyrobp/Ccr2/Adora2a/Cdh1	9
GO:0010921	regulation of phosphatase activity	3/158	85/29008	0.0113037	0.048423	0.0337127	Ifng/Itga1/Plek	3
GO:0072001	renal system development	6/158	342/29008	0.0113311	0.0484607	0.033739	Ifng/Sulf2/Bcl2l11/Mmp9/Gdf11/Prdm1	6
GO:0043086	negative regulation of catalytic activity	9/158	671/29008	0.0115096	0.0491428	0.0342138	Ifng/Serpinb9/Serpina3f/Serpinb6b/Serpinb5/Serpina3g/Mmp9/Itih5/Adora2a	9
GO:0043552	positive regulation of phosphatidylinositol 3-kinase activity	2/158	30/29008	0.0116038	0.0492212	0.0342685	Fgr/Vav3	2
GO:0046597	negative regulation of viral entry into host cell	2/158	30/29008	0.0116038	0.0492212	0.0342685	Ifitm3/Trim12a	2
GO:0051957	positive regulation of amino acid transport	2/158	30/29008	0.0116038	0.0492212	0.0342685	P2rx7/Adora2a	2
GO:0090025	regulation of monocyte chemotaxis	2/158	30/29008	0.0116038	0.0492212	0.0342685	Ccl5/Ccr2	2
GO:0030168	platelet activation	3/158	86/29008	0.0116663	0.0494056	0.0343968	Plek/Entpd1/Txk	3
