# Supplementary material for: Distinct regulatory machineries underlying divergent chromatin landscapes distinguish innate lymphoid cells from T helper cells
Source: Front Immunol. 2023 Dec 1;14:1271879. doi: 10.3389/fimmu.2023.1271879 (PMC10722145; doi:10.3389/fimmu.2023.1271879)
Supplement: Supplementary file 8 [file Table_7.xlsx]

## Sheet: Type2_enrich
Table 7 GO terms enriched in type 2 specific geneset
ID	Description	GeneRatio	BgRatio	pvalue	p.adjust	qvalue	geneID	Count
GO:0006954	inflammatory response	18/94	739/29008	2.45867e-11	4.67551e-08	2.73732e-08	Gata3/Pparg/Il4/Ptgir/Il13/Ccr4/Il17rb/Nrros/Calcrl/Dusp10/Calca/Il1rl1/Il6/Cd200r1/Lilrb4a/Adora2b/C1qtnf12/Cd24a	18
GO:0045785	positive regulation of cell adhesion	15/94	471/29008	3.31479e-11	4.67551e-08	2.73732e-08	Gata3/Il4/Bmp7/Dusp10/Calca/Nck2/Il6/H2-Oa/Lif/Tespa1/Plaur/Pdcd1lg2/Lilrb4a/Tgm2/Cd24a	15
GO:0050727	regulation of inflammatory response	13/94	342/29008	8.65239e-11	8.13613e-08	4.76337e-08	Gata3/Pparg/Il4/Il13/Il17rb/Calcrl/Dusp10/Il1rl1/Il6/Cd200r1/Adora2b/C1qtnf12/Cd24a	13
GO:0022409	positive regulation of cell-cell adhesion	12/94	288/29008	1.68898e-10	1.1163e-07	6.53548e-08	Gata3/Il4/Bmp7/Dusp10/Nck2/Il6/H2-Oa/Tespa1/Plaur/Pdcd1lg2/Lilrb4a/Cd24a	12
GO:0001818	negative regulation of cytokine production	12/94	292/29008	1.97856e-10	1.1163e-07	6.53548e-08	Gata3/Pparg/Il4/Lgals7/Il13/Rnf128/Il1rl1/Il6/Cd200r1/Pdcd1lg2/Lilrb4a/Cd24a	12
GO:0007159	leukocyte cell-cell adhesion	13/94	373/29008	2.51336e-10	1.1817e-07	6.91835e-08	Gata3/Il4/Lgals7/Bmp7/Dusp10/Calca/Nck2/Il6/H2-Oa/Tespa1/Pdcd1lg2/Lilrb4a/Cd24a	13
GO:0030097	hemopoiesis	19/94	991/29008	3.70843e-10	1.4945e-07	8.74966e-08	Gata3/Epas1/Pparg/Il4/Il9r/Il5/Nrros/Dusp10/Calca/Inpp4b/Il6/H2-Oa/Lif/Tespa1/Gfi1/Lilrb4a/Dyrk3/Hba-a1/Cd24a	19
GO:1902105	regulation of leukocyte differentiation	12/94	320/29008	5.62904e-10	1.98494e-07	1.1621e-07	Gata3/Il4/Il5/Dusp10/Calca/Inpp4b/Il6/H2-Oa/Lif/Tespa1/Lilrb4a/Cd24a	12
GO:0002696	positive regulation of leukocyte activation	14/94	500/29008	8.43815e-10	2.64489e-07	1.54847e-07	Gata3/Il4/Il13/Il5/Dusp10/Il1rl1/Nck2/Il6/H2-Oa/Tespa1/Pdcd1lg2/Lilrb4a/Adora2b/Cd24a	14
GO:0050728	negative regulation of inflammatory response	9/94	143/29008	9.93991e-10	2.80405e-07	1.64165e-07	Gata3/Pparg/Il4/Il13/Calcrl/Dusp10/Cd200r1/C1qtnf12/Cd24a	9
GO:0050867	positive regulation of cell activation	14/94	515/29008	1.2341e-09	3.07283e-07	1.79901e-07	Gata3/Il4/Il13/Il5/Dusp10/Il1rl1/Nck2/Il6/H2-Oa/Tespa1/Pdcd1lg2/Lilrb4a/Adora2b/Cd24a	14
GO:0002694	regulation of leukocyte activation	16/94	722/29008	1.39121e-09	3.07283e-07	1.79901e-07	Gata3/Pparg/Il4/Lgals7/Il13/Il5/Dusp10/Il1rl1/Nck2/Il6/H2-Oa/Tespa1/Pdcd1lg2/Lilrb4a/Adora2b/Cd24a	16
GO:0004896	cytokine receptor activity	8/96	97/28438	1.41499e-09	5.03736e-07	3.54492e-07	Ccr4/Il9r/Il17rb/Ccr8/Il1rl1/Ebi3/Ifngr2/Il10ra	8
GO:0001816	cytokine production	17/94	834/29008	1.41605e-09	3.07283e-07	1.79901e-07	Gata3/Pparg/Il4/Lgals7/Il13/Il17rb/Nrros/Rnf128/Calca/Il1rl1/Il6/Cd200r1/Mapk11/Pdcd1lg2/Lilrb4a/Adora2b/Cd24a	17
GO:0002521	leukocyte differentiation	15/94	629/29008	1.78699e-09	3.60079e-07	2.10811e-07	Gata3/Pparg/Il4/Il9r/Il5/Nrros/Dusp10/Calca/Inpp4b/Il6/H2-Oa/Lif/Tespa1/Lilrb4a/Cd24a	15
GO:0045597	positive regulation of cell differentiation	18/94	973/29008	2.01819e-09	3.79555e-07	2.22214e-07	Gata3/Pparg/Il4/Ar/Bmp7/Il5/Dusp10/Calca/Tph1/Il6/Lif/Tiam1/Tespa1/Gfi1/Smo/Lilrb4a/Tgm2/Cd24a	18
GO:0050870	positive regulation of T cell activation	10/94	216/29008	2.23e-09	3.93176e-07	2.30189e-07	Gata3/Il4/Dusp10/Nck2/Il6/H2-Oa/Tespa1/Pdcd1lg2/Lilrb4a/Cd24a	10
GO:0022407	regulation of cell-cell adhesion	13/94	457/29008	2.94139e-09	4.88098e-07	2.85761e-07	Gata3/Il4/Lgals7/Bmp7/Dusp10/Nck2/Il6/H2-Oa/Tespa1/Plaur/Pdcd1lg2/Lilrb4a/Cd24a	13
GO:0008285	negative regulation of cell population proliferation	16/94	766/29008	3.23149e-09	4.88752e-07	2.86144e-07	Gata3/Pparg/Il4/Ar/Lgals7/Bmp7/Ptgir/Dusp10/Il1rl1/Il6/Lif/Mapk11/Pdcd1lg2/Lilrb4a/Adora2b/Cd24a	16
GO:0050865	regulation of cell activation	16/94	767/29008	3.29184e-09	4.88752e-07	2.86144e-07	Gata3/Pparg/Il4/Lgals7/Il13/Il5/Dusp10/Il1rl1/Nck2/Il6/H2-Oa/Tespa1/Pdcd1lg2/Lilrb4a/Adora2b/Cd24a	16
GO:0030155	regulation of cell adhesion	16/94	771/29008	3.54372e-09	4.88956e-07	2.86264e-07	Gata3/Il4/Lgals7/Bmp7/Dusp10/Calca/Nck2/Il6/H2-Oa/Lif/Tespa1/Plaur/Pdcd1lg2/Lilrb4a/Tgm2/Cd24a	16
GO:0010817	regulation of hormone levels	14/94	562/29008	3.76446e-09	4.88956e-07	2.86264e-07	Gata3/Pparg/Slc7a8/Pcsk1/Stc2/Il6/Rab11fip5/Lif/Akr1c18/Cyp11a1/Gfi1/Nucb2/Scarb1/C1qtnf12	14
GO:0001817	regulation of cytokine production	16/94	775/29008	3.8132e-09	4.88956e-07	2.86264e-07	Gata3/Pparg/Il4/Lgals7/Il13/Il17rb/Rnf128/Calca/Il1rl1/Il6/Cd200r1/Mapk11/Pdcd1lg2/Lilrb4a/Adora2b/Cd24a	16
GO:1903039	positive regulation of leukocyte cell-cell adhesion	10/94	240/29008	6.13271e-09	7.5219e-07	4.40376e-07	Gata3/Il4/Dusp10/Nck2/Il6/H2-Oa/Tespa1/Pdcd1lg2/Lilrb4a/Cd24a	10
GO:1903706	regulation of hemopoiesis	12/94	398/29008	6.54876e-09	7.69752e-07	4.50658e-07	Gata3/Il4/Il5/Dusp10/Calca/Inpp4b/Il6/H2-Oa/Lif/Tespa1/Lilrb4a/Cd24a	12
GO:0031347	regulation of defense response	14/94	599/29008	8.4311e-09	9.51365e-07	5.56985e-07	Gata3/Pparg/Il4/Il13/Il17rb/Calcrl/Dusp10/Il1rl1/Penk/Il6/Cd200r1/Adora2b/C1qtnf12/Cd24a	14
GO:0046651	lymphocyte proliferation	11/94	330/29008	1.04237e-08	1.10959e-06	6.49622e-07	Il4/Lgals7/Il13/Il9r/Il5/Ebi3/Nck2/Il6/Pdcd1lg2/Lilrb4a/Cd24a	11
GO:1902107	positive regulation of leukocyte differentiation	9/94	188/29008	1.10217e-08	1.10959e-06	6.49622e-07	Gata3/Il4/Il5/Dusp10/Calca/Il6/Lif/Tespa1/Lilrb4a	9
GO:1903708	positive regulation of hemopoiesis	9/94	188/29008	1.10217e-08	1.10959e-06	6.49622e-07	Gata3/Il4/Il5/Dusp10/Calca/Il6/Lif/Tespa1/Lilrb4a	9
GO:1903037	regulation of leukocyte cell-cell adhesion	11/94	333/29008	1.14415e-08	1.10959e-06	6.49622e-07	Gata3/Il4/Lgals7/Dusp10/Nck2/Il6/H2-Oa/Tespa1/Pdcd1lg2/Lilrb4a/Cd24a	11
GO:0032943	mononuclear cell proliferation	11/94	334/29008	1.18e-08	1.10959e-06	6.49622e-07	Il4/Lgals7/Il13/Il9r/Il5/Ebi3/Nck2/Il6/Pdcd1lg2/Lilrb4a/Cd24a	11
GO:0050863	regulation of T cell activation	11/94	339/29008	1.37473e-08	1.22624e-06	7.17913e-07	Gata3/Il4/Lgals7/Dusp10/Nck2/Il6/H2-Oa/Tespa1/Pdcd1lg2/Lilrb4a/Cd24a	11
GO:0030099	myeloid cell differentiation	12/94	426/29008	1.39099e-08	1.22624e-06	7.17913e-07	Gata3/Epas1/Pparg/Il4/Il5/Nrros/Calca/Inpp4b/Lif/Lilrb4a/Dyrk3/Hba-a1	12
GO:0051251	positive regulation of lymphocyte activation	12/94	436/29008	1.79636e-08	1.53561e-06	8.99039e-07	Gata3/Il4/Il13/Il5/Dusp10/Nck2/Il6/H2-Oa/Tespa1/Pdcd1lg2/Lilrb4a/Cd24a	12
GO:0140375	immune receptor activity	8/96	136/28438	2.0695e-08	3.68371e-06	2.59232e-06	Ccr4/Il9r/Il17rb/Ccr8/Il1rl1/Ebi3/Ifngr2/Il10ra	8
GO:0070661	leukocyte proliferation	11/94	358/29008	2.40316e-08	1.99392e-06	1.16736e-06	Il4/Lgals7/Il13/Il9r/Il5/Ebi3/Nck2/Il6/Pdcd1lg2/Lilrb4a/Cd24a	11
GO:0002683	negative regulation of immune system process	12/94	460/29008	3.23382e-08	2.60646e-06	1.52597e-06	Pparg/Il4/Lgals7/Dusp10/Calca/Il1rl1/Inpp4b/H2-Oa/Cd200r1/Pdcd1lg2/Lilrb4a/Cd24a	12
GO:0050673	epithelial cell proliferation	12/94	471/29008	4.18582e-08	3.28005e-06	1.92034e-06	Gata3/Pparg/Ar/Dusp10/Calca/Areg/Klk8/Jcad/Il6/Smo/Scarb1/Adora2b	12
GO:0030545	signaling receptor regulator activity	13/96	550/28438	4.2943e-08	5.0959e-06	3.58612e-06	Il4/Bmp7/Il13/Il5/Calca/Areg/Ebi3/Penk/Stc2/Il6/Lif/Lilrb4a/C1qtnf12	13
GO:0032101	regulation of response to external stimulus	16/94	936/29008	5.29556e-08	4.0375e-06	2.36379e-06	Gata3/Pparg/Il4/Il13/Ccr4/Il17rb/Calcrl/Dusp10/Il1rl1/Klk8/Il6/Cd200r1/Nucb2/Adora2b/C1qtnf12/Cd24a	16
GO:0098609	cell-cell adhesion	15/94	816/29008	5.67142e-08	4.21028e-06	2.46495e-06	Gata3/Il4/Lgals7/Bmp7/Dusp10/Calca/Nck2/Il6/H2-Oa/Tespa1/Cd200r1/Plaur/Pdcd1lg2/Lilrb4a/Cd24a	15
GO:0032102	negative regulation of response to external stimulus	11/94	398/29008	7.0433e-08	5.09465e-06	2.98271e-06	Gata3/Pparg/Il4/Il13/Calcrl/Dusp10/Klk8/Cd200r1/Nucb2/C1qtnf12/Cd24a	11
GO:0031348	negative regulation of defense response	9/94	236/29008	7.82204e-08	5.51649e-06	3.22968e-06	Gata3/Pparg/Il4/Il13/Calcrl/Dusp10/Cd200r1/C1qtnf12/Cd24a	9
GO:0002573	myeloid leukocyte differentiation	9/94	238/29008	8.40579e-08	5.68018e-06	3.32551e-06	Gata3/Pparg/Il4/Il5/Nrros/Calca/Inpp4b/Lif/Lilrb4a	9
GO:0051249	regulation of lymphocyte activation	13/94	608/29008	8.45685e-08	5.68018e-06	3.32551e-06	Gata3/Il4/Lgals7/Il13/Il5/Dusp10/Nck2/Il6/H2-Oa/Tespa1/Pdcd1lg2/Lilrb4a/Cd24a	13
GO:0045596	negative regulation of cell differentiation	14/94	723/29008	8.72365e-08	5.72312e-06	3.35065e-06	Gata3/Pparg/Il4/Bmp7/Dusp10/Calca/Areg/Inpp4b/Jdp2/Gfi1/Nucb2/Smo/Lilrb4a/Cd24a	14
GO:0050670	regulation of lymphocyte proliferation	9/94	241/29008	9.35262e-08	5.9963e-06	3.51059e-06	Il4/Lgals7/Il13/Il5/Nck2/Il6/Pdcd1lg2/Lilrb4a/Cd24a	9
GO:0018108	peptidyl-tyrosine phosphorylation	10/94	322/29008	9.7997e-08	6.14332e-06	3.59666e-06	Il4/Il13/Il9r/Il5/Areg/Il6/Lif/Lilrb4a/Dyrk3/Cd24a	10
GO:0018212	peptidyl-tyrosine modification	10/94	325/29008	1.06811e-07	6.45762e-06	3.78067e-06	Il4/Il13/Il9r/Il5/Areg/Il6/Lif/Lilrb4a/Dyrk3/Cd24a	10
GO:0032944	regulation of mononuclear cell proliferation	9/94	245/29008	1.07589e-07	6.45762e-06	3.78067e-06	Il4/Lgals7/Il13/Il5/Nck2/Il6/Pdcd1lg2/Lilrb4a/Cd24a	9
GO:0048018	receptor ligand activity	12/96	498/28438	1.20215e-07	1.01591e-05	7.14925e-06	Il4/Bmp7/Il13/Il5/Calca/Areg/Ebi3/Penk/Stc2/Il6/Lif/C1qtnf12	12
GO:0030546	signaling receptor activator activity	12/96	506/28438	1.42685e-07	1.01591e-05	7.14925e-06	Il4/Bmp7/Il13/Il5/Calca/Areg/Ebi3/Penk/Stc2/Il6/Lif/C1qtnf12	12
GO:0070663	regulation of leukocyte proliferation	9/94	261/29008	1.83938e-07	1.08102e-05	6.32891e-06	Il4/Lgals7/Il13/Il5/Nck2/Il6/Pdcd1lg2/Lilrb4a/Cd24a	9
GO:0042110	T cell activation	12/94	546/29008	2.0633e-07	1.18787e-05	6.95451e-06	Gata3/Il4/Lgals7/Dusp10/Ebi3/Nck2/Il6/H2-Oa/Tespa1/Pdcd1lg2/Lilrb4a/Cd24a	12
GO:0001667	ameboidal-type cell migration	11/94	444/29008	2.10794e-07	1.1893e-05	6.96287e-06	Gata3/Pparg/Il4/Bmp7/Dusp10/Calca/Pdlim1/Jcad/Smo/Scarb1/Adora2b	11
GO:0050730	regulation of peptidyl-tyrosine phosphorylation	9/94	266/29008	2.15899e-07	1.18947e-05	6.96387e-06	Il4/Il13/Il9r/Il5/Areg/Il6/Lif/Lilrb4a/Cd24a	9
GO:0032689	negative regulation of interferon-gamma production	5/94	41/29008	2.19258e-07	1.18947e-05	6.96387e-06	Gata3/Lgals7/Il1rl1/Pdcd1lg2/Lilrb4a	5
GO:0046649	lymphocyte activation	15/94	922/29008	2.72853e-07	1.4523e-05	8.5026e-06	Gata3/Il4/Lgals7/Il13/Il9r/Il5/Dusp10/Ebi3/Nck2/Il6/H2-Oa/Tespa1/Pdcd1lg2/Lilrb4a/Cd24a	15
GO:0045619	regulation of lymphocyte differentiation	8/94	199/29008	2.86342e-07	1.49587e-05	8.75771e-06	Gata3/Il4/Dusp10/Il6/H2-Oa/Tespa1/Lilrb4a/Cd24a	8
GO:0045165	cell fate commitment	9/94	288/29008	4.20897e-07	2.15882e-05	1.2639e-05	Gata3/Epas1/Pparg/Il4/Ar/Ets2/Il6/Gfi1/Smo	9
GO:0050671	positive regulation of lymphocyte proliferation	7/94	143/29008	4.36805e-07	2.2004e-05	1.28825e-05	Il4/Il13/Il5/Nck2/Il6/Pdcd1lg2/Cd24a	7
GO:0032946	positive regulation of mononuclear cell proliferation	7/94	145/29008	4.79887e-07	2.37502e-05	1.39048e-05	Il4/Il13/Il5/Nck2/Il6/Pdcd1lg2/Cd24a	7
GO:0140352	export from cell	15/94	974/29008	5.45913e-07	2.63537e-05	1.5429e-05	Gata3/Pparg/Il4/Il13/Kcnk5/Myo6/Tph1/Pcsk1/Kcnn4/Il6/Rab11fip5/Lif/Nucb2/Adora2b/C1qtnf12	15
GO:0045598	regulation of fat cell differentiation	7/94	148/29008	5.51177e-07	2.63537e-05	1.5429e-05	Gata3/Pparg/Bmp7/Dusp10/Tph1/Jdp2/Nucb2	7
GO:0032674	regulation of interleukin-5 production	4/94	21/29008	5.93176e-07	2.78892e-05	1.63279e-05	Gata3/Il17rb/Il1rl1/Lilrb4a	4
GO:0042098	T cell proliferation	8/94	221/29008	6.34208e-07	2.93295e-05	1.71712e-05	Il4/Lgals7/Ebi3/Nck2/Il6/Pdcd1lg2/Lilrb4a/Cd24a	8
GO:0032634	interleukin-5 production	4/94	22/29008	7.23195e-07	3.29054e-05	1.92647e-05	Gata3/Il17rb/Il1rl1/Lilrb4a	4
GO:0070665	positive regulation of leukocyte proliferation	7/94	157/29008	8.20613e-07	3.67452e-05	2.15128e-05	Il4/Il13/Il5/Nck2/Il6/Pdcd1lg2/Cd24a	7
GO:0005125	cytokine activity	8/96	228/28438	1.09197e-06	6.47903e-05	4.55946e-05	Il4/Bmp7/Il13/Il5/Areg/Ebi3/Il6/Lif	8
GO:0045580	regulation of T cell differentiation	7/94	165/29008	1.14554e-06	5.02428e-05	2.94151e-05	Gata3/Il4/Dusp10/Il6/H2-Oa/Tespa1/Lilrb4a	7
GO:0045582	positive regulation of T cell differentiation	6/94	104/29008	1.15767e-06	5.02428e-05	2.94151e-05	Gata3/Il4/Dusp10/Il6/Tespa1/Lilrb4a	6
GO:0032940	secretion by cell	14/94	921/29008	1.58165e-06	6.71679e-05	3.9324e-05	Gata3/Pparg/Il4/Il13/Myo6/Tph1/Pcsk1/Kcnn4/Il6/Rab11fip5/Lif/Nucb2/Adora2b/C1qtnf12	14
GO:0032642	regulation of chemokine production	6/94	110/29008	1.60883e-06	6.71679e-05	3.9324e-05	Il4/Il1rl1/Il6/Lilrb4a/Adora2b/Cd24a	6
GO:0010562	positive regulation of phosphorus metabolic process	14/94	924/29008	1.64289e-06	6.71679e-05	3.9324e-05	Pparg/Il4/Ar/Bmp7/Il13/Il5/Rad50/Calca/Areg/Il6/Lif/Plaur/Adora2b/Cd24a	14
GO:0045937	positive regulation of phosphate metabolic process	14/94	924/29008	1.64289e-06	6.71679e-05	3.9324e-05	Pparg/Il4/Ar/Bmp7/Il13/Il5/Rad50/Calca/Areg/Il6/Lif/Plaur/Adora2b/Cd24a	14
GO:0046634	regulation of alpha-beta T cell activation	6/94	111/29008	1.69635e-06	6.83631e-05	4.00237e-05	Gata3/Il4/Lgals7/Il6/Lilrb4a/Cd24a	6
GO:1903530	regulation of secretion by cell	12/94	674/29008	1.88672e-06	7.49639e-05	4.38883e-05	Pparg/Il4/Il13/Myo6/Pcsk1/Kcnn4/Il6/Rab11fip5/Lif/Nucb2/Adora2b/C1qtnf12	12
GO:0032653	regulation of interleukin-10 production	5/94	63/29008	1.94408e-06	7.617e-05	4.45944e-05	Il4/Il13/Il6/Pdcd1lg2/Lilrb4a	5
GO:0032602	chemokine production	6/94	114/29008	1.98253e-06	7.66127e-05	4.48536e-05	Il4/Il1rl1/Il6/Lilrb4a/Adora2b/Cd24a	6
GO:0032613	interleukin-10 production	5/94	65/29008	2.27293e-06	8.59402e-05	5.03144e-05	Il4/Il13/Il6/Pdcd1lg2/Lilrb4a	5
GO:0042129	regulation of T cell proliferation	7/94	183/29008	2.28483e-06	8.59402e-05	5.03144e-05	Il4/Lgals7/Nck2/Il6/Pdcd1lg2/Lilrb4a/Cd24a	7
GO:0019725	cellular homeostasis	14/94	952/29008	2.32532e-06	8.63124e-05	5.05323e-05	Ptgir/Il13/Ccr4/Ccr8/Calca/Kcnn4/Inpp4b/Stc2/Il6/Rab11fip5/Nucb2/C1qtnf12/Tgm2/Cd24a	14
GO:0007167	enzyme-linked receptor protein signaling pathway	14/94	960/29008	2.56209e-06	9.38658e-05	5.49545e-05	Gata3/Pparg/Ar/Bmp7/Ptgir/Nrros/Areg/Nck2/Jcad/Lif/Tiam1/Nucb2/Plaur/C1qtnf12	14
GO:0045621	positive regulation of lymphocyte differentiation	6/94	120/29008	2.67339e-06	9.66877e-05	5.66067e-05	Gata3/Il4/Dusp10/Il6/Tespa1/Lilrb4a	6
GO:0048872	homeostasis of number of cells	9/94	363/29008	2.84523e-06	0.0001016	5.94825e-05	Gata3/Epas1/Ccr4/Il6/Smo/Lilrb4a/Dyrk3/Hba-a1/Cd24a	9
GO:0050731	positive regulation of peptidyl-tyrosine phosphorylation	7/94	192/29008	3.14014e-06	0.000110729	6.48273e-05	Il4/Il13/Il5/Areg/Il6/Lif/Cd24a	7
GO:0042327	positive regulation of phosphorylation	13/94	842/29008	3.26612e-06	0.00011375	6.65956e-05	Pparg/Il4/Ar/Bmp7/Il13/Il5/Rad50/Calca/Areg/Il6/Lif/Plaur/Cd24a	13
GO:0002262	myeloid cell homeostasis	7/94	196/29008	3.59807e-06	0.000123782	7.24695e-05	Gata3/Epas1/Il6/Lilrb4a/Dyrk3/Hba-a1/Cd24a	7
GO:0051101	regulation of DNA binding	6/94	127/29008	3.71526e-06	0.000124959	7.31583e-05	Gata3/Pparg/Lif/Plaur/Smo/Gzma	6
GO:0097696	receptor signaling pathway via STAT	7/94	197/29008	3.72086e-06	0.000124959	7.31583e-05	Pparg/Il4/Il13/Il5/Il6/Lif/Il10ra	7
GO:1905330	regulation of morphogenesis of an epithelium	5/94	72/29008	3.78194e-06	0.000125516	7.34844e-05	Gata3/Ar/Bmp7/Lif/Smo	5
GO:0045671	negative regulation of osteoclast differentiation	4/94	33/29008	3.93662e-06	0.00012913	7.56005e-05	Il4/Calca/Inpp4b/Lilrb4a	4
GO:1903131	mononuclear cell differentiation	10/94	489/29008	4.31526e-06	0.00013926	8.15308e-05	Gata3/Pparg/Il4/Il9r/Dusp10/Il6/H2-Oa/Tespa1/Lilrb4a/Cd24a	10
GO:0048771	tissue remodeling	7/94	202/29008	4.38852e-06	0.00013926	8.15308e-05	Epas1/Calca/Tph1/Inpp4b/Il6/Lif/Cd24a	7
GO:0006874	cellular calcium ion homeostasis	10/94	490/29008	4.39352e-06	0.00013926	8.15308e-05	Ptgir/Il13/Ccr4/Ccr8/Calca/Inpp4b/Stc2/Nucb2/Tgm2/Cd24a	10
GO:0035410	dihydrotestosterone 17-beta-dehydrogenase activity	3/96	10/28438	4.39733e-06	0.000142314	0.00010015	Akr1c12/Akr1c13/Akr1c18	3
GO:0047020	15-hydroxyprostaglandin-D dehydrogenase (NADP+) activity	3/96	10/28438	4.39733e-06	0.000142314	0.00010015	Akr1c12/Akr1c13/Akr1c18	3
GO:0047086	ketosteroid monooxygenase activity	3/96	10/28438	4.39733e-06	0.000142314	0.00010015	Akr1c12/Akr1c13/Akr1c18	3
GO:0047115	trans-1,2-dihydrobenzene-1,2-diol dehydrogenase activity	3/96	10/28438	4.39733e-06	0.000142314	0.00010015	Akr1c12/Akr1c13/Akr1c18	3
GO:0047787	delta4-3-oxosteroid 5beta-reductase activity	3/96	10/28438	4.39733e-06	0.000142314	0.00010015	Akr1c12/Akr1c13/Akr1c18	3
GO:0031294	lymphocyte costimulation	4/94	34/29008	4.45045e-06	0.000139497	8.16697e-05	Il4/Pdcd1lg2/Lilrb4a/Cd24a	4
GO:1904892	regulation of receptor signaling pathway via STAT	6/94	135/29008	5.28784e-06	0.000163923	9.59703e-05	Pparg/Il4/Il5/Il6/Lif/Il10ra	6
GO:0002699	positive regulation of immune effector process	8/94	296/29008	5.56891e-06	0.00017076	9.99728e-05	Gata3/Il4/Il13/Il5/Il6/Lilrb4a/Adora2b/Cd24a	8
GO:0002761	regulation of myeloid leukocyte differentiation	6/94	137/29008	5.75532e-06	0.000174578	0.000102208	Il4/Il5/Calca/Inpp4b/Lif/Lilrb4a	6
GO:0055074	calcium ion homeostasis	10/94	507/29008	5.92587e-06	0.000177839	0.000104117	Ptgir/Il13/Ccr4/Ccr8/Calca/Inpp4b/Stc2/Nucb2/Tgm2/Cd24a	10
GO:0002724	regulation of T cell cytokine production	4/94	37/29008	6.29101e-06	0.00018629	0.000109065	Gata3/Il4/Il6/Lilrb4a	4
GO:0051046	regulation of secretion	12/94	759/29008	6.33954e-06	0.00018629	0.000109065	Pparg/Il4/Il13/Myo6/Pcsk1/Kcnn4/Il6/Rab11fip5/Lif/Nucb2/Adora2b/C1qtnf12	12
GO:0042445	hormone metabolic process	7/94	214/29008	6.40738e-06	0.000186343	0.000109096	Gata3/Pcsk1/Stc2/Akr1c18/Cyp11a1/Gfi1/Scarb1	7
GO:0001934	positive regulation of protein phosphorylation	12/94	761/29008	6.50997e-06	0.000187394	0.000109711	Pparg/Il4/Bmp7/Il13/Il5/Rad50/Calca/Areg/Il6/Lif/Plaur/Cd24a	12
GO:0072182	regulation of nephron tubule epithelial cell differentiation	3/94	12/29008	7.09757e-06	0.000197679	0.000115733	Gata3/Lif/Cd24a	3
GO:2000551	regulation of T-helper 2 cell cytokine production	3/94	12/29008	7.09757e-06	0.000197679	0.000115733	Gata3/Il4/Il6	3
GO:0010631	epithelial cell migration	8/94	306/29008	7.09784e-06	0.000197679	0.000115733	Gata3/Pparg/Il4/Dusp10/Calca/Jcad/Scarb1/Adora2b	8
GO:0072503	cellular divalent inorganic cation homeostasis	10/94	518/29008	7.14757e-06	0.000197679	0.000115733	Ptgir/Il13/Ccr4/Ccr8/Calca/Inpp4b/Stc2/Nucb2/Tgm2/Cd24a	10
GO:0090132	epithelium migration	8/94	308/29008	7.44275e-06	0.000203845	0.000119343	Gata3/Pparg/Il4/Dusp10/Calca/Jcad/Scarb1/Adora2b	8
GO:1905332	positive regulation of morphogenesis of an epithelium	4/94	39/29008	7.79593e-06	0.000209606	0.000122716	Gata3/Ar/Lif/Smo	4
GO:0090130	tissue migration	8/94	310/29008	7.80172e-06	0.000209606	0.000122716	Gata3/Pparg/Il4/Dusp10/Calca/Jcad/Scarb1/Adora2b	8
GO:0019955	cytokine binding	6/96	139/28438	7.90463e-06	0.000219688	0.0001546	Ccr4/Ccr8/Nrros/Il1rl1/Ebi3/Il10ra	6
GO:0045550	geranylgeranyl reductase activity	3/96	12/28438	8.02232e-06	0.000219688	0.0001546	Akr1c12/Akr1c13/Akr1c18	3
GO:0032754	positive regulation of interleukin-5 production	3/94	13/29008	9.20515e-06	0.000244979	0.000143425	Gata3/Il17rb/Il1rl1	3
GO:0033006	regulation of mast cell activation involved in immune response	4/94	41/29008	9.55113e-06	0.000246518	0.000144326	Il4/Il13/Lilrb4a/Adora2b	4
GO:0035850	epithelial cell differentiation involved in kidney development	4/94	41/29008	9.55113e-06	0.000246518	0.000144326	Gata3/Lif/Smo/Cd24a	4
GO:0042092	type 2 immune response	4/94	41/29008	9.55113e-06	0.000246518	0.000144326	Gata3/Il4/Il6/Lilrb4a	4
GO:0046888	negative regulation of hormone secretion	5/94	87/29008	9.61254e-06	0.000246518	0.000144326	Pparg/Il6/Rab11fip5/Lif/Nucb2	5
GO:0002697	regulation of immune effector process	9/94	424/29008	9.94279e-06	0.00025269	0.00014794	Gata3/Il4/Il13/Il5/Dusp10/Il6/Lilrb4a/Adora2b/Cd24a	9
GO:0035671	enone reductase activity	3/96	13/28438	1.04035e-05	0.000262792	0.000184934	Akr1c12/Akr1c13/Akr1c18	3
GO:0001774	microglial cell activation	4/94	42/29008	1.05304e-05	0.000264417	0.000154805	Pparg/Il4/Il13/Ifngr2	4
GO:0072507	divalent inorganic cation homeostasis	10/94	542/29008	1.05917e-05	0.000264417	0.000154805	Ptgir/Il13/Ccr4/Ccr8/Calca/Inpp4b/Stc2/Nucb2/Tgm2/Cd24a	10
GO:0008083	growth factor activity	6/96	148/28438	1.13164e-05	0.000262792	0.000184934	Il4/Bmp7/Il5/Areg/Il6/Lif	6
GO:0072160	nephron tubule epithelial cell differentiation	3/94	14/29008	1.16881e-05	0.00028923	0.000169332	Gata3/Lif/Cd24a	3
GO:0005126	cytokine receptor binding	8/96	315/28438	1.18109e-05	0.000262792	0.000184934	Gata3/Il4/Il13/Il5/Ebi3/Il6/Lif/Nucb2	8
GO:0051960	regulation of nervous system development	10/94	550/29008	1.20208e-05	0.000294529	0.000172434	Pparg/Bmp7/Dusp10/Klk8/Il6/Lif/Tiam1/Smo/Tgm2/Cd24a	10
GO:0002819	regulation of adaptive immune response	7/94	236/29008	1.21111e-05	0.000294529	0.000172434	Gata3/Il4/Dusp10/Il1rl1/Il6/Lilrb4a/Cd24a	7
GO:0046006	regulation of activated T cell proliferation	4/94	44/29008	1.27083e-05	0.000306412	0.000179391	Il4/Pdcd1lg2/Lilrb4a/Cd24a	4
GO:0006897	endocytosis	11/94	684/29008	1.3548e-05	0.000322065	0.000188556	Pparg/Il4/Calcrl/Myo6/Calca/Rab4a/Ankrd13b/Il10ra/Scarb1/Lilrb4a/Cd24a	11
GO:0030098	lymphocyte differentiation	9/94	441/29008	1.35859e-05	0.000322065	0.000188556	Gata3/Il4/Il9r/Dusp10/Il6/H2-Oa/Tespa1/Lilrb4a/Cd24a	9
GO:0071345	cellular response to cytokine stimulus	13/94	963/29008	1.37635e-05	0.000323556	0.000189429	Gata3/Pparg/Il13/Il5/Ebi3/Mras/Il6/Rab11fip5/Gfi1/Mapk11/Ifngr2/Il10ra/Cd24a	13
GO:0008202	steroid metabolic process	8/94	337/29008	1.42767e-05	0.000332847	0.000194868	Il4/Akr1c12/Akr1c13/Akr1c18/Cyp11a1/Gfi1/Scarb1/Adora2b	8
GO:0032736	positive regulation of interleukin-13 production	3/94	15/29008	1.45758e-05	0.000334296	0.000195716	Gata3/Il4/Il17rb	3
GO:0035745	T-helper 2 cell cytokine production	3/94	15/29008	1.45758e-05	0.000334296	0.000195716	Gata3/Il4/Il6	3
GO:0002369	T cell cytokine production	4/94	46/29008	1.5201e-05	0.000345823	0.000202465	Gata3/Il4/Il6/Lilrb4a	4
GO:0050767	regulation of neurogenesis	9/94	451/29008	1.62198e-05	0.000366049	0.000214307	Pparg/Bmp7/Dusp10/Il6/Lif/Tiam1/Smo/Tgm2/Cd24a	9
GO:0032052	bile acid binding	3/96	15/28438	1.647e-05	0.000344901	0.000242715	Akr1c12/Akr1c13/Akr1c18	3
GO:0055065	metal ion homeostasis	11/94	700/29008	1.67786e-05	0.000375654	0.00021993	Epas1/Ptgir/Il13/Ccr4/Ccr8/Calca/Inpp4b/Stc2/Nucb2/Tgm2/Cd24a	11
GO:0042116	macrophage activation	5/94	101/29008	1.98835e-05	0.000439632	0.000257386	Pparg/Il4/Il13/Il1rl1/Ifngr2	5
GO:0033002	muscle cell proliferation	7/94	255/29008	1.99478e-05	0.000439632	0.000257386	Pparg/Ptgir/Il13/Calcrl/Paxbp1/Il6/Mapk11	7
GO:0010713	negative regulation of collagen metabolic process	3/94	17/29008	2.16814e-05	0.000461167	0.000269994	Pparg/Il6/Adora2b	3
GO:0032966	negative regulation of collagen biosynthetic process	3/94	17/29008	2.16814e-05	0.000461167	0.000269994	Pparg/Il6/Adora2b	3
GO:0045064	T-helper 2 cell differentiation	3/94	17/29008	2.16814e-05	0.000461167	0.000269994	Gata3/Il4/Il6	3
GO:2000696	regulation of epithelial cell differentiation involved in kidney development	3/94	17/29008	2.16814e-05	0.000461167	0.000269994	Gata3/Lif/Cd24a	3
GO:0009725	response to hormone	11/94	720/29008	2.17424e-05	0.000461167	0.000269994	Pparg/Ar/Bmp7/Areg/Ebi3/Il6/Cyp11a1/Nucb2/Adora2b/C1qtnf12/Cd24a	11
GO:0045444	fat cell differentiation	7/94	260/29008	2.25913e-05	0.000473298	0.000277096	Gata3/Pparg/Bmp7/Dusp10/Tph1/Jdp2/Nucb2	7
GO:0042102	positive regulation of T cell proliferation	5/94	104/29008	2.29092e-05	0.000473298	0.000277096	Il4/Nck2/Il6/Pdcd1lg2/Cd24a	5
GO:0033993	response to lipid	12/94	864/29008	2.29857e-05	0.000473298	0.000277096	Pparg/Ar/Bmp7/Ptgir/Dusp10/Areg/Il6/Gfi1/Pdcd1lg2/Smo/Scarb1/Lilrb4a	12
GO:0055082	cellular chemical homeostasis	12/94	864/29008	2.29857e-05	0.000473298	0.000277096	Ptgir/Il13/Ccr4/Ccr8/Calca/Inpp4b/Stc2/Rab11fip5/Nucb2/C1qtnf12/Tgm2/Cd24a	12
GO:0002274	myeloid leukocyte activation	7/94	261/29008	2.31532e-05	0.000473298	0.000277096	Pparg/Il4/Il13/Il1rl1/Ifngr2/Lilrb4a/Adora2b	7
GO:1903532	positive regulation of secretion by cell	8/94	361/29008	2.33677e-05	0.000474247	0.000277652	Il4/Il13/Pcsk1/Kcnn4/Lif/Nucb2/Adora2b/C1qtnf12	8
GO:0007169	transmembrane receptor protein tyrosine kinase signaling pathway	10/94	598/29008	2.46057e-05	0.000486751	0.000284973	Gata3/Ar/Ptgir/Areg/Nck2/Jcad/Tiam1/Nucb2/Plaur/C1qtnf12	10
GO:0060284	regulation of cell development	10/94	598/29008	2.46057e-05	0.000486751	0.000284973	Pparg/Bmp7/Il5/Dusp10/Il6/Lif/Tiam1/Smo/Tgm2/Cd24a	10
GO:0002700	regulation of production of molecular mediator of immune response	6/94	177/29008	2.47478e-05	0.000486751	0.000284973	Gata3/Il4/Il13/Il5/Il6/Lilrb4a	6
GO:0050798	activated T cell proliferation	4/94	52/29008	2.48466e-05	0.000486751	0.000284973	Il4/Pdcd1lg2/Lilrb4a/Cd24a	4
GO:0061005	cell differentiation involved in kidney development	4/94	52/29008	2.48466e-05	0.000486751	0.000284973	Gata3/Lif/Smo/Cd24a	4
GO:0048732	gland development	9/94	477/29008	2.51878e-05	0.000490034	0.000286894	Gata3/Ar/Bmp7/Tph1/Areg/Il6/Plaur/Smo/Tgm2	9
GO:0002830	positive regulation of type 2 immune response	3/94	18/29008	2.59566e-05	0.000499188	0.000292254	Gata3/Il4/Il6	3
GO:0060341	regulation of cellular localization	12/94	875/29008	2.60123e-05	0.000499188	0.000292254	Il4/Ar/Il13/Calca/Inpp4b/Il6/Rab11fip5/Lif/Smo/Lilrb4a/Adora2b/C1qtnf12	12
GO:0002762	negative regulation of myeloid leukocyte differentiation	4/94	53/29008	2.68084e-05	0.00051099	0.000299163	Il4/Calca/Inpp4b/Lilrb4a	4
GO:0046631	alpha-beta T cell activation	6/94	180/29008	2.72007e-05	0.000514989	0.000301505	Gata3/Il4/Lgals7/Il6/Lilrb4a/Cd24a	6
GO:0001758	retinal dehydrogenase activity	3/96	18/28438	2.93209e-05	0.000549381	0.000386614	Akr1c12/Akr1c13/Akr1c18	3
GO:0047023	androsterone dehydrogenase activity	3/96	18/28438	2.93209e-05	0.000549381	0.000386614	Akr1c12/Akr1c13/Akr1c18	3
GO:0009914	hormone transport	8/94	375/29008	3.06243e-05	0.000574495	0.000336343	Gata3/Pparg/Slc7a8/Il6/Rab11fip5/Lif/Nucb2/C1qtnf12	8
GO:0060231	mesenchymal to epithelial transition	3/94	19/29008	3.07511e-05	0.000574495	0.000336343	Gata3/Lif/Smo	3
GO:0042531	positive regulation of tyrosine phosphorylation of STAT protein	4/94	55/29008	3.10697e-05	0.000576628	0.000337592	Il4/Il13/Il6/Lif	4
GO:0002709	regulation of T cell mediated immunity	5/94	111/29008	3.13632e-05	0.000578272	0.000338554	Gata3/Il4/Il6/Lilrb4a/Cd24a	5
GO:0006875	cellular metal ion homeostasis	10/94	618/29008	3.25078e-05	0.000595485	0.000348632	Ptgir/Il13/Ccr4/Ccr8/Calca/Inpp4b/Stc2/Nucb2/Tgm2/Cd24a	10
GO:0002250	adaptive immune response	10/94	620/29008	3.3406e-05	0.000607989	0.000355952	Gata3/Il4/Il9r/Dusp10/Il1rl1/Il6/H2-Oa/Pdcd1lg2/Lilrb4a/Cd24a	10
GO:0032656	regulation of interleukin-13 production	3/94	20/29008	3.60928e-05	0.00064852	0.000379682	Gata3/Il4/Il17rb	3
GO:0045986	negative regulation of smooth muscle contraction	3/94	20/29008	3.60928e-05	0.00064852	0.000379682	Calcrl/Calca/Adora2b	3
GO:0001819	positive regulation of cytokine production	9/94	500/29008	3.63397e-05	0.000648824	0.00037986	Gata3/Il4/Il13/Il17rb/Calca/Il1rl1/Il6/Mapk11/Adora2b	9
GO:0007259	receptor signaling pathway via JAK-STAT	6/94	190/29008	3.68261e-05	0.000653374	0.000382524	Il4/Il13/Il5/Il6/Lif/Il10ra	6
GO:0035710	CD4-positive, alpha-beta T cell activation	5/94	115/29008	3.71764e-05	0.000655466	0.000383748	Gata3/Il4/Lgals7/Il6/Lilrb4a	5
GO:0043030	regulation of macrophage activation	4/94	58/29008	3.83645e-05	0.000672212	0.000393552	Pparg/Il4/Il13/Il1rl1	4
GO:0042100	B cell proliferation	5/94	117/29008	4.03792e-05	0.000703146	0.000411663	Il4/Il13/Il9r/Il5/Cd24a	5
GO:0002639	positive regulation of immunoglobulin production	4/94	59/29008	4.10529e-05	0.000710492	0.000415963	Il4/Il13/Il5/Il6	4
GO:0032616	interleukin-13 production	3/94	21/29008	4.20094e-05	0.000722612	0.00042306	Gata3/Il4/Il17rb	3
GO:0055080	cation homeostasis	11/94	776/29008	4.29705e-05	0.000734665	0.000430116	Epas1/Ptgir/Il13/Ccr4/Ccr8/Calca/Inpp4b/Stc2/Nucb2/Tgm2/Cd24a	11
GO:0033003	regulation of mast cell activation	4/94	60/29008	4.38765e-05	0.000745636	0.000436539	Il4/Il13/Lilrb4a/Adora2b	4
GO:0019221	cytokine-mediated signaling pathway	8/94	397/29008	4.57926e-05	0.000773539	0.000452875	Pparg/Il5/Ebi3/Il6/Gfi1/Ifngr2/Il10ra/Cd24a	8
GO:0004032	alditol:NADP+ 1-oxidoreductase activity	3/96	21/28438	4.74402e-05	0.000844435	0.00059425	Akr1c12/Akr1c13/Akr1c18	3
GO:0060749	mammary gland alveolus development	3/94	22/29008	4.85282e-05	0.000810048	0.00047425	Ar/Tph1/Areg	3
GO:0061377	mammary gland lobule development	3/94	22/29008	4.85282e-05	0.000810048	0.00047425	Ar/Tph1/Areg	3
GO:0002695	negative regulation of leukocyte activation	6/94	200/29008	4.90129e-05	0.000813326	0.000476169	Pparg/Il4/Lgals7/Pdcd1lg2/Lilrb4a/Cd24a	6
GO:0042446	hormone biosynthetic process	4/94	62/29008	4.9946e-05	0.000819173	0.000479592	Stc2/Cyp11a1/Gfi1/Scarb1	4
GO:0046427	positive regulation of receptor signaling pathway via JAK-STAT	4/94	62/29008	4.9946e-05	0.000819173	0.000479592	Il4/Il5/Il6/Il10ra	4
GO:0098771	inorganic ion homeostasis	11/94	790/29008	5.0471e-05	0.000822999	0.000481832	Epas1/Ptgir/Il13/Ccr4/Ccr8/Calca/Inpp4b/Stc2/Nucb2/Tgm2/Cd24a	11
GO:0050678	regulation of epithelial cell proliferation	8/94	403/29008	5.08758e-05	0.000824831	0.000482904	Gata3/Pparg/Ar/Dusp10/Jcad/Il6/Smo/Adora2b	8
GO:0032649	regulation of interferon-gamma production	5/94	123/29008	5.12831e-05	0.000826684	0.000483989	Gata3/Lgals7/Il1rl1/Pdcd1lg2/Lilrb4a	5
GO:0002703	regulation of leukocyte mediated immunity	7/94	297/29008	5.25768e-05	0.000842722	0.000493379	Gata3/Il4/Il13/Il6/Lilrb4a/Adora2b/Cd24a	7
GO:0030855	epithelial cell differentiation	10/94	656/29008	5.3618e-05	0.000854555	0.000500307	Gata3/Pparg/Ar/Bmp7/Myo6/Lif/Gfi1/Plaur/Smo/Cd24a	10
GO:0030217	T cell differentiation	7/94	299/29008	5.48444e-05	0.000869192	0.000508876	Gata3/Il4/Dusp10/Il6/H2-Oa/Tespa1/Lilrb4a	7
GO:0002702	positive regulation of production of molecular mediator of immune response	5/94	125/29008	5.53817e-05	0.000872803	0.00051099	Gata3/Il4/Il13/Il5/Il6	5
GO:0002237	response to molecule of bacterial origin	8/94	409/29008	5.64213e-05	0.000884248	0.000517691	Ptgir/Dusp10/Il6/Gfi1/Pdcd1lg2/Scarb1/Lilrb4a/Cd24a	8
GO:1901615	organic hydroxy compound metabolic process	9/94	531/29008	5.77787e-05	0.000900518	0.000527216	Gata3/Epas1/Il4/Tph1/Inpp4b/Akr1c18/Cyp11a1/Gfi1/Scarb1	9
GO:0046425	regulation of receptor signaling pathway via JAK-STAT	5/94	127/29008	5.97288e-05	0.000925796	0.000542015	Il4/Il5/Il6/Lif/Il10ra	5
GO:1902532	negative regulation of intracellular signal transduction	9/94	534/29008	6.03272e-05	0.000929961	0.000544454	Pparg/Bmp7/Dusp10/Il1rl1/Lif/Nucb2/Plaur/Lilrb4a/Dyrk3	9
GO:0051047	positive regulation of secretion	8/94	415/29008	6.24619e-05	0.000957636	0.000560656	Il4/Il13/Pcsk1/Kcnn4/Lif/Nucb2/Adora2b/C1qtnf12	8
GO:0035743	CD4-positive, alpha-beta T cell cytokine production	3/94	24/29008	6.34809e-05	0.000967998	0.000566723	Gata3/Il4/Il6	3
GO:0001503	ossification	8/94	417/29008	6.45913e-05	0.000976085	0.000571457	Pparg/Bmp7/Calca/Tph1/Areg/Il6/Mapk11/Smo	8
GO:0043086	negative regulation of catalytic activity	10/94	671/29008	6.47032e-05	0.000976085	0.000571457	Pparg/Bmp7/Il13/Il9r/Dusp10/Il6/Gfi1/Plaur/Lilrb4a/Gzma	10
GO:0050868	negative regulation of T cell activation	5/94	131/29008	6.92099e-05	0.00103852	0.000608009	Il4/Lgals7/Pdcd1lg2/Lilrb4a/Cd24a	5
GO:0002252	immune effector process	11/94	819/29008	6.96625e-05	0.00103978	0.000608746	Gata3/Il4/Il13/Il9r/Il5/Dusp10/Il6/H2-Oa/Lilrb4a/Adora2b/Cd24a	11
GO:1904894	positive regulation of receptor signaling pathway via STAT	4/94	68/29008	7.18407e-05	0.00105193	0.00061586	Il4/Il5/Il6/Il10ra	4
GO:0002726	positive regulation of T cell cytokine production	3/94	25/29008	7.19681e-05	0.00105193	0.00061586	Gata3/Il4/Il6	3
GO:0033008	positive regulation of mast cell activation involved in immune response	3/94	25/29008	7.19681e-05	0.00105193	0.00061586	Il4/Il13/Adora2b	3
GO:0043306	positive regulation of mast cell degranulation	3/94	25/29008	7.19681e-05	0.00105193	0.00061586	Il4/Il13/Adora2b	3
GO:0010975	regulation of neuron projection development	9/94	550/29008	7.55796e-05	0.00109902	0.000643431	Gata3/Bmp7/Mboat1/Klk8/Il6/Lif/Tiam1/Gfi1/Cd24a	9
GO:0030003	cellular cation homeostasis	10/94	685/29008	7.67561e-05	0.00110899	0.000649266	Ptgir/Il13/Ccr4/Ccr8/Calca/Inpp4b/Stc2/Nucb2/Tgm2/Cd24a	10
GO:0050729	positive regulation of inflammatory response	5/94	134/29008	7.70512e-05	0.00110899	0.000649266	Il17rb/Il1rl1/Il6/Adora2b/Cd24a	5
GO:0032609	interferon-gamma production	5/94	135/29008	7.98113e-05	0.00113913	0.000666913	Gata3/Lgals7/Il1rl1/Pdcd1lg2/Lilrb4a	5
GO:0042509	regulation of tyrosine phosphorylation of STAT protein	4/94	70/29008	8.04845e-05	0.00113913	0.000666913	Il4/Il13/Il6/Lif	4
GO:2000514	regulation of CD4-positive, alpha-beta T cell activation	4/94	70/29008	8.04845e-05	0.00113913	0.000666913	Gata3/Il4/Lgals7/Il6	4
GO:0045637	regulation of myeloid cell differentiation	6/94	219/29008	8.09662e-05	0.00113913	0.000666913	Il4/Il5/Calca/Inpp4b/Lif/Lilrb4a	6
GO:0051354	negative regulation of oxidoreductase activity	3/94	26/29008	8.11644e-05	0.00113913	0.000666913	Il13/Gfi1/Gzma	3
GO:0031623	receptor internalization	5/94	136/29008	8.26469e-05	0.00114245	0.000668858	Calcrl/Myo6/Calca/Ankrd13b/Lilrb4a	5
GO:0050801	ion homeostasis	11/94	835/29008	8.2716e-05	0.00114245	0.000668858	Epas1/Ptgir/Il13/Ccr4/Ccr8/Calca/Inpp4b/Stc2/Nucb2/Tgm2/Cd24a	11
GO:0001649	osteoblast differentiation	6/94	220/29008	8.3021e-05	0.00114245	0.000668858	Pparg/Bmp7/Areg/Il6/Mapk11/Smo	6
GO:0002822	regulation of adaptive immune response based on somatic recombination of immune receptors built from immunoglobulin superfamily domains	6/94	220/29008	8.3021e-05	0.00114245	0.000668858	Gata3/Il4/Il1rl1/Il6/Lilrb4a/Cd24a	6
GO:0002279	mast cell activation involved in immune response	4/94	71/29008	8.5079e-05	0.0011544	0.000675855	Il4/Il13/Lilrb4a/Adora2b	4
GO:0030888	regulation of B cell proliferation	4/94	71/29008	8.5079e-05	0.0011544	0.000675855	Il4/Il13/Il5/Cd24a	4
GO:0043542	endothelial cell migration	6/94	221/29008	8.51173e-05	0.0011544	0.000675855	Gata3/Pparg/Calca/Jcad/Scarb1/Adora2b	6
GO:0050866	negative regulation of cell activation	6/94	223/29008	8.94363e-05	0.00120718	0.000706752	Pparg/Il4/Lgals7/Pdcd1lg2/Lilrb4a/Cd24a	6
GO:0006873	cellular ion homeostasis	10/94	702/29008	9.39144e-05	0.00126158	0.000738605	Ptgir/Il13/Ccr4/Ccr8/Calca/Inpp4b/Stc2/Nucb2/Tgm2/Cd24a	10
GO:0046637	regulation of alpha-beta T cell differentiation	4/94	73/29008	9.48357e-05	0.00126436	0.000740233	Gata3/Il4/Il6/Lilrb4a	4
GO:0043549	regulation of kinase activity	10/94	703/29008	9.50178e-05	0.00126436	0.000740233	Pparg/Il4/Bmp7/Dusp10/Rad50/Calca/Areg/Il6/Lilrb4a/Cd24a	10
GO:0061138	morphogenesis of a branching epithelium	6/94	226/29008	9.62403e-05	0.00127462	0.000746237	Ar/Bmp7/Areg/Il6/Smo/Tgm2	6
GO:0007260	tyrosine phosphorylation of STAT protein	4/94	74/29008	0.000100007	0.00131832	0.000771823	Il4/Il13/Il6/Lif	4
GO:0034104	negative regulation of tissue remodeling	3/94	28/29008	0.000101788	0.00132937	0.000778291	Calca/Il6/Cd24a	3
GO:0060445	branching involved in salivary gland morphogenesis	3/94	28/29008	0.000101788	0.00132937	0.000778291	Bmp7/Il6/Tgm2	3
GO:0042130	negative regulation of T cell proliferation	4/94	75/29008	0.000105381	0.00136995	0.000802049	Lgals7/Pdcd1lg2/Lilrb4a/Cd24a	4
GO:0002456	T cell mediated immunity	5/94	145/29008	0.000111803	0.00144016	0.000843157	Gata3/Il4/Il6/Lilrb4a/Cd24a	5
GO:1903038	negative regulation of leukocyte cell-cell adhesion	5/94	145/29008	0.000111803	0.00144016	0.000843157	Il4/Lgals7/Pdcd1lg2/Lilrb4a/Cd24a	5
GO:0023061	signal release	9/94	580/29008	0.000112993	0.00144888	0.00084826	Gata3/Pparg/Myo6/Il6/Rab11fip5/Lif/Nucb2/Adora2b/C1qtnf12	9
GO:0004745	NAD-retinol dehydrogenase activity	3/96	28/28438	0.000114867	0.00194726	0.00137034	Akr1c12/Akr1c13/Akr1c18	3
GO:0061180	mammary gland epithelium development	4/94	78/29008	0.000122759	0.00156698	0.000917402	Gata3/Ar/Areg/Smo	4
GO:0048762	mesenchymal cell differentiation	6/94	237/29008	0.000124794	0.00158123	0.000925743	Gata3/Bmp7/Il6/Tiam1/Plaur/Smo	6
GO:0032682	negative regulation of chemokine production	3/94	30/29008	0.000125556	0.00158123	0.000925743	Il6/Lilrb4a/Cd24a	3
GO:0045932	negative regulation of muscle contraction	3/94	30/29008	0.000125556	0.00158123	0.000925743	Calcrl/Calca/Adora2b	3
GO:0072073	kidney epithelium development	5/94	150/29008	0.000131089	0.00163893	0.000959527	Gata3/Bmp7/Lif/Smo/Cd24a	5
GO:0042063	gliogenesis	7/94	344/29008	0.0001313	0.00163893	0.000959527	Pparg/Nrros/Dusp10/Areg/Il6/Lif/Smo	7
GO:0045670	regulation of osteoclast differentiation	4/94	80/29008	0.000135441	0.00168316	0.000985422	Il4/Calca/Inpp4b/Lilrb4a	4
GO:0010632	regulation of epithelial cell migration	6/94	241/29008	0.000136702	0.00168615	0.00098717	Gata3/Pparg/Il4/Dusp10/Jcad/Adora2b	6
GO:0002443	leukocyte mediated immunity	9/94	595/29008	0.000136876	0.00168615	0.00098717	Gata3/Il4/Il13/Il9r/Il6/H2-Oa/Lilrb4a/Adora2b/Cd24a	9
GO:2000352	negative regulation of endothelial cell apoptotic process	3/94	31/29008	0.000138683	0.00170098	0.000995852	Gata3/Il4/Il13	3
GO:0045859	regulation of protein kinase activity	9/94	597/29008	0.000140358	0.00171407	0.00100352	Pparg/Il4/Bmp7/Dusp10/Calca/Areg/Il6/Lilrb4a/Cd24a	9
GO:0002711	positive regulation of T cell mediated immunity	4/94	81/29008	0.000142125	0.00172816	0.00101177	Gata3/Il4/Il6/Cd24a	4
GO:0001933	negative regulation of protein phosphorylation	7/94	349/29008	0.000143497	0.00173736	0.00101715	Pparg/Bmp7/Ptpn13/Dusp10/Nck2/Il6/Lilrb4a	7
GO:0001763	morphogenesis of a branching structure	6/94	245/29008	0.000149494	0.00180223	0.00105513	Ar/Bmp7/Areg/Il6/Smo/Tgm2	6
GO:0031295	T cell costimulation	3/94	32/29008	0.000152671	0.00181145	0.00106053	Pdcd1lg2/Lilrb4a/Cd24a	3
GO:0022612	gland morphogenesis	5/94	155/29008	0.000152827	0.00181145	0.00106053	Ar/Bmp7/Areg/Il6/Tgm2	5
GO:0034101	erythrocyte homeostasis	5/94	155/29008	0.000152827	0.00181145	0.00106053	Gata3/Epas1/Dyrk3/Hba-a1/Cd24a	5
GO:0072006	nephron development	5/94	155/29008	0.000152827	0.00181145	0.00106053	Gata3/Bmp7/Lif/Smo/Cd24a	5
GO:0032722	positive regulation of chemokine production	4/94	83/29008	0.000156205	0.00184374	0.00107943	Il4/Il1rl1/Il6/Adora2b	4
GO:0008106	alcohol dehydrogenase (NADP+) activity	3/96	31/28438	0.000156456	0.00247815	0.00174394	Akr1c12/Akr1c13/Akr1c18	3
GO:0034103	regulation of tissue remodeling	4/94	84/29008	0.00016361	0.0019231	0.0011259	Calca/Inpp4b/Il6/Cd24a	4
GO:0002828	regulation of type 2 immune response	3/94	33/29008	0.000167544	0.00196117	0.00114818	Gata3/Il4/Il6	3
GO:0004497	monooxygenase activity	5/96	152/28438	0.000168787	0.00247815	0.00174394	Akr1c12/Tph1/Akr1c13/Akr1c18/Cyp11a1	5
GO:0060627	regulation of vesicle-mediated transport	9/94	612/29008	0.000168916	0.00196906	0.0011528	Pparg/Il4/Il13/Myo6/Rab4a/Ankrd13b/Scarb1/Adora2b/Tgm2	9
GO:0002460	adaptive immune response based on somatic recombination of immune receptors built from immunoglobulin superfamily domains	8/94	480/29008	0.000170164	0.00197544	0.00115654	Gata3/Il4/Il9r/Il1rl1/Il6/H2-Oa/Lilrb4a/Cd24a	8
GO:0072028	nephron morphogenesis	4/94	85/29008	0.000171266	0.00198009	0.00115926	Gata3/Bmp7/Lif/Smo	4
GO:0016628	oxidoreductase activity, acting on the CH-CH group of donors, NAD or NADP as acceptor	3/96	32/28438	0.000172219	0.00247815	0.00174394	Akr1c12/Akr1c13/Akr1c18	3
GO:0070851	growth factor receptor binding	5/96	153/28438	0.000174028	0.00247815	0.00174394	Gata3/Il4/Il5/Areg/Il6	5
GO:0002637	regulation of immunoglobulin production	4/94	87/29008	0.000187349	0.00214843	0.00125781	Il4/Il13/Il5/Il6	4
GO:0045638	negative regulation of myeloid cell differentiation	4/94	87/29008	0.000187349	0.00214843	0.00125781	Il4/Calca/Inpp4b/Lilrb4a	4
GO:0046879	hormone secretion	7/94	367/29008	0.00019525	0.00222996	0.00130555	Gata3/Pparg/Il6/Rab11fip5/Lif/Nucb2/C1qtnf12	7
GO:0062012	regulation of small molecule metabolic process	7/94	369/29008	0.000201827	0.00229578	0.00134408	Pparg/Il4/Il6/Gfi1/Nucb2/Adora2b/C1qtnf12	7
GO:0030879	mammary gland development	5/94	165/29008	0.000204481	0.00231663	0.00135629	Gata3/Ar/Tph1/Areg/Smo	5
GO:0032675	regulation of interleukin-6 production	5/94	166/29008	0.000210296	0.00237298	0.00138928	Il6/Cd200r1/Lilrb4a/Adora2b/Cd24a	5
GO:0006694	steroid biosynthetic process	5/94	168/29008	0.000222304	0.00248363	0.00145406	Akr1c18/Cyp11a1/Gfi1/Scarb1/Adora2b	5
GO:0051250	negative regulation of lymphocyte activation	5/94	168/29008	0.000222304	0.00248363	0.00145406	Il4/Lgals7/Pdcd1lg2/Lilrb4a/Cd24a	5
GO:0001656	metanephros development	4/94	91/29008	0.000222743	0.00248363	0.00145406	Gata3/Bmp7/Lif/Smo	4
GO:0004033	aldo-keto reductase (NADP) activity	3/96	35/28438	0.000225591	0.0030176	0.00212357	Akr1c12/Akr1c13/Akr1c18	3
GO:0006898	receptor-mediated endocytosis	6/94	265/29008	0.000228391	0.00253658	0.00148506	Il4/Calcrl/Myo6/Calca/Ankrd13b/Lilrb4a	6
GO:0033293	monocarboxylic acid binding	4/96	88/28438	0.000228863	0.0030176	0.00212357	Pparg/Akr1c12/Akr1c13/Akr1c18	4
GO:0050672	negative regulation of lymphocyte proliferation	4/94	92/29008	0.000232293	0.00255484	0.00149575	Lgals7/Pdcd1lg2/Lilrb4a/Cd24a	4
GO:0010720	positive regulation of cell development	7/94	378/29008	0.000233678	0.00255484	0.00149575	Pparg/Il5/Il6/Lif/Tiam1/Smo/Tgm2	7
GO:1903531	negative regulation of secretion by cell	5/94	170/29008	0.000234828	0.00255484	0.00149575	Pparg/Il6/Rab11fip5/Lif/Nucb2	5
GO:0007435	salivary gland morphogenesis	3/94	37/29008	0.000236374	0.00255484	0.00149575	Bmp7/Il6/Tgm2	3
GO:0033005	positive regulation of mast cell activation	3/94	37/29008	0.000236374	0.00255484	0.00149575	Il4/Il13/Adora2b	3
GO:0034110	regulation of homotypic cell-cell adhesion	3/94	37/29008	0.000236374	0.00255484	0.00149575	Il6/Plaur/Cd24a	3
GO:0150076	neuroinflammatory response	3/94	37/29008	0.000236374	0.00255484	0.00149575	Pparg/Il4/Cd200r1	3
GO:0051091	positive regulation of DNA-binding transcription factor activity	6/94	267/29008	0.000237801	0.00256044	0.00149903	Pparg/Il4/Ar/Il5/Il6/Smo	6
GO:0071363	cellular response to growth factor stimulus	9/94	642/29008	0.00024072	0.00256791	0.0015034	Gata3/Pparg/Il4/Bmp7/Nrros/Calca/Jcad/Il6/Akr1c18	9
GO:0002440	production of molecular mediator of immune response	7/94	380/29008	0.000241279	0.00256791	0.0015034	Gata3/Il4/Il13/Il5/Il6/H2-Oa/Lilrb4a	7
GO:0010717	regulation of epithelial to mesenchymal transition	4/94	93/29008	0.000242135	0.00256791	0.0015034	Gata3/Bmp7/Il6/Tiam1	4
GO:0032945	negative regulation of mononuclear cell proliferation	4/94	93/29008	0.000242135	0.00256791	0.0015034	Lgals7/Pdcd1lg2/Lilrb4a/Cd24a	4
GO:0035239	tube morphogenesis	11/94	946/29008	0.000245204	0.00259071	0.00151675	Gata3/Epas1/Pparg/Ar/Bmp7/Calcrl/Areg/Jcad/Lif/Smo/Tgm2	11
GO:0000165	MAPK cascade	10/94	794/29008	0.000254128	0.00266587	0.00156076	Pparg/Ar/Bmp7/Dusp10/Jcad/Il6/Lif/Mapk11/Lilrb4a/Cd24a	10
GO:0000122	negative regulation of transcription by RNA polymerase II	11/94	950/29008	0.000254207	0.00266587	0.00156076	Gata3/Epas1/Pparg/Il4/Ar/Ets2/Nck2/Jdp2/Gfi1/Smo/Lilrb4a	11
GO:0001655	urogenital system development	7/94	385/29008	0.000261157	0.00270479	0.00158354	Gata3/Ar/Bmp7/Lif/Plaur/Smo/Cd24a	7
GO:0031056	regulation of histone modification	5/94	174/29008	0.000261478	0.00270479	0.00158354	Gata3/Paxbp1/Lif/Jdp2/Gfi1	5
GO:0032635	interleukin-6 production	5/94	174/29008	0.000261478	0.00270479	0.00158354	Il6/Cd200r1/Lilrb4a/Adora2b/Cd24a	5
GO:0045576	mast cell activation	4/94	95/29008	0.000262713	0.00270479	0.00158354	Il4/Il13/Lilrb4a/Adora2b	4
GO:0051341	regulation of oxidoreductase activity	4/94	95/29008	0.000262713	0.00270479	0.00158354	Il13/Gfi1/Scarb1/Gzma	4
GO:0031349	positive regulation of defense response	6/94	273/29008	0.000267874	0.0027479	0.00160878	Il17rb/Il1rl1/Penk/Il6/Adora2b/Cd24a	6
GO:0006869	lipid transport	7/94	387/29008	0.000269469	0.00275424	0.0016125	Pparg/Pla2g12a/Kcnn4/Eepd1/Nucb2/Scarb1/Nme4	7
GO:0032496	response to lipopolysaccharide	7/94	388/29008	0.000273704	0.00278743	0.00163193	Ptgir/Dusp10/Il6/Gfi1/Pdcd1lg2/Scarb1/Lilrb4a	7
GO:0043304	regulation of mast cell degranulation	3/94	39/29008	0.00027672	0.00280801	0.00164398	Il4/Il13/Adora2b	3
GO:0070848	response to growth factor	9/94	655/29008	0.000278898	0.00281997	0.00165097	Gata3/Pparg/Il4/Bmp7/Nrros/Calca/Jcad/Il6/Akr1c18	9
GO:0002718	regulation of cytokine production involved in immune response	4/94	97/29008	0.000284518	0.00286652	0.00167823	Gata3/Il4/Il6/Lilrb4a	4
GO:0048660	regulation of smooth muscle cell proliferation	5/94	178/29008	0.000290368	0.00291504	0.00170664	Pparg/Ptgir/Il13/Calcrl/Il6	5
GO:0070664	negative regulation of leukocyte proliferation	4/94	98/29008	0.000295895	0.00296	0.00173295	Lgals7/Pdcd1lg2/Lilrb4a/Cd24a	4
GO:0043302	positive regulation of leukocyte degranulation	3/94	40/29008	0.000298457	0.00297507	0.00174178	Il4/Il13/Adora2b	3
GO:0042326	negative regulation of phosphorylation	7/94	396/29008	0.000309549	0.00307478	0.00180016	Pparg/Bmp7/Ptpn13/Dusp10/Nck2/Il6/Lilrb4a	7
GO:0001935	endothelial cell proliferation	5/94	181/29008	0.000313577	0.00309998	0.00181491	Pparg/Calca/Jcad/Scarb1/Adora2b	5
GO:0051098	regulation of binding	7/94	397/29008	0.000314283	0.00309998	0.00181491	Gata3/Pparg/Lif/Tiam1/Plaur/Smo/Gzma	7
GO:0051338	regulation of transferase activity	10/94	816/29008	0.000315591	0.00310203	0.00181611	Pparg/Il4/Bmp7/Dusp10/Rad50/Calca/Areg/Il6/Lilrb4a/Cd24a	10
GO:0072080	nephron tubule development	4/94	100/29008	0.00031962	0.00311439	0.00182335	Gata3/Lif/Smo/Cd24a	4
GO:0007431	salivary gland development	3/94	41/29008	0.000321265	0.00311439	0.00182335	Bmp7/Il6/Tgm2	3
GO:0032733	positive regulation of interleukin-10 production	3/94	41/29008	0.000321265	0.00311439	0.00182335	Il4/Il13/Il6	3
GO:0071604	transforming growth factor beta production	3/94	41/29008	0.000321265	0.00311439	0.00182335	Il13/Nrros/Cd24a	3
GO:0060993	kidney morphogenesis	4/94	101/29008	0.000331981	0.00320725	0.00187771	Gata3/Bmp7/Lif/Smo	4
GO:0071692	protein localization to extracellular region	7/94	401/29008	0.000333805	0.00321387	0.00188159	Il13/Nrros/Pcsk1/Kcnn4/Il6/Rab11fip5/C1qtnf12	7
GO:0016655	oxidoreductase activity, acting on NAD(P)H, quinone or similar compound as acceptor	3/96	40/28438	0.000336404	0.00427714	0.00300993	Akr1c12/Akr1c13/Akr1c18	3
GO:0030072	peptide hormone secretion	6/94	285/29008	0.000336959	0.0032332	0.00189291	Pparg/Il6/Rab11fip5/Lif/Nucb2/C1qtnf12	6
GO:0048659	smooth muscle cell proliferation	5/94	184/29008	0.000338167	0.00323379	0.00189325	Pparg/Ptgir/Il13/Calcrl/Il6	5
GO:0045055	regulated exocytosis	6/94	288/29008	0.000356237	0.00339508	0.00198768	Il4/Il13/Myo6/Tph1/Rab11fip5/Adora2b	6
GO:0046633	alpha-beta T cell proliferation	3/94	43/29008	0.000370186	0.00351615	0.00205856	Lgals7/Lilrb4a/Cd24a	3
GO:0010942	positive regulation of cell death	9/94	682/29008	0.000374386	0.0035441	0.00207492	Pparg/Bmp7/Nck2/Il6/Tnfrsf10b/Hba-a1/Tgm2/Cd24a/Gzma	9
GO:0043409	negative regulation of MAPK cascade	5/94	189/29008	0.000382361	0.0036075	0.00211204	Pparg/Bmp7/Dusp10/Lif/Lilrb4a	5
GO:0046849	bone remodeling	4/94	105/29008	0.000384863	0.00361899	0.00211877	Calca/Tph1/Inpp4b/Il6	4
GO:0002790	peptide secretion	6/94	293/29008	0.000390277	0.0036456	0.00213435	Pparg/Il6/Rab11fip5/Lif/Nucb2/C1qtnf12	6
GO:0060485	mesenchyme development	6/94	293/29008	0.000390277	0.0036456	0.00213435	Gata3/Bmp7/Il6/Tiam1/Plaur/Smo	6
GO:0030225	macrophage differentiation	3/94	44/29008	0.000396343	0.00369005	0.00216037	Nrros/Calca/Lif	3
GO:0061326	renal tubule development	4/94	106/29008	0.00039897	0.00370229	0.00216754	Gata3/Lif/Smo/Cd24a	4
GO:0033764	steroid dehydrogenase activity, acting on the CH-OH group of donors, NAD or NADP as acceptor	3/96	43/28438	0.00041713	0.00512063	0.00360352	Akr1c12/Akr1c13/Akr1c18	3
GO:0050708	regulation of protein secretion	6/94	298/29008	0.000426811	0.00393475	0.00230363	Il13/Pcsk1/Kcnn4/Il6/Rab11fip5/C1qtnf12	6
GO:0050769	positive regulation of neurogenesis	6/94	298/29008	0.000426811	0.00393475	0.00230363	Pparg/Il6/Lif/Tiam1/Smo/Tgm2	6
GO:0031058	positive regulation of histone modification	4/94	108/29008	0.000428288	0.00393551	0.00230408	Gata3/Paxbp1/Lif/Jdp2	4
GO:0043112	receptor metabolic process	5/94	194/29008	0.000430789	0.00394564	0.00231001	Calcrl/Myo6/Calca/Ankrd13b/Lilrb4a	5
GO:1902106	negative regulation of leukocyte differentiation	4/94	109/29008	0.000443509	0.004049	0.00237052	Il4/Calca/Inpp4b/Lilrb4a	4
GO:0050778	positive regulation of immune response	9/94	699/29008	0.000447324	0.00407065	0.0023832	Gata3/Il4/Il13/Kcnn4/Il6/Tespa1/Lilrb4a/Adora2b/Cd24a	9
GO:0030890	positive regulation of B cell proliferation	3/94	46/29008	0.000452157	0.00408825	0.0023935	Il4/Il13/Il5	3
GO:0032965	regulation of collagen biosynthetic process	3/94	46/29008	0.000452157	0.00408825	0.0023935	Pparg/Il6/Adora2b	3
GO:0046883	regulation of hormone secretion	6/94	302/29008	0.000457918	0.00411668	0.00241015	Pparg/Il6/Rab11fip5/Lif/Nucb2/C1qtnf12	6
GO:0042421	norepinephrine biosynthetic process	2/94	10/29008	0.000459679	0.00411668	0.00241015	Gata3/Epas1	2
GO:0060513	prostatic bud formation	2/94	10/29008	0.000459679	0.00411668	0.00241015	Ar/Bmp7	2
GO:0051090	regulation of DNA-binding transcription factor activity	7/94	425/29008	0.000472378	0.00421467	0.00246752	Pparg/Il4/Ar/Il5/Il6/Gfi1/Smo	7
GO:0002367	cytokine production involved in immune response	4/94	111/29008	0.000475103	0.00421467	0.00246752	Gata3/Il4/Il6/Lilrb4a	4
GO:1903707	negative regulation of hemopoiesis	4/94	111/29008	0.000475103	0.00421467	0.00246752	Il4/Calca/Inpp4b/Lilrb4a	4
GO:0051048	negative regulation of secretion	5/94	199/29008	0.000483709	0.00427757	0.00250434	Pparg/Il6/Rab11fip5/Lif/Nucb2	5
GO:0032103	positive regulation of response to external stimulus	7/94	427/29008	0.000485733	0.00428204	0.00250695	Il4/Ccr4/Il17rb/Il1rl1/Il6/Adora2b/Cd24a	7
GO:0019932	second-messenger-mediated signaling	6/94	308/29008	0.000507866	0.00446321	0.00261302	Ccr4/Ccr8/Nmur1/Nucb2/Adora2b/Cd24a	6
GO:0050856	regulation of T cell receptor signaling pathway	3/94	48/29008	0.000512777	0.00449237	0.0026301	Kcnn4/Tespa1/Lilrb4a	3
GO:0006469	negative regulation of protein kinase activity	5/94	203/29008	0.000529456	0.00462414	0.00270724	Pparg/Bmp7/Dusp10/Il6/Lilrb4a	5
GO:0016229	steroid dehydrogenase activity	3/96	47/28438	0.000542745	0.00644058	0.0045324	Akr1c12/Akr1c13/Akr1c18	3
GO:0072009	nephron epithelium development	4/94	115/29008	0.000543051	0.00472823	0.00276818	Gata3/Lif/Smo/Cd24a	4
GO:0010876	lipid localization	7/94	437/29008	0.000557098	0.00481852	0.00282105	Pparg/Pla2g12a/Kcnn4/Eepd1/Nucb2/Scarb1/Nme4	7
GO:0002676	regulation of chronic inflammatory response	2/94	11/29008	0.000560644	0.00481852	0.00282105	Il4/Adora2b	2
GO:0097278	complement-dependent cytotoxicity	2/94	11/29008	0.000560644	0.00481852	0.00282105	Il4/Il13	2
GO:0030316	osteoclast differentiation	4/94	116/29008	0.000561061	0.00481852	0.00282105	Il4/Calca/Inpp4b/Lilrb4a	4
GO:0015833	peptide transport	6/94	314/29008	0.000561962	0.00481852	0.00282105	Pparg/Il6/Rab11fip5/Lif/Nucb2/C1qtnf12	6
GO:0022408	negative regulation of cell-cell adhesion	5/94	206/29008	0.000565846	0.00482251	0.00282338	Il4/Lgals7/Pdcd1lg2/Lilrb4a/Cd24a	5
GO:0050777	negative regulation of immune response	5/94	206/29008	0.000565846	0.00482251	0.00282338	Pparg/Il4/Dusp10/Il1rl1/Lilrb4a	5
GO:0043618	regulation of transcription from RNA polymerase II promoter in response to stress	3/94	50/29008	0.000578369	0.00491439	0.00287718	Epas1/Pparg/Nck2	3
GO:0043408	regulation of MAPK cascade	9/94	726/29008	0.000587	0.00497275	0.00291134	Pparg/Ar/Bmp7/Dusp10/Jcad/Il6/Lif/Lilrb4a/Cd24a	9
GO:0051222	positive regulation of protein transport	6/94	317/29008	0.000590638	0.00498859	0.00292061	Il13/Pcsk1/Kcnn4/Il6/Smo/C1qtnf12	6
GO:0002275	myeloid cell activation involved in immune response	4/94	118/29008	0.00059835	0.00503864	0.00294992	Il4/Il13/Lilrb4a/Adora2b	4
GO:0032350	regulation of hormone metabolic process	3/94	51/29008	0.00061308	0.00514152	0.00301015	Gata3/Stc2/Gfi1	3
GO:0002009	morphogenesis of an epithelium	8/94	582/29008	0.000614212	0.00514152	0.00301015	Gata3/Ar/Bmp7/Areg/Il6/Lif/Smo/Tgm2	8
GO:0032715	negative regulation of interleukin-6 production	3/94	52/29008	0.000649094	0.00538557	0.00315303	Cd200r1/Lilrb4a/Cd24a	3
GO:0046189	phenol-containing compound biosynthetic process	3/94	52/29008	0.000649094	0.00538557	0.00315303	Gata3/Epas1/Tph1	3
GO:1904036	negative regulation of epithelial cell apoptotic process	3/94	52/29008	0.000649094	0.00538557	0.00315303	Gata3/Il4/Il13	3
GO:0120035	regulation of plasma membrane bounded cell projection organization	9/94	737/29008	0.000653325	0.00540478	0.00316427	Gata3/Bmp7/Mboat1/Klk8/Il6/Lif/Tiam1/Gfi1/Cd24a	9
GO:0002366	leukocyte activation involved in immune response	6/94	324/29008	0.000661976	0.00546033	0.0031968	Gata3/Il4/Il13/Il6/Lilrb4a/Adora2b	6
GO:0003337	mesenchymal to epithelial transition involved in metanephros morphogenesis	2/94	12/29008	0.000671353	0.00550165	0.00322099	Lif/Smo	2
GO:0034112	positive regulation of homotypic cell-cell adhesion	2/94	12/29008	0.000671353	0.00550165	0.00322099	Il6/Plaur	2
GO:0001959	regulation of cytokine-mediated signaling pathway	4/94	122/29008	0.000678151	0.00550165	0.00322099	Pparg/Il6/Gfi1/Cd24a	4
GO:0050679	positive regulation of epithelial cell proliferation	5/94	215/29008	0.000686344	0.00550165	0.00322099	Ar/Jcad/Il6/Smo/Adora2b	5
GO:0002673	regulation of acute inflammatory response	3/94	53/29008	0.000686432	0.00550165	0.00322099	Pparg/Il4/Il6	3
GO:0010712	regulation of collagen metabolic process	3/94	53/29008	0.000686432	0.00550165	0.00322099	Pparg/Il6/Adora2b	3
GO:0030850	prostate gland development	3/94	53/29008	0.000686432	0.00550165	0.00322099	Ar/Bmp7/Plaur	3
GO:0043370	regulation of CD4-positive, alpha-beta T cell differentiation	3/94	53/29008	0.000686432	0.00550165	0.00322099	Gata3/Il4/Il6	3
GO:2000351	regulation of endothelial cell apoptotic process	3/94	53/29008	0.000686432	0.00550165	0.00322099	Gata3/Il4/Il13	3
GO:0010563	negative regulation of phosphorus metabolic process	7/94	453/29008	0.000688438	0.00550165	0.00322099	Pparg/Bmp7/Ptpn13/Dusp10/Nck2/Il6/Lilrb4a	7
GO:0045936	negative regulation of phosphate metabolic process	7/94	453/29008	0.000688438	0.00550165	0.00322099	Pparg/Bmp7/Ptpn13/Dusp10/Nck2/Il6/Lilrb4a	7
GO:1905954	positive regulation of lipid localization	4/94	123/29008	0.000699222	0.00557205	0.00326221	Pparg/Eepd1/Nucb2/Scarb1	4
GO:0002263	cell activation involved in immune response	6/94	328/29008	0.000705638	0.00560734	0.00328287	Gata3/Il4/Il13/Il6/Lilrb4a/Adora2b	6
GO:0043065	positive regulation of apoptotic process	8/94	597/29008	0.000724673	0.00571379	0.00334519	Pparg/Bmp7/Nck2/Il6/Tnfrsf10b/Tgm2/Cd24a/Gzma	8
GO:0002823	negative regulation of adaptive immune response based on somatic recombination of immune receptors built from immunoglobulin superfamily domains	3/94	54/29008	0.000725111	0.00571379	0.00334519	Il4/Il1rl1/Lilrb4a	3
GO:0035272	exocrine system development	3/94	54/29008	0.000725111	0.00571379	0.00334519	Bmp7/Il6/Tgm2	3
GO:0031344	regulation of cell projection organization	9/94	753/29008	0.000760659	0.00596269	0.00349091	Gata3/Bmp7/Mboat1/Klk8/Il6/Lif/Tiam1/Gfi1/Cd24a	9
GO:1904951	positive regulation of establishment of protein localization	6/94	333/29008	0.000763319	0.00596269	0.00349091	Il13/Pcsk1/Kcnn4/Il6/Smo/C1qtnf12	6
GO:0032964	collagen biosynthetic process	3/94	55/29008	0.000765152	0.00596269	0.00349091	Pparg/Il6/Adora2b	3
GO:0043620	regulation of DNA-templated transcription in response to stress	3/94	55/29008	0.000765152	0.00596269	0.00349091	Epas1/Pparg/Nck2	3
GO:0002674	negative regulation of acute inflammatory response	2/94	13/29008	0.000791744	0.00606932	0.00355334	Pparg/Il4	2
GO:0060601	lateral sprouting from an epithelium	2/94	13/29008	0.000791744	0.00606932	0.00355334	Ar/Bmp7	2
GO:0070091	glucagon secretion	2/94	13/29008	0.000791744	0.00606932	0.00355334	Il6/Nucb2	2
GO:0070092	regulation of glucagon secretion	2/94	13/29008	0.000791744	0.00606932	0.00355334	Il6/Nucb2	2
GO:0071635	negative regulation of transforming growth factor beta production	2/94	13/29008	0.000791744	0.00606932	0.00355334	Il13/Cd24a	2
GO:0150079	negative regulation of neuroinflammatory response	2/94	13/29008	0.000791744	0.00606932	0.00355334	Pparg/Cd200r1	2
GO:0072577	endothelial cell apoptotic process	3/94	56/29008	0.000806573	0.00616624	0.00361008	Gata3/Il4/Il13	3
GO:0014013	regulation of gliogenesis	4/94	128/29008	0.000811582	0.00618777	0.00362268	Pparg/Dusp10/Il6/Lif	4
GO:0010976	positive regulation of neuron projection development	5/94	224/29008	0.000825106	0.00627392	0.00367312	Bmp7/Il6/Lif/Tiam1/Cd24a	5
GO:0046632	alpha-beta T cell differentiation	4/94	129/29008	0.000835494	0.00633583	0.00370937	Gata3/Il4/Il6/Lilrb4a	4
GO:0002706	regulation of lymphocyte mediated immunity	5/94	225/29008	0.000841723	0.00636595	0.003727	Gata3/Il4/Il6/Lilrb4a/Cd24a	5
GO:0043068	positive regulation of programmed cell death	8/94	612/29008	0.000850647	0.00641624	0.00375644	Pparg/Bmp7/Nck2/Il6/Tnfrsf10b/Tgm2/Cd24a/Gzma	8
GO:0033673	negative regulation of kinase activity	5/94	226/29008	0.000858589	0.00645888	0.00378141	Pparg/Bmp7/Dusp10/Il6/Lilrb4a	5
GO:0032880	regulation of protein localization	10/94	931/29008	0.000876001	0.00656865	0.00384567	Ar/Il13/Pcsk1/Kcnn4/Il6/Rab11fip5/Lif/Smo/Lilrb4a/C1qtnf12	10
GO:0040017	positive regulation of locomotion	8/94	615/29008	0.000877838	0.00656865	0.00384567	Gata3/Il4/Bmp7/Ccr4/Jcad/Tiam1/Smo/Adora2b	8
GO:0042886	amide transport	6/94	343/29008	0.000889579	0.00663404	0.00388395	Pparg/Il6/Rab11fip5/Lif/Nucb2/C1qtnf12	6
GO:0045058	T cell selection	3/94	58/29008	0.000893631	0.00663404	0.00388395	Gata3/Il4/Il6	3
GO:0045599	negative regulation of fat cell differentiation	3/94	58/29008	0.000893631	0.00663404	0.00388395	Gata3/Jdp2/Nucb2	3
GO:0006066	alcohol metabolic process	6/94	344/29008	0.00090304	0.00666879	0.0039043	Il4/Inpp4b/Akr1c18/Cyp11a1/Gfi1/Scarb1	6
GO:0007204	positive regulation of cytosolic calcium ion concentration	6/94	344/29008	0.00090304	0.00666879	0.0039043	Ptgir/Il13/Ccr4/Ccr8/Calca/Cd24a	6
GO:0051053	negative regulation of DNA metabolic process	4/94	132/29008	0.000910211	0.00666936	0.00390464	Gata3/Pparg/Rad50/Gzma	4
GO:0060759	regulation of response to cytokine stimulus	4/94	132/29008	0.000910211	0.00666936	0.00390464	Pparg/Il6/Gfi1/Cd24a	4
GO:2000027	regulation of animal organ morphogenesis	4/94	132/29008	0.000910211	0.00666936	0.00390464	Gata3/Ar/Bmp7/Smo	4
GO:0090276	regulation of peptide hormone secretion	5/94	230/29008	0.000928585	0.00678173	0.00397042	Pparg/Il6/Lif/Nucb2/C1qtnf12	5
GO:0002449	lymphocyte mediated immunity	7/94	477/29008	0.000930354	0.00678173	0.00397042	Gata3/Il4/Il9r/Il6/H2-Oa/Lilrb4a/Cd24a	7
GO:0002820	negative regulation of adaptive immune response	3/94	59/29008	0.000939305	0.00679431	0.00397779	Il4/Il1rl1/Lilrb4a	3
GO:0043388	positive regulation of DNA binding	3/94	59/29008	0.000939305	0.00679431	0.00397779	Gata3/Pparg/Plaur	3
GO:0050873	brown fat cell differentiation	3/94	59/29008	0.000939305	0.00679431	0.00397779	Pparg/Bmp7/Dusp10	3
GO:0050852	T cell receptor signaling pathway	4/94	134/29008	0.000962561	0.00694304	0.00406486	Gata3/Kcnn4/Tespa1/Lilrb4a	4
GO:0048608	reproductive structure development	7/94	480/29008	0.000964789	0.00694304	0.00406486	Gata3/Epas1/Pparg/Ar/Bmp7/Lif/Plaur	7
GO:0016620	oxidoreductase activity, acting on the aldehyde or oxo group of donors, NAD or NADP as acceptor	3/96	58/28438	0.00100546	0.0114671	0.00806972	Akr1c12/Akr1c13/Akr1c18	3
GO:0061458	reproductive system development	7/94	484/29008	0.00101226	0.00726611	0.00425401	Gata3/Epas1/Pparg/Ar/Bmp7/Lif/Plaur	7
GO:0002791	regulation of peptide secretion	5/94	235/29008	0.00102195	0.00731709	0.00428385	Pparg/Il6/Lif/Nucb2/C1qtnf12	5
GO:0016705	oxidoreductase activity, acting on paired donors, with incorporation or reduction of molecular oxygen	5/96	226/28438	0.00103075	0.0114671	0.00806972	Akr1c12/Tph1/Akr1c13/Akr1c18/Cyp11a1	5
GO:0043300	regulation of leukocyte degranulation	3/94	61/29008	0.00103503	0.00739197	0.00432769	Il4/Il13/Adora2b	3
GO:0090087	regulation of peptide transport	5/94	237/29008	0.00106119	0.00746629	0.0043712	Pparg/Il6/Lif/Nucb2/C1qtnf12	5
GO:0035739	CD4-positive, alpha-beta T cell proliferation	2/94	15/29008	0.00106132	0.00746629	0.0043712	Lgals7/Lilrb4a	2
GO:0043031	negative regulation of macrophage activation	2/94	15/29008	0.00106132	0.00746629	0.0043712	Pparg/Il4	2
GO:0045651	positive regulation of macrophage differentiation	2/94	15/29008	0.00106132	0.00746629	0.0043712	Calca/Lif	2
GO:0060742	epithelial cell differentiation involved in prostate gland development	2/94	15/29008	0.00106132	0.00746629	0.0043712	Ar/Plaur	2
GO:0072283	metanephric renal vesicle morphogenesis	2/94	15/29008	0.00106132	0.00746629	0.0043712	Lif/Smo	2
GO:0033344	cholesterol efflux	3/94	62/29008	0.00108512	0.00757705	0.00443605	Pparg/Eepd1/Scarb1	3
GO:0043407	negative regulation of MAP kinase activity	3/94	62/29008	0.00108512	0.00757705	0.00443605	Pparg/Bmp7/Dusp10	3
GO:0046850	regulation of bone remodeling	3/94	62/29008	0.00108512	0.00757705	0.00443605	Calca/Inpp4b/Il6	3
GO:0051962	positive regulation of nervous system development	6/94	359/29008	0.00112444	0.00783219	0.00458543	Pparg/Il6/Lif/Tiam1/Smo/Tgm2	6
GO:0030334	regulation of cell migration	10/94	963/29008	0.0011303	0.00785364	0.00459798	Gata3/Pparg/Il4/Bmp7/Dusp10/Jcad/Tiam1/Cd200r1/Smo/Adora2b	10
GO:0047834	D-threo-aldose 1-dehydrogenase activity	2/96	15/28438	0.00115071	0.0124137	0.00873582	Akr1c13/Akr1c18	2
GO:0043066	negative regulation of apoptotic process	10/94	971/29008	0.00120254	0.008328	0.0048757	Gata3/Il4/Ar/Bmp7/Il13/Il9r/Il6/Plaur/Smo/Dyrk3	10
GO:0030322	stabilization of membrane potential	2/94	16/29008	0.00121038	0.008328	0.0048757	Kcnk5/Kcnn4	2
GO:0046007	negative regulation of activated T cell proliferation	2/94	16/29008	0.00121038	0.008328	0.0048757	Pdcd1lg2/Lilrb4a	2
GO:1901722	regulation of cell proliferation involved in kidney development	2/94	16/29008	0.00121038	0.008328	0.0048757	Gata3/Bmp7	2
GO:0030218	erythrocyte differentiation	4/94	143/29008	0.00122458	0.00840521	0.0049209	Gata3/Epas1/Dyrk3/Hba-a1	4
GO:1902533	positive regulation of intracellular signal transduction	10/94	974/29008	0.00123058	0.00842589	0.00493301	Gata3/Ar/Nck2/Rasgrp4/Jcad/Il6/Lif/Adora2b/C1qtnf12/Cd24a	10
GO:0002720	positive regulation of cytokine production involved in immune response	3/94	65/29008	0.0012445	0.0084596	0.00495274	Gata3/Il4/Il6	3
GO:0050854	regulation of antigen receptor-mediated signaling pathway	3/94	65/29008	0.0012445	0.0084596	0.00495274	Kcnn4/Tespa1/Lilrb4a	3
GO:0060986	endocrine hormone secretion	3/94	65/29008	0.0012445	0.0084596	0.00495274	Gata3/Rab11fip5/Lif	3
GO:0051051	negative regulation of transport	7/94	502/29008	0.00124914	0.00847072	0.00495926	Pparg/Calca/Il6/Rab11fip5/Lif/Ankrd13b/Nucb2	7
GO:0060688	regulation of morphogenesis of a branching structure	3/94	66/29008	0.00130072	0.0087783	0.00513933	Ar/Bmp7/Smo	3
GO:1903307	positive regulation of regulated secretory pathway	3/94	66/29008	0.00130072	0.0087783	0.00513933	Il4/Il13/Adora2b	3
GO:0010469	regulation of signaling receptor activity	4/94	146/29008	0.001322	0.00890066	0.00521097	Pparg/Areg/Ifngr2/Lilrb4a	4
GO:0007189	adenylate cyclase-activating G protein-coupled receptor signaling pathway	4/94	147/29008	0.00135565	0.00908381	0.0053182	Ptgir/Calcrl/Calca/Adora2b	4
GO:0106106	cold-induced thermogenesis	4/94	147/29008	0.00135565	0.00908381	0.0053182	Epas1/Pparg/Il4/Il13	4
GO:0002295	T-helper cell lineage commitment	2/94	17/29008	0.00136887	0.00912905	0.00534468	Il4/Il6	2
GO:0042659	regulation of cell fate specification	2/94	17/29008	0.00136887	0.00912905	0.00534468	Ar/Gfi1	2
GO:0016627	oxidoreductase activity, acting on the CH-CH group of donors	3/96	65/28438	0.00139927	0.0146512	0.0103104	Akr1c12/Akr1c13/Akr1c18	3
GO:0043069	negative regulation of programmed cell death	10/94	993/29008	0.0014209	0.0094537	0.00553475	Gata3/Il4/Ar/Bmp7/Il13/Il9r/Il6/Plaur/Smo/Dyrk3	10
GO:0010001	glial cell differentiation	5/94	255/29008	0.00146651	0.00972159	0.00569159	Pparg/Nrros/Dusp10/Lif/Smo	5
GO:0006940	regulation of smooth muscle contraction	3/94	69/29008	0.00147889	0.00972159	0.00569159	Calcrl/Calca/Adora2b	3
GO:0042093	T-helper cell differentiation	3/94	69/29008	0.00147889	0.00972159	0.00569159	Gata3/Il4/Il6	3
GO:0043303	mast cell degranulation	3/94	69/29008	0.00147889	0.00972159	0.00569159	Il4/Il13/Adora2b	3
GO:0045600	positive regulation of fat cell differentiation	3/94	69/29008	0.00147889	0.00972159	0.00569159	Pparg/Bmp7/Tph1	3
GO:0019216	regulation of lipid metabolic process	6/94	379/29008	0.00148185	0.00972159	0.00569159	Pparg/Akr1c18/Gfi1/Nucb2/Scarb1/Adora2b	6
GO:1900180	regulation of protein localization to nucleus	4/94	151/29008	0.00149622	0.00979311	0.00573346	Il6/Lif/Smo/Lilrb4a	4
GO:0016709	oxidoreductase activity, acting on paired donors, with incorporation or reduction of molecular oxygen, NAD(P)H as one donor, and incorporation of one atom of oxygen	3/96	67/28438	0.00152717	0.0151897	0.0106894	Akr1c12/Akr1c13/Akr1c18	3
GO:0032870	cellular response to hormone stimulus	7/94	520/29008	0.0015275	0.00979411	0.00573405	Pparg/Ar/Bmp7/Ebi3/Cyp11a1/Nucb2/C1qtnf12	7
GO:0001837	epithelial to mesenchymal transition	4/94	152/29008	0.00153289	0.00979411	0.00573405	Gata3/Bmp7/Il6/Tiam1	4
GO:0002824	positive regulation of adaptive immune response based on somatic recombination of immune receptors built from immunoglobulin superfamily domains	4/94	152/29008	0.00153289	0.00979411	0.00573405	Gata3/Il4/Il6/Cd24a	4
GO:0008528	G protein-coupled peptide receptor activity	4/96	146/28438	0.00153604	0.0151897	0.0106894	Ccr4/Ccr8/Calcrl/Nmur1	4
GO:0042415	norepinephrine metabolic process	2/94	18/29008	0.00153674	0.00979411	0.00573405	Gata3/Epas1	2
GO:0050862	positive regulation of T cell receptor signaling pathway	2/94	18/29008	0.00153674	0.00979411	0.00573405	Kcnn4/Tespa1	2
GO:0060572	morphogenesis of an epithelial bud	2/94	18/29008	0.00153674	0.00979411	0.00573405	Ar/Bmp7	2
GO:0060965	negative regulation of miRNA-mediated gene silencing	2/94	18/29008	0.00153674	0.00979411	0.00573405	Pparg/Il6	2
GO:0070102	interleukin-6-mediated signaling pathway	2/94	18/29008	0.00153674	0.00979411	0.00573405	Il6/Gfi1	2
GO:0072077	renal vesicle morphogenesis	2/94	18/29008	0.00153674	0.00979411	0.00573405	Lif/Smo	2
GO:0097623	potassium ion export across plasma membrane	2/94	18/29008	0.00153674	0.00979411	0.00573405	Kcnk5/Kcnn4	2
GO:2001267	regulation of cysteine-type endopeptidase activity involved in apoptotic signaling pathway	2/94	18/29008	0.00153674	0.00979411	0.00573405	Il9r/Plaur	2
GO:0002294	CD4-positive, alpha-beta T cell differentiation involved in immune response	3/94	70/29008	0.0015415	0.00979411	0.00573405	Gata3/Il4/Il6	3
GO:0002448	mast cell mediated immunity	3/94	70/29008	0.0015415	0.00979411	0.00573405	Il4/Il13/Adora2b	3
GO:0031099	regeneration	4/94	153/29008	0.00157018	0.00993173	0.00581462	Dusp10/Klk8/Il6/Lif	4
GO:0051348	negative regulation of transferase activity	5/94	259/29008	0.00157021	0.00993173	0.00581462	Pparg/Bmp7/Dusp10/Il6/Lilrb4a	5
GO:0016903	oxidoreductase activity, acting on the aldehyde or oxo group of donors	3/96	68/28438	0.00159377	0.0153346	0.0107914	Akr1c12/Akr1c13/Akr1c18	3
GO:0048568	embryonic organ development	7/94	524/29008	0.00159546	0.0100689	0.00589494	Gata3/Epas1/Bmp7/Myo6/Lif/Gfi1/Smo	7
GO:0002293	alpha-beta T cell differentiation involved in immune response	3/94	71/29008	0.00160576	0.0101113	0.00591973	Gata3/Il4/Il6	3
GO:0031400	negative regulation of protein modification process	7/94	525/29008	0.00161282	0.0101331	0.00593252	Pparg/Bmp7/Ptpn13/Dusp10/Nck2/Il6/Lilrb4a	7
GO:0051480	regulation of cytosolic calcium ion concentration	6/94	386/29008	0.00162548	0.0101899	0.00596579	Ptgir/Il13/Ccr4/Ccr8/Calca/Cd24a	6
GO:0051052	regulation of DNA metabolic process	6/94	388/29008	0.0016684	0.0103872	0.00608126	Gata3/Pparg/Il4/Rad50/Il6/Gzma	6
GO:0002287	alpha-beta T cell activation involved in immune response	3/94	72/29008	0.00167167	0.0103872	0.00608126	Gata3/Il4/Il6	3
GO:0002763	positive regulation of myeloid leukocyte differentiation	3/94	72/29008	0.00167167	0.0103872	0.00608126	Il5/Calca/Lif	3
GO:0010633	negative regulation of epithelial cell migration	3/94	72/29008	0.00167167	0.0103872	0.00608126	Pparg/Il4/Dusp10	3
GO:0045721	negative regulation of gluconeogenesis	2/94	19/29008	0.00171391	0.0106029	0.00620759	Il6/C1qtnf12	2
GO:0045779	negative regulation of bone resorption	2/94	19/29008	0.00171391	0.0106029	0.00620759	Calca/Il6	2
GO:0030856	regulation of epithelial cell differentiation	4/94	157/29008	0.00172566	0.0106523	0.00623648	Gata3/Lif/Smo/Cd24a	4
GO:0046635	positive regulation of alpha-beta T cell activation	3/94	73/29008	0.00173925	0.0107127	0.00627184	Il6/Lilrb4a/Cd24a	3
GO:0002708	positive regulation of lymphocyte mediated immunity	4/94	158/29008	0.00176615	0.0108311	0.00634115	Gata3/Il4/Il6/Cd24a	4
GO:0045667	regulation of osteoblast differentiation	4/94	158/29008	0.00176615	0.0108311	0.00634115	Pparg/Bmp7/Areg/Il6	4
GO:0009306	protein secretion	6/94	393/29008	0.00177948	0.0108892	0.00637517	Il13/Pcsk1/Kcnn4/Il6/Rab11fip5/C1qtnf12	6
GO:0048729	tissue morphogenesis	8/94	688/29008	0.00178654	0.0109087	0.00638661	Gata3/Ar/Bmp7/Areg/Il6/Lif/Smo/Tgm2	8
GO:0035592	establishment of protein localization to extracellular region	6/94	394/29008	0.00180236	0.0109815	0.00642923	Il13/Pcsk1/Kcnn4/Il6/Rab11fip5/C1qtnf12	6
GO:0002821	positive regulation of adaptive immune response	4/94	159/29008	0.00180728	0.0109878	0.00643291	Gata3/Il4/Il6/Cd24a	4
GO:0001653	peptide receptor activity	4/96	153/28438	0.00182307	0.0170793	0.0120191	Ccr4/Ccr8/Calcrl/Nmur1	4
GO:0002886	regulation of myeloid leukocyte mediated immunity	3/94	75/29008	0.00187947	0.0113818	0.0066636	Il4/Il13/Adora2b	3
GO:0002544	chronic inflammatory response	2/94	20/29008	0.00190034	0.0113818	0.0066636	Il4/Adora2b	2
GO:0043373	CD4-positive, alpha-beta T cell lineage commitment	2/94	20/29008	0.00190034	0.0113818	0.0066636	Il4/Il6	2
GO:0045591	positive regulation of regulatory T cell differentiation	2/94	20/29008	0.00190034	0.0113818	0.0066636	Dusp10/Lilrb4a	2
GO:0060149	negative regulation of post-transcriptional gene silencing	2/94	20/29008	0.00190034	0.0113818	0.0066636	Pparg/Il6	2
GO:0060967	negative regulation of gene silencing by RNA	2/94	20/29008	0.00190034	0.0113818	0.0066636	Pparg/Il6	2
GO:0072087	renal vesicle development	2/94	20/29008	0.00190034	0.0113818	0.0066636	Lif/Smo	2
GO:0050714	positive regulation of protein secretion	4/94	162/29008	0.00193467	0.0115385	0.00675532	Il13/Pcsk1/Kcnn4/C1qtnf12	4
GO:1990845	adaptive thermogenesis	4/94	162/29008	0.00193467	0.0115385	0.00675532	Epas1/Pparg/Il4/Il13	4
GO:0051223	regulation of protein transport	7/94	547/29008	0.00203337	0.0121015	0.00708495	Il13/Pcsk1/Kcnn4/Il6/Rab11fip5/Smo/C1qtnf12	7
GO:0050864	regulation of B cell activation	5/94	275/29008	0.00203962	0.0121132	0.00709178	Il4/Il13/Il5/Il6/Cd24a	5
GO:0030810	positive regulation of nucleotide biosynthetic process	2/94	21/29008	0.00209595	0.0122424	0.00716745	Il4/Adora2b	2
GO:0045649	regulation of macrophage differentiation	2/94	21/29008	0.00209595	0.0122424	0.00716745	Calca/Lif	2
GO:0046321	positive regulation of fatty acid oxidation	2/94	21/29008	0.00209595	0.0122424	0.00716745	Pparg/Nucb2	2
GO:0046851	negative regulation of bone remodeling	2/94	21/29008	0.00209595	0.0122424	0.00716745	Calca/Il6	2
GO:0090594	inflammatory response to wounding	2/94	21/29008	0.00209595	0.0122424	0.00716745	Pparg/Cd24a	2
GO:1900373	positive regulation of purine nucleotide biosynthetic process	2/94	21/29008	0.00209595	0.0122424	0.00716745	Il4/Adora2b	2
GO:1902894	negative regulation of miRNA transcription	2/94	21/29008	0.00209595	0.0122424	0.00716745	Pparg/Lilrb4a	2
GO:0002292	T cell differentiation involved in immune response	3/94	78/29008	0.00210271	0.0122424	0.00716745	Gata3/Il4/Il6	3
GO:0034109	homotypic cell-cell adhesion	3/94	78/29008	0.00210271	0.0122424	0.00716745	Il6/Plaur/Cd24a	3
GO:0002377	immunoglobulin production	5/94	277/29008	0.00210478	0.0122424	0.00716745	Il4/Il13/Il5/Il6/H2-Oa	5
GO:0016651	oxidoreductase activity, acting on NAD(P)H	3/96	75/28438	0.00211114	0.0190935	0.0134366	Akr1c12/Akr1c13/Akr1c18	3
GO:0062013	positive regulation of small molecule metabolic process	4/94	166/29008	0.00211403	0.0122709	0.00718413	Pparg/Il4/Nucb2/Adora2b	4
GO:0061061	muscle structure development	8/94	708/29008	0.00213448	0.0123642	0.00723872	Epas1/Il4/Hlf/Paxbp1/Pdlim1/Il6/Lif/Smo	8
GO:0048871	multicellular organismal homeostasis	7/94	552/29008	0.00213983	0.0123698	0.00724201	Epas1/Pparg/Il4/Il13/Calca/Il6/Smo	7
GO:0016614	oxidoreductase activity, acting on CH-OH group of donors	4/96	160/28438	0.00214534	0.0190935	0.0134366	Akr1c12/Chdh/Akr1c13/Akr1c18	4
GO:0001701	in utero embryonic development	7/94	556/29008	0.00222808	0.0128536	0.00752524	Gata3/Epas1/Ar/Bmp7/Lif/Smo/Hba-a1	7
GO:1900076	regulation of cellular response to insulin stimulus	3/94	80/29008	0.0022603	0.0130129	0.00761851	Pparg/Nucb2/C1qtnf12	3
GO:0015850	organic hydroxy compound transport	5/94	282/29008	0.00227432	0.0130669	0.00765014	Pparg/Eepd1/Nucb2/Scarb1/Adora2b	5
GO:0002363	alpha-beta T cell lineage commitment	2/94	22/29008	0.00230069	0.0131116	0.00767631	Il4/Il6	2
GO:0010885	regulation of cholesterol storage	2/94	22/29008	0.00230069	0.0131116	0.00767631	Pparg/Scarb1	2
GO:0072111	cell proliferation involved in kidney development	2/94	22/29008	0.00230069	0.0131116	0.00767631	Gata3/Bmp7	2
GO:0072273	metanephric nephron morphogenesis	2/94	22/29008	0.00230069	0.0131116	0.00767631	Lif/Smo	2
GO:0006887	exocytosis	6/94	415/29008	0.00233637	0.0132881	0.00777964	Il4/Il13/Myo6/Tph1/Rab11fip5/Adora2b	6
GO:0050680	negative regulation of epithelial cell proliferation	4/94	171/29008	0.00235398	0.0133613	0.00782251	Gata3/Pparg/Ar/Dusp10	4
GO:0051129	negative regulation of cellular component organization	8/94	722/29008	0.00240833	0.0136423	0.00798703	Pparg/Ar/Bmp7/Rad50/Klk8/Lif/Ankrd13b/Gfi1	8
GO:0014015	positive regulation of gliogenesis	3/94	82/29008	0.00242504	0.0136821	0.00801029	Pparg/Il6/Lif	3
GO:0050810	regulation of steroid biosynthetic process	3/94	82/29008	0.00242504	0.0136821	0.00801029	Akr1c18/Gfi1/Adora2b	3
GO:0051896	regulation of protein kinase B signaling	4/94	173/29008	0.002455	0.0138235	0.00809308	Gata3/Inpp4b/Il6/C1qtnf12	4
GO:0001890	placenta development	4/94	174/29008	0.00250662	0.013936	0.00815894	Epas1/Pparg/Bmp7/Lif	4
GO:0010594	regulation of endothelial cell migration	4/94	174/29008	0.00250662	0.013936	0.00815894	Gata3/Pparg/Jcad/Adora2b	4
GO:0072088	nephron epithelium morphogenesis	3/94	83/29008	0.00251012	0.013936	0.00815894	Gata3/Lif/Smo	3
GO:1902893	regulation of miRNA transcription	3/94	83/29008	0.00251012	0.013936	0.00815894	Gata3/Pparg/Lilrb4a	3
GO:0032693	negative regulation of interleukin-10 production	2/94	23/29008	0.0025145	0.013936	0.00815894	Pdcd1lg2/Lilrb4a	2
GO:0033630	positive regulation of cell adhesion mediated by integrin	2/94	23/29008	0.0025145	0.013936	0.00815894	Lif/Cd24a	2
GO:0072202	cell differentiation involved in metanephros development	2/94	23/29008	0.0025145	0.013936	0.00815894	Lif/Smo	2
GO:1902644	tertiary alcohol metabolic process	2/94	23/29008	0.0025145	0.013936	0.00815894	Akr1c18/Cyp11a1	2
GO:0030335	positive regulation of cell migration	7/94	571/29008	0.00258433	0.0142949	0.00836908	Gata3/Il4/Bmp7/Jcad/Tiam1/Smo/Adora2b	7
GO:0043154	negative regulation of cysteine-type endopeptidase activity involved in apoptotic process	3/94	84/29008	0.00259703	0.014337	0.00839374	Il9r/Il6/Plaur	3
GO:0044262	cellular carbohydrate metabolic process	5/94	291/29008	0.00260428	0.0143489	0.00840072	Glb1/Inpp4b/Il6/Adora2b/C1qtnf12	5
GO:0031060	regulation of histone methylation	3/94	85/29008	0.00268578	0.0147404	0.00862991	Gata3/Paxbp1/Gfi1	3
GO:0061614	miRNA transcription	3/94	85/29008	0.00268578	0.0147404	0.00862991	Gata3/Pparg/Lilrb4a	3
GO:0010878	cholesterol storage	2/94	24/29008	0.00273732	0.0148852	0.00871465	Pparg/Scarb1	2
GO:0031645	negative regulation of nervous system process	2/94	24/29008	0.00273732	0.0148852	0.00871465	Calca/Klk8	2
GO:0043369	CD4-positive or CD8-positive, alpha-beta T cell lineage commitment	2/94	24/29008	0.00273732	0.0148852	0.00871465	Il4/Il6	2
GO:0090335	regulation of brown fat cell differentiation	2/94	24/29008	0.00273732	0.0148852	0.00871465	Bmp7/Dusp10	2
GO:0070201	regulation of establishment of protein localization	7/94	577/29008	0.00273853	0.0148852	0.00871465	Il13/Pcsk1/Kcnn4/Il6/Rab11fip5/Smo/C1qtnf12	7
GO:0071674	mononuclear cell migration	4/94	181/29008	0.00288896	0.0156726	0.00917567	Gata3/Il4/Calca/Cd200r1	4
GO:0006816	calcium ion transport	6/94	434/29008	0.00291529	0.0157548	0.00922381	Il13/Calcrl/Calca/Kcnn4/Stc2/Nmur1	6
GO:0042113	B cell activation	6/94	434/29008	0.00291529	0.0157548	0.00922381	Il4/Il13/Il9r/Il5/Il6/Cd24a	6
GO:0090287	regulation of cellular response to growth factor stimulus	5/94	299/29008	0.00292561	0.0157804	0.00923877	Gata3/Pparg/Il4/Nrros/Jcad	5
GO:0007218	neuropeptide signaling pathway	3/94	88/29008	0.00296319	0.0159236	0.0093226	Calca/Penk/Nmur1	3
GO:0016493	C-C chemokine receptor activity	2/96	24/28438	0.0029655	0.0254633	0.0179192	Ccr4/Ccr8	2
GO:0060969	NA	2/94	25/29008	0.00296909	0.0159236	0.0093226	Pparg/Il6	2
GO:0097164	ammonium ion metabolic process	2/94	25/29008	0.00296909	0.0159236	0.0093226	Chdh/Tph1	2
GO:0002705	positive regulation of leukocyte mediated immunity	4/94	183/29008	0.00300513	0.0160255	0.00938226	Gata3/Il4/Il6/Cd24a	4
GO:0045834	positive regulation of lipid metabolic process	4/94	183/29008	0.00300513	0.0160255	0.00938226	Pparg/Nucb2/Scarb1/Adora2b	4
GO:1905952	regulation of lipid localization	4/94	183/29008	0.00300513	0.0160255	0.00938226	Pparg/Eepd1/Nucb2/Scarb1	4
GO:1903305	regulation of regulated secretory pathway	4/94	186/29008	0.00318532	0.0168931	0.00989022	Il4/Il13/Myo6/Adora2b	4
GO:0006221	pyrimidine nucleotide biosynthetic process	2/94	26/29008	0.00320975	0.0168931	0.00989022	Dctd/Nme4	2
GO:0009713	catechol-containing compound biosynthetic process	2/94	26/29008	0.00320975	0.0168931	0.00989022	Gata3/Epas1	2
GO:0010575	positive regulation of vascular endothelial growth factor production	2/94	26/29008	0.00320975	0.0168931	0.00989022	Il6/Adora2b	2
GO:0042423	catecholamine biosynthetic process	2/94	26/29008	0.00320975	0.0168931	0.00989022	Gata3/Epas1	2
GO:0045730	respiratory burst	2/94	26/29008	0.00320975	0.0168931	0.00989022	Dusp10/Cd24a	2
GO:0050857	positive regulation of antigen receptor-mediated signaling pathway	2/94	26/29008	0.00320975	0.0168931	0.00989022	Kcnn4/Tespa1	2
GO:0001637	G protein-coupled chemoattractant receptor activity	2/96	25/28438	0.0032163	0.0254633	0.0179192	Ccr4/Ccr8	2
GO:0004950	chemokine receptor activity	2/96	25/28438	0.0032163	0.0254633	0.0179192	Ccr4/Ccr8	2
GO:0019957	C-C chemokine binding	2/96	25/28438	0.0032163	0.0254633	0.0179192	Ccr4/Ccr8	2
GO:0042562	hormone binding	3/96	87/28438	0.00321868	0.0254633	0.0179192	Ar/Calcrl/Ebi3	3
GO:2000146	negative regulation of cell motility	5/94	306/29008	0.00322952	0.0169655	0.00993259	Gata3/Pparg/Il4/Dusp10/Cd200r1	5
GO:2000147	positive regulation of cell motility	7/94	597/29008	0.00330417	0.0172888	0.0101219	Gata3/Il4/Bmp7/Jcad/Tiam1/Smo/Adora2b	7
GO:0001659	temperature homeostasis	4/94	188/29008	0.00330946	0.0172888	0.0101219	Epas1/Pparg/Il4/Il13	4
GO:0048754	branching morphogenesis of an epithelial tube	4/94	188/29008	0.00330946	0.0172888	0.0101219	Ar/Bmp7/Areg/Smo	4
GO:0043367	CD4-positive, alpha-beta T cell differentiation	3/94	92/29008	0.00335958	0.0174537	0.0102184	Gata3/Il4/Il6	3
GO:1900182	positive regulation of protein localization to nucleus	3/94	92/29008	0.00335958	0.0174537	0.0102184	Il6/Lif/Smo	3
GO:1904035	regulation of epithelial cell apoptotic process	3/94	92/29008	0.00335958	0.0174537	0.0102184	Gata3/Il4/Il13	3
GO:0007162	negative regulation of cell adhesion	5/94	310/29008	0.00341307	0.017699	0.010362	Il4/Lgals7/Pdcd1lg2/Lilrb4a/Cd24a	5
GO:0007610	behavior	8/94	765/29008	0.00342546	0.0177106	0.0103688	Ar/Myo6/Calca/Klk8/Penk/Il6/Cyp11a1/Gfi1	8
GO:0001780	neutrophil homeostasis	2/94	27/29008	0.00345925	0.0177106	0.0103688	Il6/Lilrb4a	2
GO:0003338	metanephros morphogenesis	2/94	27/29008	0.00345925	0.0177106	0.0103688	Lif/Smo	2
GO:0006706	steroid catabolic process	2/94	27/29008	0.00345925	0.0177106	0.0103688	Akr1c18/Scarb1	2
GO:0031100	animal organ regeneration	2/94	27/29008	0.00345925	0.0177106	0.0103688	Il6/Lif	2
GO:0032703	negative regulation of interleukin-2 production	2/94	27/29008	0.00345925	0.0177106	0.0103688	Gata3/Lilrb4a	2
GO:0042104	positive regulation of activated T cell proliferation	2/94	27/29008	0.00345925	0.0177106	0.0103688	Il4/Cd24a	2
GO:0002532	production of molecular mediator involved in inflammatory response	3/94	94/29008	0.00356936	0.0182083	0.0106602	Dusp10/Il6/Lilrb4a	3
GO:2000117	negative regulation of cysteine-type endopeptidase activity	3/94	94/29008	0.00356936	0.0182083	0.0106602	Il9r/Il6/Plaur	3
GO:0031406	carboxylic acid binding	4/96	185/28438	0.00361575	0.0279827	0.0196922	Pparg/Akr1c12/Akr1c13/Akr1c18	4
GO:0051099	positive regulation of binding	4/94	193/29008	0.00363415	0.0185053	0.0108341	Gata3/Pparg/Tiam1/Plaur	4
GO:0051271	NA	5/94	315/29008	0.00365293	0.0185674	0.0108705	Gata3/Pparg/Il4/Dusp10/Cd200r1	5
GO:0045685	regulation of glial cell differentiation	3/94	95/29008	0.00367719	0.0186571	0.010923	Pparg/Dusp10/Lif	3
GO:0150077	regulation of neuroinflammatory response	2/94	28/29008	0.00371751	0.0188278	0.0110229	Pparg/Cd200r1	2
GO:0034504	protein localization to nucleus	5/94	317/29008	0.00375219	0.0189694	0.0111058	Bmp7/Il6/Lif/Smo/Lilrb4a	5
GO:0051272	NA	7/94	614/29008	0.00385182	0.0194382	0.0113803	Gata3/Il4/Bmp7/Jcad/Tiam1/Smo/Adora2b	7
GO:0120162	positive regulation of cold-induced thermogenesis	3/94	97/29008	0.00389877	0.01964	0.0114984	Epas1/Il4/Il13	3
GO:0019722	calcium-mediated signaling	4/94	198/29008	0.00397985	0.0198943	0.0116473	Ccr4/Ccr8/Nmur1/Cd24a	4
GO:0043405	regulation of MAP kinase activity	4/94	198/29008	0.00397985	0.0198943	0.0116473	Pparg/Bmp7/Dusp10/Cd24a	4
GO:0060444	branching involved in mammary gland duct morphogenesis	2/94	29/29008	0.00398449	0.0198943	0.0116473	Ar/Areg	2
GO:0060571	morphogenesis of an epithelial fold	2/94	29/29008	0.00398449	0.0198943	0.0116473	Ar/Bmp7	2
GO:0072528	pyrimidine-containing compound biosynthetic process	2/94	29/29008	0.00398449	0.0198943	0.0116473	Dctd/Nme4	2
GO:0043299	leukocyte degranulation	3/94	98/29008	0.00401254	0.0199636	0.0116879	Il4/Il13/Adora2b	3
GO:0062014	negative regulation of small molecule metabolic process	3/94	98/29008	0.00401254	0.0199636	0.0116879	Il6/Gfi1/C1qtnf12	3
GO:0001944	vasculature development	8/94	789/29008	0.00412316	0.0204316	0.0119618	Epas1/Pparg/Bmp7/Calcrl/Calca/Jcad/Lif/Smo	8
GO:0044706	multi-multicellular organism process	4/94	200/29008	0.00412415	0.0204316	0.0119618	Ar/Calca/Lif/Akr1c18	4
GO:0032418	lysosome localization	3/94	99/29008	0.00412832	0.0204316	0.0119618	Il4/Il13/Adora2b	3
GO:0006935	chemotaxis	7/94	623/29008	0.00416839	0.0205577	0.0120357	Gata3/Il4/Bmp7/Ccr4/Ccr8/Calca/Smo	7
GO:0097190	apoptotic signaling pathway	7/94	623/29008	0.00416839	0.0205577	0.0120357	Il4/Ar/Il9r/Nck2/Tnfrsf10b/Plaur/Cd24a	7
GO:0032370	positive regulation of lipid transport	3/94	100/29008	0.00424612	0.0208281	0.012194	Pparg/Eepd1/Nucb2	3
GO:0002507	tolerance induction	2/94	30/29008	0.00426013	0.0208281	0.012194	Ccr4/Lilrb4a	2
GO:0030262	apoptotic nuclear changes	2/94	30/29008	0.00426013	0.0208281	0.012194	Il6/Cd24a	2
GO:0043032	positive regulation of macrophage activation	2/94	30/29008	0.00426013	0.0208281	0.012194	Il13/Il1rl1	2
GO:0046885	regulation of hormone biosynthetic process	2/94	30/29008	0.00426013	0.0208281	0.012194	Stc2/Gfi1	2
GO:0046890	regulation of lipid biosynthetic process	4/94	202/29008	0.00427195	0.0208418	0.012202	Akr1c18/Gfi1/Scarb1/Adora2b	4
GO:0001822	kidney development	5/94	327/29008	0.00427771	0.0208418	0.012202	Gata3/Bmp7/Lif/Smo/Cd24a	5
GO:0042330	taxis	7/94	628/29008	0.0043526	0.0211701	0.0123942	Gata3/Il4/Bmp7/Ccr4/Ccr8/Calca/Smo	7
GO:0007200	phospholipase C-activating G protein-coupled receptor signaling pathway	3/94	101/29008	0.00436594	0.0211985	0.0124108	Calca/Nmur1/Tgm2	3
GO:0001708	cell fate specification	3/94	102/29008	0.00448779	0.0216548	0.012678	Ar/Gfi1/Smo	3
GO:0043491	protein kinase B signaling	4/94	205/29008	0.0045003	0.0216548	0.012678	Gata3/Inpp4b/Il6/C1qtnf12	4
GO:0002360	T cell lineage commitment	2/94	31/29008	0.00454437	0.0216548	0.012678	Il4/Il6	2
GO:0006921	cellular component disassembly involved in execution phase of apoptosis	2/94	31/29008	0.00454437	0.0216548	0.012678	Il6/Cd24a	2
GO:0010155	regulation of proton transport	2/94	31/29008	0.00454437	0.0216548	0.012678	Il4/Il13	2
GO:0010453	regulation of cell fate commitment	2/94	31/29008	0.00454437	0.0216548	0.012678	Ar/Gfi1	2
GO:0010875	positive regulation of cholesterol efflux	2/94	31/29008	0.00454437	0.0216548	0.012678	Pparg/Eepd1	2
GO:0035066	positive regulation of histone acetylation	2/94	31/29008	0.00454437	0.0216548	0.012678	Gata3/Lif	2
GO:0060037	pharyngeal system development	2/94	31/29008	0.00454437	0.0216548	0.012678	Gata3/Bmp7	2
GO:0071354	cellular response to interleukin-6	2/94	31/29008	0.00454437	0.0216548	0.012678	Il6/Gfi1	2
GO:0072539	T-helper 17 cell differentiation	2/94	31/29008	0.00454437	0.0216548	0.012678	Il4/Il6	2
GO:0048562	embryonic organ morphogenesis	5/94	332/29008	0.0045593	0.0216894	0.0126982	Gata3/Bmp7/Myo6/Gfi1/Smo	5
GO:0014070	response to organic cyclic compound	8/94	804/29008	0.00461208	0.0219035	0.0128236	Pparg/Ar/Bmp7/Areg/Il6/Smo/Hba-a1/Tgm2	8
GO:0051393	alpha-actinin binding	2/96	30/28438	0.0046128	0.0349395	0.0245878	Pparg/Pdlim1	2
GO:0001657	ureteric bud development	3/94	104/29008	0.00473765	0.0223494	0.0130846	Gata3/Bmp7/Smo	3
GO:0072163	mesonephric epithelium development	3/94	104/29008	0.00473765	0.0223494	0.0130846	Gata3/Bmp7/Smo	3
GO:0072164	mesonephric tubule development	3/94	104/29008	0.00473765	0.0223494	0.0130846	Gata3/Bmp7/Smo	3
GO:0090288	negative regulation of cellular response to growth factor stimulus	3/94	104/29008	0.00473765	0.0223494	0.0130846	Gata3/Pparg/Il4	3
GO:0010574	regulation of vascular endothelial growth factor production	2/94	32/29008	0.00483715	0.0227048	0.0132927	Il6/Adora2b	2
GO:0045742	positive regulation of epidermal growth factor receptor signaling pathway	2/94	32/29008	0.00483715	0.0227048	0.0132927	Areg/Plaur	2
GO:2000515	negative regulation of CD4-positive, alpha-beta T cell activation	2/94	32/29008	0.00483715	0.0227048	0.0132927	Il4/Lgals7	2
GO:0045921	positive regulation of exocytosis	3/94	105/29008	0.00486568	0.022763	0.0133268	Il4/Il13/Adora2b	3
GO:0048661	positive regulation of smooth muscle cell proliferation	3/94	105/29008	0.00486568	0.022763	0.0133268	Il13/Calcrl/Il6	3
GO:0043281	regulation of cysteine-type endopeptidase activity involved in apoptotic process	4/94	210/29008	0.00489895	0.0228807	0.0133957	Pparg/Il9r/Il6/Plaur	4
GO:0044057	regulation of system process	7/94	643/29008	0.00494241	0.0230455	0.0134922	Epas1/Calcrl/Calca/Klk8/Il6/Lif/Adora2b	7
GO:0022603	regulation of anatomical structure morphogenesis	9/94	995/29008	0.00499419	0.0232485	0.0136111	Gata3/Pparg/Ar/Bmp7/Jcad/Il6/Lif/Tiam1/Smo	9
GO:0040013	negative regulation of locomotion	5/94	341/29008	0.00509909	0.0235699	0.0137992	Gata3/Pparg/Il4/Dusp10/Cd200r1	5
GO:0071396	cellular response to lipid	7/94	647/29008	0.00510943	0.0235699	0.0137992	Ar/Bmp7/Il6/Gfi1/Pdcd1lg2/Smo/Lilrb4a	7
GO:0001823	mesonephros development	3/94	107/29008	0.00512796	0.0235699	0.0137992	Gata3/Bmp7/Smo	3
GO:0050886	endocrine process	3/94	107/29008	0.00512796	0.0235699	0.0137992	Gata3/Rab11fip5/Lif	3
GO:0007617	mating behavior	2/94	33/29008	0.00513841	0.0235699	0.0137992	Ar/Cyp11a1	2
GO:0033598	mammary gland epithelial cell proliferation	2/94	33/29008	0.00513841	0.0235699	0.0137992	Gata3/Areg	2
GO:0060740	prostate gland epithelium morphogenesis	2/94	33/29008	0.00513841	0.0235699	0.0137992	Ar/Bmp7	2
GO:0070741	response to interleukin-6	2/94	33/29008	0.00513841	0.0235699	0.0137992	Il6/Gfi1	2
GO:0120178	steroid hormone biosynthetic process	2/94	33/29008	0.00513841	0.0235699	0.0137992	Cyp11a1/Scarb1	2
GO:0001227	DNA-binding transcription repressor activity, RNA polymerase II-specific	5/96	328/28438	0.00514573	0.0381642	0.0268571	Gata3/Pparg/Ets2/Jdp2/Gfi1	5
GO:0030258	lipid modification	4/94	213/29008	0.00514917	0.0235809	0.0138056	Pparg/Mboat1/Inpp4b/Nucb2	4
GO:0072001	renal system development	5/94	342/29008	0.00516175	0.0236001	0.0138169	Gata3/Bmp7/Lif/Smo/Cd24a	5
GO:0048469	cell maturation	4/94	214/29008	0.00523445	0.0238938	0.0139888	Gata3/Epas1/Pparg/Calca	4
GO:0071901	negative regulation of protein serine/threonine kinase activity	3/94	108/29008	0.00526223	0.0239818	0.0140404	Pparg/Bmp7/Dusp10	3
GO:0001217	DNA-binding transcription repressor activity	5/96	330/28438	0.00527777	0.0383446	0.0269841	Gata3/Pparg/Ets2/Jdp2/Gfi1	5
GO:0009165	nucleotide biosynthetic process	4/94	215/29008	0.00532067	0.0242091	0.0141734	Il4/Dctd/Adora2b/Nme4	4
GO:0010595	positive regulation of endothelial cell migration	3/94	109/29008	0.00539861	0.0243954	0.0142825	Gata3/Jcad/Adora2b	3
GO:0015918	sterol transport	3/94	109/29008	0.00539861	0.0243954	0.0142825	Pparg/Eepd1/Scarb1	3
GO:0030301	cholesterol transport	3/94	109/29008	0.00539861	0.0243954	0.0142825	Pparg/Eepd1/Scarb1	3
GO:0003156	regulation of animal organ formation	2/94	34/29008	0.00544811	0.0243954	0.0142825	Ar/Bmp7	2
GO:0035335	peptidyl-tyrosine dephosphorylation	2/94	34/29008	0.00544811	0.0243954	0.0142825	Ptpn13/Dusp10	2
GO:0048013	ephrin receptor signaling pathway	2/94	34/29008	0.00544811	0.0243954	0.0142825	Nck2/Tiam1	2
GO:0051569	regulation of histone H3-K4 methylation	2/94	34/29008	0.00544811	0.0243954	0.0142825	Gata3/Gfi1	2
GO:0060512	prostate gland morphogenesis	2/94	34/29008	0.00544811	0.0243954	0.0142825	Ar/Bmp7	2
GO:1901186	positive regulation of ERBB signaling pathway	2/94	34/29008	0.00544811	0.0243954	0.0142825	Areg/Plaur	2
GO:2000272	negative regulation of signaling receptor activity	2/94	34/29008	0.00544811	0.0243954	0.0142825	Pparg/Lilrb4a	2
GO:0006820	anion transport	6/94	495/29008	0.00551159	0.0246406	0.014426	Myo6/Slc7a8/Pla2g12a/Kcnn4/Stc2/Nmur1	6
GO:0002526	acute inflammatory response	3/94	110/29008	0.0055371	0.0247155	0.0144699	Pparg/Il4/Il6	3
GO:0048598	embryonic morphogenesis	7/94	661/29008	0.00572769	0.0255258	0.0149443	Gata3/Ar/Bmp7/Myo6/Ets2/Gfi1/Smo	7
GO:0043434	response to peptide hormone	5/94	351/29008	0.00575043	0.0255359	0.0149502	Pparg/Cyp11a1/Nucb2/Adora2b/C1qtnf12	5
GO:1901293	nucleoside phosphate biosynthetic process	4/94	220/29008	0.00576606	0.0255359	0.0149502	Il4/Dctd/Adora2b/Nme4	4
GO:0031342	negative regulation of cell killing	2/94	35/29008	0.00576617	0.0255359	0.0149502	Il4/Il13	2
GO:0090183	regulation of kidney development	2/94	35/29008	0.00576617	0.0255359	0.0149502	Gata3/Smo	2
GO:0045639	positive regulation of myeloid cell differentiation	3/94	112/29008	0.00582045	0.0257359	0.0150673	Il5/Calca/Lif	3
GO:0019956	chemokine binding	2/96	34/28438	0.00589704	0.0419869	0.0295473	Ccr4/Ccr8	2
GO:0007188	adenylate cyclase-modulating G protein-coupled receptor signaling pathway	4/94	222/29008	0.00595098	0.0262308	0.015357	Ptgir/Calcrl/Calca/Adora2b	4
GO:0050871	positive regulation of B cell activation	4/94	222/29008	0.00595098	0.0262308	0.015357	Il4/Il13/Il5/Il6	4
GO:0010573	vascular endothelial growth factor production	2/94	36/29008	0.00609255	0.0267295	0.015649	Il6/Adora2b	2
GO:0042832	defense response to protozoan	2/94	36/29008	0.00609255	0.0267295	0.015649	Il4/Il6	2
GO:0045589	regulation of regulatory T cell differentiation	2/94	36/29008	0.00609255	0.0267295	0.015649	Dusp10/Lilrb4a	2
GO:0001892	embryonic placenta development	3/94	114/29008	0.00611235	0.0267333	0.0156512	Epas1/Bmp7/Lif	3
GO:0032652	regulation of interleukin-1 production	3/94	114/29008	0.00611235	0.0267333	0.0156512	Calca/Il6/Lilrb4a	3
GO:0001223	transcription coactivator binding	2/96	35/28438	0.00624076	0.043563	0.0306564	Epas1/Ar	2
GO:0050764	regulation of phagocytosis	3/94	115/29008	0.00626153	0.0273433	0.0160084	Pparg/Scarb1/Tgm2	3
GO:0048545	response to steroid hormone	4/94	226/29008	0.00633258	0.0275682	0.0161401	Ar/Bmp7/Areg/Il6	4
GO:0071560	cellular response to transforming growth factor beta stimulus	4/94	226/29008	0.00633258	0.0275682	0.0161401	Pparg/Il4/Nrros/Akr1c18	4
GO:0007517	muscle organ development	5/94	360/29008	0.00638507	0.0276811	0.0162061	Hlf/Paxbp1/Il6/Lif/Smo	5
GO:0019218	regulation of steroid metabolic process	3/94	116/29008	0.00641287	0.0276811	0.0162061	Akr1c18/Gfi1/Adora2b	3
GO:0043534	blood vessel endothelial cell migration	3/94	116/29008	0.00641287	0.0276811	0.0162061	Pparg/Jcad/Scarb1	3
GO:0051897	positive regulation of protein kinase B signaling	3/94	116/29008	0.00641287	0.0276811	0.0162061	Gata3/Il6/C1qtnf12	3
GO:0030808	regulation of nucleotide biosynthetic process	2/94	37/29008	0.00642719	0.0276811	0.0162061	Il4/Adora2b	2
GO:1900371	regulation of purine nucleotide biosynthetic process	2/94	37/29008	0.00642719	0.0276811	0.0162061	Il4/Adora2b	2
GO:2000758	positive regulation of peptidyl-lysine acetylation	2/94	37/29008	0.00642719	0.0276811	0.0162061	Gata3/Lif	2
GO:0006939	smooth muscle contraction	3/94	117/29008	0.00656638	0.0282374	0.0165319	Calcrl/Calca/Adora2b	3
GO:0042472	inner ear morphogenesis	3/94	118/29008	0.00672207	0.0287624	0.0168392	Gata3/Myo6/Gfi1	3
GO:0071559	response to transforming growth factor beta	4/94	230/29008	0.00673013	0.0287624	0.0168392	Pparg/Il4/Nrros/Akr1c18	4
GO:1901617	organic hydroxy compound biosynthetic process	4/94	230/29008	0.00673013	0.0287624	0.0168392	Gata3/Epas1/Tph1/Gfi1	4
GO:0009595	detection of biotic stimulus	2/94	38/29008	0.00677003	0.0287624	0.0168392	Smo/Scarb1	2
GO:0032094	response to food	2/94	38/29008	0.00677003	0.0287624	0.0168392	Pparg/Nucb2	2
GO:0045622	regulation of T-helper cell differentiation	2/94	38/29008	0.00677003	0.0287624	0.0168392	Il4/Il6	2
GO:0071634	regulation of transforming growth factor beta production	2/94	38/29008	0.00677003	0.0287624	0.0168392	Il13/Cd24a	2
GO:0072210	metanephric nephron development	2/94	38/29008	0.00677003	0.0287624	0.0168392	Lif/Smo	2
GO:0007498	mesoderm development	3/94	119/29008	0.00687994	0.0290979	0.0170356	Bmp7/Ets2/Smo	3
GO:0032963	collagen metabolic process	3/94	119/29008	0.00687994	0.0290979	0.0170356	Pparg/Il6/Adora2b	3
GO:0034754	cellular hormone metabolic process	3/94	119/29008	0.00687994	0.0290979	0.0170356	Akr1c18/Cyp11a1/Scarb1	3
GO:0001776	leukocyte homeostasis	3/94	120/29008	0.00704001	0.0296416	0.0173539	Il6/Lilrb4a/Cd24a	3
GO:0032612	interleukin-1 production	3/94	120/29008	0.00704001	0.0296416	0.0173539	Calca/Il6/Lilrb4a	3
GO:1904019	epithelial cell apoptotic process	3/94	120/29008	0.00704001	0.0296416	0.0173539	Gata3/Il4/Il13	3
GO:0045981	positive regulation of nucleotide metabolic process	2/94	39/29008	0.00712102	0.0298047	0.0174494	Il4/Adora2b	2
GO:0046640	regulation of alpha-beta T cell proliferation	2/94	39/29008	0.00712102	0.0298047	0.0174494	Lgals7/Cd24a	2
GO:1900544	positive regulation of purine nucleotide metabolic process	2/94	39/29008	0.00712102	0.0298047	0.0174494	Il4/Adora2b	2
GO:2000036	regulation of stem cell population maintenance	2/94	39/29008	0.00712102	0.0298047	0.0174494	Bmp7/Smo	2
GO:0006259	DNA metabolic process	8/94	867/29008	0.00717019	0.0299661	0.0175439	Gata3/Pparg/Il4/Rad50/Eepd1/Actr8/Il6/Gzma	8
GO:0019637	organophosphate metabolic process	8/94	870/29008	0.00731433	0.0305233	0.0178701	Il4/Mboat1/Pla2g12a/Inpp4b/Dctd/Scarb1/Adora2b/Nme4	8
GO:0003925	G protein activity	2/96	38/28438	0.00732531	0.0497577	0.0350158	Rab4a/Mras	2
GO:0042542	response to hydrogen peroxide	3/94	122/29008	0.00736675	0.0306966	0.0179716	Il6/Cyp11a1/Hba-a1	3
GO:0050900	leukocyte migration	5/94	373/29008	0.00738654	0.0307337	0.0179933	Gata3/Il4/Calca/Cd200r1/Cd24a	5
GO:0008134	transcription factor binding	7/96	666/28438	0.00740775	0.0497577	0.0350158	Gata3/Epas1/Pparg/Ar/Paxbp1/Ets2/Tnfrsf10b	7
GO:0001562	response to protozoan	2/94	40/29008	0.0074801	0.0310314	0.0181676	Il4/Il6	2
GO:0045066	regulatory T cell differentiation	2/94	40/29008	0.0074801	0.0310314	0.0181676	Dusp10/Lilrb4a	2
GO:0030100	regulation of endocytosis	4/94	238/29008	0.00757415	0.0313294	0.0183421	Pparg/Il4/Rab4a/Ankrd13b	4
GO:0042180	cellular ketone metabolic process	4/94	238/29008	0.00757415	0.0313294	0.0183421	Pparg/Akr1c18/Cyp11a1/Nucb2	4
GO:2000116	regulation of cysteine-type endopeptidase activity	4/94	239/29008	0.00768432	0.0317202	0.0185709	Pparg/Il9r/Il6/Plaur	4
GO:0002286	T cell activation involved in immune response	3/94	124/29008	0.00770235	0.0317202	0.0185709	Gata3/Il4/Il6	3
GO:1903844	regulation of cellular response to transforming growth factor beta stimulus	3/94	124/29008	0.00770235	0.0317202	0.0185709	Pparg/Il4/Nrros	3
GO:0006220	pyrimidine nucleotide metabolic process	2/94	41/29008	0.00784722	0.0320362	0.0187559	Dctd/Nme4	2
GO:0043368	positive T cell selection	2/94	41/29008	0.00784722	0.0320362	0.0187559	Il4/Il6	2
GO:0046320	regulation of fatty acid oxidation	2/94	41/29008	0.00784722	0.0320362	0.0187559	Pparg/Nucb2	2
GO:0060603	mammary gland duct morphogenesis	2/94	41/29008	0.00784722	0.0320362	0.0187559	Ar/Areg	2
GO:0110110	positive regulation of animal organ morphogenesis	2/94	41/29008	0.00784722	0.0320362	0.0187559	Gata3/Ar	2
GO:1902692	regulation of neuroblast proliferation	2/94	41/29008	0.00784722	0.0320362	0.0187559	Smo/Cd24a	2
GO:0018958	phenol-containing compound metabolic process	3/94	125/29008	0.00787349	0.032097	0.0187914	Gata3/Epas1/Tph1	3
GO:0045664	regulation of neuron differentiation	4/94	241/29008	0.00790783	0.0321904	0.0188462	Bmp7/Il6/Tiam1/Cd24a	4
GO:2001234	negative regulation of apoptotic signaling pathway	4/94	242/29008	0.00802117	0.0326048	0.0190887	Il4/Ar/Il9r/Plaur	4
GO:0009309	amine biosynthetic process	2/94	42/29008	0.00822232	0.0332309	0.0194553	Gata3/Epas1	2
GO:0010874	regulation of cholesterol efflux	2/94	42/29008	0.00822232	0.0332309	0.0194553	Pparg/Eepd1	2
GO:0042401	cellular biogenic amine biosynthetic process	2/94	42/29008	0.00822232	0.0332309	0.0194553	Gata3/Epas1	2
GO:0072538	T-helper 17 type immune response	2/94	42/29008	0.00822232	0.0332309	0.0194553	Il4/Il6	2
GO:1901214	regulation of neuron death	5/94	384/29008	0.00831572	0.0335603	0.0196482	Gata3/Il13/Il6/Cd200r1/Smo	5
GO:0042752	regulation of circadian rhythm	3/94	128/29008	0.00840033	0.0338533	0.0198197	Pparg/Fbxl21/Il6	3
GO:0030001	metal ion transport	8/94	892/29008	0.00843949	0.0339626	0.0198837	Il13/Calcrl/Kcnk5/Calca/Kcnn4/Stc2/Nmur1/Kcnq5	8
GO:0046822	regulation of nucleocytoplasmic transport	3/94	129/29008	0.00858045	0.0344316	0.0201583	Inpp4b/Il6/Smo	3
GO:0048640	negative regulation of developmental growth	3/94	129/29008	0.00858045	0.0344316	0.0201583	Dusp10/Stc2/Mapk11	3
GO:0046636	negative regulation of alpha-beta T cell activation	2/94	43/29008	0.00860536	0.0344825	0.0201881	Il4/Lgals7	2
GO:0002444	myeloid leukocyte mediated immunity	3/94	130/29008	0.00876282	0.0349645	0.0204703	Il4/Il13/Adora2b	3
GO:0002698	negative regulation of immune effector process	3/94	130/29008	0.00876282	0.0349645	0.0204703	Il4/Dusp10/Lilrb4a	3
GO:0003279	cardiac septum development	3/94	130/29008	0.00876282	0.0349645	0.0204703	Gata3/Bmp7/Smo	3
GO:0017157	regulation of exocytosis	4/94	249/29008	0.00884454	0.0352408	0.020632	Il4/Il13/Myo6/Adora2b	4
GO:0010906	regulation of glucose metabolic process	3/94	131/29008	0.00894746	0.035551	0.0208136	Il6/Adora2b/C1qtnf12	3
GO:0009991	response to extracellular stimulus	5/94	391/29008	0.0089476	0.035551	0.0208136	Pparg/Rasgrp4/Nucb2/Lilrb4a/Adora2b	5
GO:0008207	C21-steroid hormone metabolic process	2/94	44/29008	0.00899626	0.035694	0.0208974	Akr1c18/Cyp11a1	2
GO:0060562	epithelial tube morphogenesis	5/94	394/29008	0.00922831	0.0365633	0.0214063	Gata3/Ar/Bmp7/Areg/Smo	5
GO:0032373	positive regulation of sterol transport	2/94	45/29008	0.00939499	0.0370675	0.0217015	Pparg/Eepd1	2
GO:0032376	positive regulation of cholesterol transport	2/94	45/29008	0.00939499	0.0370675	0.0217015	Pparg/Eepd1	2
GO:2000273	positive regulation of signaling receptor activity	2/94	45/29008	0.00939499	0.0370675	0.0217015	Areg/Ifngr2	2
GO:1901215	negative regulation of neuron death	4/94	255/29008	0.00959279	0.0377951	0.0221274	Il13/Il6/Cd200r1/Smo	4
GO:0019318	hexose metabolic process	4/94	256/29008	0.00972138	0.0382483	0.0223928	Glb1/Il6/Adora2b/C1qtnf12	4
GO:0030279	negative regulation of ossification	2/94	46/29008	0.00980148	0.0384562	0.0225145	Calca/Tph1	2
GO:1900077	negative regulation of cellular response to insulin stimulus	2/94	46/29008	0.00980148	0.0384562	0.0225145	Pparg/Nucb2	2
GO:0030278	regulation of ossification	3/94	136/29008	0.00990486	0.0388078	0.0227204	Bmp7/Calca/Tph1	3
GO:2001233	regulation of apoptotic signaling pathway	5/94	402/29008	0.0100065	0.0391518	0.0229218	Il4/Ar/Il9r/Nck2/Plaur	5
GO:1903827	NA	6/94	563/29008	0.0100635	0.0393203	0.0230204	Ar/Il6/Rab11fip5/Lif/Smo/Lilrb4a	6
GO:0060135	maternal process involved in female pregnancy	2/94	47/29008	0.0102157	0.0398595	0.0233361	Ar/Lif	2
GO:0048638	regulation of developmental growth	5/94	406/29008	0.0104121	0.0405698	0.023752	Ar/Dusp10/Stc2/Mapk11/Smo	5
GO:0006979	response to oxidative stress	5/94	407/29008	0.0105152	0.0409151	0.0239541	Epas1/Stc2/Il6/Cyp11a1/Hba-a1	5
GO:0010718	positive regulation of epithelial to mesenchymal transition	2/94	48/29008	0.0106376	0.0410513	0.0240339	Bmp7/Il6	2
GO:0032768	regulation of monooxygenase activity	2/94	48/29008	0.0106376	0.0410513	0.0240339	Gfi1/Scarb1	2
GO:0033628	regulation of cell adhesion mediated by integrin	2/94	48/29008	0.0106376	0.0410513	0.0240339	Lif/Cd24a	2
GO:0043277	apoptotic cell clearance	2/94	48/29008	0.0106376	0.0410513	0.0240339	Scarb1/Tgm2	2
GO:0045923	positive regulation of fatty acid metabolic process	2/94	48/29008	0.0106376	0.0410513	0.0240339	Pparg/Nucb2	2
GO:1901985	positive regulation of protein acetylation	2/94	48/29008	0.0106376	0.0410513	0.0240339	Gata3/Lif	2
GO:0042471	ear morphogenesis	3/94	140/29008	0.0107121	0.0412826	0.0241693	Gata3/Myo6/Gfi1	3
GO:0071375	cellular response to peptide hormone stimulus	4/94	264/29008	0.0107906	0.0415283	0.0243131	Pparg/Cyp11a1/Nucb2/C1qtnf12	4
GO:0035270	endocrine system development	3/94	141/29008	0.0109197	0.041968	0.0245706	Gata3/Il6/Smo	3
GO:1901652	response to peptide	5/94	412/29008	0.0110414	0.0420842	0.0246385	Pparg/Cyp11a1/Nucb2/Adora2b/C1qtnf12	5
GO:0007157	heterophilic cell-cell adhesion via plasma membrane cell adhesion molecules	2/94	49/29008	0.011067	0.0420842	0.0246385	Lgals7/Cd24a	2
GO:0010677	negative regulation of cellular carbohydrate metabolic process	2/94	49/29008	0.011067	0.0420842	0.0246385	Il6/C1qtnf12	2
GO:0010862	positive regulation of pathway-restricted SMAD protein phosphorylation	2/94	49/29008	0.011067	0.0420842	0.0246385	Pparg/Bmp7	2
GO:0019098	reproductive behavior	2/94	49/29008	0.011067	0.0420842	0.0246385	Ar/Cyp11a1	2
GO:0043124	negative regulation of I-kappaB kinase/NF-kappaB signaling	2/94	49/29008	0.011067	0.0420842	0.0246385	Il1rl1/Lilrb4a	2
GO:0043949	regulation of cAMP-mediated signaling	2/94	49/29008	0.011067	0.0420842	0.0246385	Nucb2/Adora2b	2
GO:0045926	negative regulation of growth	4/94	266/29008	0.0110693	0.0420842	0.0246385	Pparg/Dusp10/Stc2/Mapk11	4
GO:0001568	blood vessel development	7/94	752/29008	0.0112051	0.0425432	0.0249073	Epas1/Pparg/Bmp7/Calcrl/Jcad/Lif/Smo	7
GO:0042088	T-helper 1 type immune response	2/94	50/29008	0.0115041	0.0435026	0.025469	Il4/Il1rl1	2
GO:0046164	alcohol catabolic process	2/94	50/29008	0.0115041	0.0435026	0.025469	Inpp4b/Scarb1	2
GO:0060964	regulation of miRNA-mediated gene silencing	2/94	50/29008	0.0115041	0.0435026	0.025469	Pparg/Il6	2
GO:0008203	cholesterol metabolic process	3/94	145/29008	0.0117734	0.0444021	0.0259956	Il4/Cyp11a1/Scarb1	3
GO:0120161	regulation of cold-induced thermogenesis	3/94	145/29008	0.0117734	0.0444021	0.0259956	Epas1/Il4/Il13	3
GO:0070839	NA	2/94	51/29008	0.0119486	0.0450026	0.0263472	Kcnk5/Kcnn4	2
GO:0005996	monosaccharide metabolic process	4/94	273/29008	0.0120812	0.0454414	0.0266041	Glb1/Il6/Adora2b/C1qtnf12	4
GO:0042307	positive regulation of protein import into nucleus	2/94	52/29008	0.0124006	0.0464568	0.0271985	Il6/Smo	2
GO:0045124	regulation of bone resorption	2/94	52/29008	0.0124006	0.0464568	0.0271985	Calca/Il6	2
GO:0045581	negative regulation of T cell differentiation	2/94	52/29008	0.0124006	0.0464568	0.0271985	Il4/Lilrb4a	2
GO:0007264	small GTPase mediated signal transduction	5/94	425/29008	0.0124933	0.0467421	0.0273656	Rab4a/Mras/Rasgrp4/Tiam1/Nucb2	5
GO:0070997	neuron death	5/94	428/29008	0.0128459	0.0477969	0.0279831	Gata3/Il13/Il6/Cd200r1/Smo	5
GO:0043392	negative regulation of DNA binding	2/94	53/29008	0.0128599	0.0477969	0.0279831	Smo/Gzma	2
GO:0046638	positive regulation of alpha-beta T cell differentiation	2/94	53/29008	0.0128599	0.0477969	0.0279831	Il6/Lilrb4a	2
GO:0060147	regulation of post-transcriptional gene silencing	2/94	53/29008	0.0128599	0.0477969	0.0279831	Pparg/Il6	2
GO:2000677	regulation of transcription regulatory region DNA binding	2/94	53/29008	0.0128599	0.0477969	0.0279831	Gata3/Lif	2
GO:0001894	tissue homeostasis	4/94	280/29008	0.0131507	0.0488135	0.0285783	Epas1/Calca/Il6/Smo	4
GO:0006111	regulation of gluconeogenesis	2/94	54/29008	0.0133267	0.0491432	0.0287713	Il6/C1qtnf12	2
GO:0010883	regulation of lipid storage	2/94	54/29008	0.0133267	0.0491432	0.0287713	Pparg/Scarb1	2
GO:0031018	endocrine pancreas development	2/94	54/29008	0.0133267	0.0491432	0.0287713	Il6/Smo	2
GO:0045912	negative regulation of carbohydrate metabolic process	2/94	54/29008	0.0133267	0.0491432	0.0287713	Il6/C1qtnf12	2
GO:0060966	regulation of gene silencing by RNA	2/94	54/29008	0.0133267	0.0491432	0.0287713	Pparg/Il6	2
GO:0003206	cardiac chamber morphogenesis	3/94	152/29008	0.0133576	0.0491929	0.0288004	Gata3/Bmp7/Smo	3
GO:0098655	cation transmembrane transport	7/94	779/29008	0.0133895	0.0492462	0.0288316	Il4/Il13/Kcnk5/Slc7a8/Kcnn4/Kcnq5/Ifngr2	7
GO:0032368	regulation of lipid transport	3/94	153/29008	0.0135933	0.0499307	0.0292324	Pparg/Eepd1/Nucb2	3
GO:0042593	glucose homeostasis	4/94	283/29008	0.013627	0.0499894	0.0292668	Pparg/Il6/Rab11fip5/C1qtnf12	4
