# Supplementary material for: Distinct regulatory machineries underlying divergent chromatin landscapes distinguish innate lymphoid cells from T helper cells
Source: Front Immunol. 2023 Dec 1;14:1271879. doi: 10.3389/fimmu.2023.1271879 (PMC10722145; doi:10.3389/fimmu.2023.1271879)
Supplement: Supplementary file 9 [file Table_8.xlsx]

## Sheet: Type3_enrich
Table 8 GO terms enriched in type 3 specific geneset
ID	Description	GeneRatio	BgRatio	pvalue	p.adjust	qvalue	geneID	Count
GO:0006954	inflammatory response	18/145	739/29008	3.39391e-08	8.52888e-05	7.13435e-05	Il17f/Il17re/Ccr6/Il1r1/Nt5e/Nr1d1/Serpinb1a/Il17a/S1pr3/Il23r/Il22/Sdc1/Chst1/Ptges/Timp1/Lta/Nupr1/Mgll	18
GO:0030036	actin cytoskeleton organization	17/145	727/29008	1.4966e-07	0.000188048	0.000157301	Capg/Rgcc/Cryaa/Frmd6/Capn3/Ablim3/Ctsl/Espn/Sdc4/Pdgfb/Rhod/Rab13/Marcksl1/Cdc42ep2/Itgb5/Cnn3/Tacstd2	17
GO:0032101	regulation of response to external stimulus	19/145	936/29008	2.34818e-07	0.000196699	0.000164537	Il17f/Ccr6/Il1r1/Nt5e/Nr1d1/Serpinb1a/Igf1r/Il17a/Capn3/Il23r/Il22/Ptges/Pdgfb/Ptprs/Lta/Optn/Nupr1/Tubb2b/Mgll	19
GO:0030029	actin filament-based process	17/145	814/29008	7.2197e-07	0.000453578	0.000379414	Capg/Rgcc/Cryaa/Frmd6/Capn3/Ablim3/Ctsl/Espn/Sdc4/Pdgfb/Rhod/Rab13/Marcksl1/Cdc42ep2/Itgb5/Cnn3/Tacstd2	17
GO:0072537	fibroblast activation	4/145	17/29008	1.35509e-06	0.000681068	0.000569708	Nr1d1/Rgcc/Il17a/Pdgfb	4
GO:0004896	cytokine receptor activity	6/142	97/28438	9.4835e-06	0.00355631	0.00273524	Il17re/Ccr6/Il1r1/Cxcr5/Ackr3/Il23r	6
GO:0044087	regulation of cellular component biogenesis	17/145	989/29008	9.70506e-06	0.00350871	0.00293501	Lingo4/Stx1a/Capg/Rgcc/Il17a/Camsap2/Gpsm2/Sdc1/Espn/Sdc4/Abca3/Rhod/Ptprs/Cdc42ep2/Bik/Tacstd2/Nupr1	17
GO:0009611	response to wounding	12/145	507/29008	9.85945e-06	0.00350871	0.00293501	Myof/Igf1r/Tec/Sdc1/Blk/Hbegf/Sdc4/Pdgfb/Tnfrsf12a/Ptprs/Timp1/Jaml	12
GO:0044342	type B pancreatic cell proliferation	4/145	28/29008	1.11698e-05	0.00350871	0.00293501	Nr1d1/Serpinb1a/Igfbp4/Nupr1	4
GO:0042060	wound healing	10/145	361/29008	1.46659e-05	0.00409504	0.00342547	Myof/Tec/Sdc1/Blk/Hbegf/Sdc4/Pdgfb/Tnfrsf12a/Timp1/Jaml	10
GO:0005975	carbohydrate metabolic process	12/145	582/29008	3.81844e-05	0.00959573	0.00802676	Rorc/Myof/Galm/Nr1d1/St6galnac6/Igfbp4/Chst1/Pdgfb/Chst12/Slc2a6/Npl/Nupr1	12
GO:0004180	carboxypeptidase activity	4/142	40/28438	4.7355e-05	0.00680653	0.00523505	Cpd/Scpep1/Ctsl/Cpe	4
GO:0042886	amide transport	9/145	343/29008	6.02754e-05	0.0137702	0.0115187	Aqp3/Stx1a/Nr1d1/Slc15a3/Hmgn3/Slc16a10/Blk/Cpe/Cd38	9
GO:0140375	immune receptor activity	6/142	136/28438	6.43202e-05	0.00680653	0.00523505	Il17re/Ccr6/Il1r1/Cxcr5/Ackr3/Il23r	6
GO:0019955	cytokine binding	6/142	139/28438	7.26029e-05	0.00680653	0.00523505	Il17f/Ccr6/Il1r1/Cxcr5/Ackr3/Il23r	6
GO:1901135	carbohydrate derivative metabolic process	15/145	936/29008	7.37202e-05	0.0153881	0.012872	Gcnt2/Nt5e/St6galnac6/St3gal3/Upp1/Acpp/Chst1/Ctsl/Hbegf/Ramp1/Pdgfb/Chst12/Slc2a6/Npl/Nupr1	15
GO:0001816	cytokine production	14/145	834/29008	7.9604e-05	0.0153881	0.012872	Il17f/Rorc/Il1r1/Serpinb1a/Rgcc/Il17a/Maf/S1pr3/Il23r/Cyp2j6/Ptprs/Lta/Optn/Pou2af1	14
GO:0031032	actomyosin structure organization	7/145	210/29008	9.35974e-05	0.0158635	0.0132697	Rgcc/Frmd6/Capn3/Sdc4/Itgb5/Cnn3/Tacstd2	7
GO:0007015	actin filament organization	10/145	453/29008	9.87565e-05	0.0158635	0.0132697	Capg/Rgcc/Cryaa/Espn/Sdc4/Rhod/Marcksl1/Cdc42ep2/Itgb5/Tacstd2	10
GO:0030334	regulation of cell migration	15/145	963/29008	0.000101001	0.0158635	0.0132697	Ccr6/Il1r1/Gcnt2/Mpzl1/Igf1r/Rgcc/Ackr3/Itga5/Hbegf/Sdc4/Pdgfb/Rhod/Timp1/Card10/Tacstd2	15
GO:0050673	epithelial cell proliferation	10/145	471/29008	0.000135664	0.0200543	0.0167753	Nr1d1/Ang/Serpinb1a/Rgcc/Igfbp4/Ctsl/Pdgfb/Jaml/Tacstd2/Nupr1	10
GO:0002922	positive regulation of humoral immune response	3/145	21/29008	0.000152303	0.0212631	0.0177864	Il17f/Il17a/Lta	3
GO:0015833	peptide transport	8/145	314/29008	0.000190445	0.0251888	0.0210703	Stx1a/Nr1d1/Slc15a3/Hmgn3/Slc16a10/Blk/Cpe/Cd38	8
GO:0031347	regulation of defense response	11/145	599/29008	0.000222045	0.0279	0.0233381	Il1r1/Nt5e/Nr1d1/Serpinb1a/Il23r/Il22/Ptges/Lta/Optn/Nupr1/Mgll	11
GO:0016493	C-C chemokine receptor activity	3/142	24/28438	0.000228439	0.0121238	0.00932473	Ccr6/Cxcr5/Ackr3	3
GO:0051017	actin filament bundle assembly	6/145	172/29008	0.000234464	0.0280575	0.0234699	Rgcc/Espn/Sdc4/Rhod/Itgb5/Tacstd2	6
GO:0061572	actin filament bundle organization	6/145	175/29008	0.000257329	0.029394	0.0245879	Rgcc/Espn/Sdc4/Rhod/Itgb5/Tacstd2	6
GO:0001637	G protein-coupled chemoattractant receptor activity	3/142	25/28438	0.000258642	0.0121238	0.00932473	Ccr6/Cxcr5/Ackr3	3
GO:0004950	chemokine receptor activity	3/142	25/28438	0.000258642	0.0121238	0.00932473	Ccr6/Cxcr5/Ackr3	3
GO:0019957	C-C chemokine binding	3/142	25/28438	0.000258642	0.0121238	0.00932473	Ccr6/Cxcr5/Ackr3	3
GO:0051272	obsolete positive regulation of cellular component movement	11/145	614/29008	0.000274165	0.0299555	0.0250575	Ccr6/Il1r1/Gcnt2/Mpzl1/Igf1r/Ackr3/Itga5/Hbegf/Pdgfb/Rhod/Tubb2b	11
GO:0032963	collagen metabolic process	5/145	119/29008	0.000336654	0.0339875	0.0284303	Rgcc/Ctsl/Pdgfb/Cyp2j6/Mmp23	5
GO:0050727	regulation of inflammatory response	8/145	342/29008	0.000338117	0.0339875	0.0284303	Il1r1/Nt5e/Nr1d1/Il22/Ptges/Lta/Nupr1/Mgll	8
GO:0005520	insulin-like growth factor binding	3/142	29/28438	0.000404942	0.0168726	0.0129771	Igf1r/Igfbp4/Igfbp7	3
GO:0001667	ameboidal-type cell migration	9/145	444/29008	0.000412334	0.0378997	0.0317028	Ccr6/Rgcc/Hbegf/Sdc4/Pdgfb/Rab13/Timp1/Card10/Tacstd2	9
GO:0051493	regulation of cytoskeleton organization	10/145	542/29008	0.00041466	0.0378997	0.0317028	Capg/Rgcc/Camsap2/Gpsm2/Ctsl/Espn/Sdc4/Rhod/Cdc42ep2/Tacstd2	10
GO:0097435	supramolecular fiber organization	12/145	754/29008	0.000422281	0.0378997	0.0317028	Capg/Rgcc/Cryaa/Capn3/Camsap2/Espn/Sdc4/Rhod/Marcksl1/Cdc42ep2/Itgb5/Tacstd2	12
GO:0001558	regulation of cell growth	9/145	450/29008	0.000454217	0.0381445	0.0319076	Cryaa/Igfbp4/Hbegf/Tnfrsf12a/Ptprs/Cd38/Igfbp7/Sh3bp4/Mgll	9
GO:0044089	positive regulation of cellular component biogenesis	10/145	552/29008	0.000478021	0.0381445	0.0319076	Lingo4/Rgcc/Il17a/Gpsm2/Sdc1/Espn/Sdc4/Abca3/Cdc42ep2/Bik	10
GO:1903532	positive regulation of secretion by cell	8/145	361/29008	0.000483555	0.0381445	0.0319076	Stx1a/Ang/Rgcc/Sdc1/Ptges/Blk/Sdc4/Cd38	8
GO:0008285	negative regulation of cell population proliferation	12/145	766/29008	0.000485724	0.0381445	0.0319076	Ang/Rgcc/Ackr3/Ctsl/Ptges/Blk/Sdc4/Lta/Timp2/Optn/Nupr1/Sh3bp4	12
GO:0004364	glutathione transferase activity	3/142	31/28438	0.000494518	0.0185444	0.0142629	Mgst3/Ptges/Gstm5	3
GO:0031589	cell-substrate adhesion	8/145	366/29008	0.000529253	0.0383396	0.0320708	Gcnt2/Itga5/Sdc4/Pdgfb/Rhod/Tnfrsf12a/Itgb5/Tacstd2	8
GO:0001817	regulation of cytokine production	12/145	775/29008	0.000538429	0.0383396	0.0320708	Il17f/Il1r1/Serpinb1a/Rgcc/Il17a/S1pr3/Il23r/Cyp2j6/Ptprs/Lta/Optn/Pou2af1	12
GO:0048535	lymph node development	3/145	32/29008	0.000545574	0.0383396	0.0320708	Rorc/Cxcr5/Lta	3
GO:0010817	regulation of hormone levels	10/145	562/29008	0.000549234	0.0383396	0.0320708	Stx1a/Nr1d1/Igf1r/Plekha1/Hmgn3/Slc16a10/Ctsl/Blk/Cpe/Cd38	10
GO:0009119	ribonucleoside metabolic process	3/145	33/29008	0.000597942	0.0385403	0.0322386	Nt5e/Upp1/Acpp	3
GO:1903530	regulation of secretion by cell	11/145	674/29008	0.00059798	0.0385403	0.0322386	Stx1a/Nr1d1/Ang/Rgcc/Sdc1/Hmgn3/Ptges/Blk/Sdc4/Cd38/Rab13	11
GO:0030072	peptide hormone secretion	7/145	285/29008	0.000598118	0.0385403	0.0322386	Stx1a/Nr1d1/Hmgn3/Slc16a10/Blk/Cpe/Cd38	7
GO:0030335	positive regulation of cell migration	10/145	571/29008	0.000620645	0.038992	0.0326165	Ccr6/Il1r1/Gcnt2/Mpzl1/Igf1r/Ackr3/Itga5/Hbegf/Pdgfb/Rhod	10
GO:0019956	chemokine binding	3/142	34/28438	0.000651162	0.0221987	0.0170735	Ccr6/Cxcr5/Ackr3	3
GO:0002790	peptide secretion	7/145	293/29008	0.000703912	0.0431447	0.0360902	Stx1a/Nr1d1/Hmgn3/Slc16a10/Blk/Cpe/Cd38	7
GO:0005178	integrin binding	5/142	142/28438	0.00074924	0.0234137	0.018008	S1pr3/Itga5/Jaml/Timp2/Itgb5	5
GO:0032940	secretion by cell	13/145	921/29008	0.000749584	0.0448501	0.0375168	Stx1a/Nr1d1/Ang/Rgcc/Sdc1/Hmgn3/Slc16a10/Ptges/Blk/Sdc4/Cpe/Cd38/Rab13	13
GO:2000147	positive regulation of cell motility	10/145	597/29008	0.00087133	0.0497333	0.0416015	Ccr6/Il1r1/Gcnt2/Mpzl1/Igf1r/Ackr3/Itga5/Hbegf/Pdgfb/Rhod	10
GO:0010631	epithelial cell migration	7/145	306/29008	0.000906962	0.0497333	0.0416015	Ccr6/Rgcc/Hbegf/Pdgfb/Rab13/Card10/Tacstd2	7
GO:0090132	epithelium migration	7/145	308/29008	0.000941923	0.0497333	0.0416015	Ccr6/Rgcc/Hbegf/Pdgfb/Rab13/Card10/Tacstd2	7
GO:0035239	tube morphogenesis	13/145	946/29008	0.000956968	0.0497333	0.0416015	Il17f/Ang/Rgcc/Ackr3/Prickle1/Itga5/Hbegf/Ramp1/Sdc4/Pdgfb/Tnfrsf12a/Card10/Tacstd2	13
GO:0001819	positive regulation of cytokine production	9/145	500/29008	0.000958545	0.0497333	0.0416015	Il17f/Il1r1/Rgcc/Il17a/Il23r/Cyp2j6/Lta/Optn/Pou2af1	9
GO:0090130	tissue migration	7/145	310/29008	0.000977938	0.0497333	0.0416015	Ccr6/Rgcc/Hbegf/Pdgfb/Rab13/Card10/Tacstd2	7
GO:0019838	growth factor binding	5/142	151/28438	0.000987201	0.0280426	0.0215682	Il1r1/Igf1r/Igfbp4/Pdgfb/Igfbp7	5
GO:0050678	regulation of epithelial cell proliferation	8/145	403/29008	0.000987432	0.0497333	0.0416015	Nr1d1/Ang/Rgcc/Ctsl/Pdgfb/Jaml/Tacstd2/Nupr1	8
GO:0010810	regulation of cell-substrate adhesion	6/145	226/29008	0.00098952	0.0497333	0.0416015	Gcnt2/Itga5/Sdc4/Pdgfb/Rhod/Tacstd2	6
GO:0070851	growth factor receptor binding	5/142	153/28438	0.00104692	0.0280426	0.0215682	Il1r1/Il23r/Itga5/Hbegf/Pdgfb	5
GO:0008238	exopeptidase activity	4/142	93/28438	0.00123321	0.0308302	0.0237122	Cpd/Scpep1/Ctsl/Cpe	4
GO:0008253	5'-nucleotidase activity	2/142	11/28438	0.00132208	0.0309862	0.0238322	Nt5e/Acpp	2
GO:0046914	transition metal ion binding	13/142	993/28438	0.00145713	0.0321427	0.0247217	Rorc/Nt5e/Cpd/Nr1d1/Ang/Prickle1/Fbxo30/Cpe/Cyp2j6/Timp1/Mmp23/Timp2/Dtx4	13
GO:0004725	protein tyrosine phosphatase activity	4/142	99/28438	0.00155374	0.0323697	0.0248962	Dnajc6/Dusp4/Acpp/Ptprs	4
GO:0008252	nucleotidase activity	2/142	13/28438	0.0018627	0.0338446	0.0260306	Nt5e/Acpp	2
GO:0031994	insulin-like growth factor I binding	2/142	13/28438	0.0018627	0.0338446	0.0260306	Igf1r/Igfbp4	2
GO:0042803	protein homodimerization activity	11/142	780/28438	0.00190407	0.0338446	0.0260306	Il17f/Ang/Il17a/Acpp/Rbpms2/Pdgfb/Stom/Sgtb/Gstm5/Jaml/Mgll	11
GO:0005161	platelet-derived growth factor receptor binding	2/142	14/28438	0.00216605	0.0338446	0.0260306	Il1r1/Pdgfb	2
GO:0005372	water transmembrane transporter activity	2/142	14/28438	0.00216605	0.0338446	0.0260306	Aqp3/Slc4a11	2
GO:0008191	metalloendopeptidase inhibitor activity	2/142	14/28438	0.00216605	0.0338446	0.0260306	Timp1/Timp2	2
GO:0019904	protein domain specific binding	11/142	821/28438	0.0028249	0.0387652	0.0298152	Ssx2ip/Stx1a/Capg/Plekha1/Dnajc6/Gpsm2/Espn/Cpe/Ddc/Card10/Bik	11
GO:0005092	GDP-dissociation inhibitor activity	2/142	16/28438	0.0028377	0.0387652	0.0298152	Gpsm2/Sh3bp4	2
GO:0008270	zinc ion binding	10/142	703/28438	0.00286327	0.0387652	0.0298152	Rorc/Cpd/Nr1d1/Prickle1/Fbxo30/Cpe/Timp1/Mmp23/Timp2/Dtx4	10
GO:1901681	sulfur compound binding	6/142	280/28438	0.00289447	0.0387652	0.0298152	Ang/Crispld2/Ptges/Hbegf/Ptprs/Gstm5	6
GO:0008146	sulfotransferase activity	3/142	60/28438	0.0033877	0.0400363	0.0307928	Chst1/Ust/Chst12	3
GO:0016765	transferase activity, transferring alkyl or aryl (other than methyl) groups	3/142	61/28438	0.00355003	0.0400363	0.0307928	Mgst3/Ptges/Gstm5	3
GO:0043295	glutathione binding	2/142	18/28438	0.00359449	0.0400363	0.0307928	Ptges/Gstm5	2
GO:0050135	NAD(P)+ nucleosidase activity	2/142	18/28438	0.00359449	0.0400363	0.0307928	Il1r1/Cd38	2
GO:0061809	NAD+ nucleotidase, cyclic ADP-ribose generating	2/142	18/28438	0.00359449	0.0400363	0.0307928	Il1r1/Cd38	2
GO:0048018	receptor ligand activity	8/142	498/28438	0.00363881	0.0400363	0.0307928	Il17f/Il17a/Il22/Hbegf/Pdgfb/Timp1/Lta/Cdc42ep2	8
GO:0050839	cell adhesion molecule binding	6/142	295/28438	0.00373672	0.0400363	0.0307928	S1pr3/Itga5/Cpe/Jaml/Timp2/Itgb5	6
GO:0030546	signaling receptor activator activity	8/142	506/28438	0.00400286	0.0405838	0.0312139	Il17f/Il17a/Il22/Hbegf/Pdgfb/Timp1/Lta/Cdc42ep2	8
GO:1900750	oligopeptide binding	2/142	19/28438	0.00400427	0.0405838	0.0312139	Ptges/Gstm5	2
GO:0003953	NAD+ nucleosidase activity	2/142	20/28438	0.00443468	0.0437633	0.0336594	Il1r1/Cd38	2
GO:0008373	sialyltransferase activity	2/142	21/28438	0.00488552	0.0458017	0.0352271	St6galnac6/St3gal3	2
GO:0010314	phosphatidylinositol-5-phosphate binding	2/142	21/28438	0.00488552	0.0458017	0.0352271	Sestd1/Plekhf1	2
